# Supplementary material for: Cell Surface Proteome of Dental Pulp Stem Cells Identified by Label-Free Mass Spectrometry
Source: PLoS One. 2016 Aug 4;11(8):e0159824. doi: 10.1371/journal.pone.0159824 (PMC4973913; doi:10.1371/journal.pone.0159824)
Supplement: S5 Table — Included are a protein description, the Uniprot accession string, the Uniprot accession number, the numbers of peptides identified and the posterior error probabilities (PEP) provided by MaxQuant used as an identification quality indicator, similar to a score value. Razor and unique peptides and LFQ intensity values are also shown. Column A (Only identified by site), Column B (Reverse), Column C (Contaminant) are categorical classifications by MaxQuant used to filter proteins out. Five independent experiments were performed to determine the total proteome of DPSCs grown under the two different conditions, whereas three independent experiments were performed to determine the cell surface proteomes of the DPSCs cultured in standard or basic expansion medium, respectively. (XLSX) [file pone.0159824.s019.xlsx]

## Sheet: ProteinGroups
S5 Table. Proteins identified in the different MS analyses of different donors.
Only identified by site	Reverse	Contaminant	Protein Descriptions	AccStr	AccNo	PEP	Peptides B10D	Peptides B10H	Peptides B10L	Peptides B2C	Peptides C2E	Peptides B2G	Peptides B2K	Peptides C10B	Peptides C10F	Peptides C10J	Peptides C2A	Peptides C2I	Peptides T10F	Peptides T10G	Peptides T10H	Peptides T10I	Peptides T10J	Peptides T2A	Peptides T2B	Peptides T2C	Peptides T2D	Peptides T2E	Razor + unique Peptides B10D	Razor + unique Peptides B10H	Razor + unique Peptides B10L	Razor + unique Peptides B2C	Razor + unique Peptides C2E	Razor + unique Peptides B2G	Razor + unique Peptides B2K	Razor + unique Peptides C10B	Razor + unique Peptides C10F	Razor + unique Peptides C10J	Razor + unique Peptides C2A	Razor + unique Peptides C2I	Razor + unique Peptides T10F	Razor + unique Peptides T10G	Razor + unique Peptides T10H	Razor + unique Peptides T10I	Razor + unique Peptides T10J	Razor + unique Peptides T2A	Razor + unique Peptides T2B	Razor + unique Peptides T2C	Razor + unique Peptides T2D
			>sp|A0AVT1|UBA6_HUMAN Ubiquitin-like modifier-activating enzyme 6 OS=Homo sapiens GN=UBA6 PE=1 SV=1	UBA6	Q9Y5R2	0	8	7	11	12	9	6	12	10	11	12	11	12	18	18	19	20	19	18	18	20	19	19	8	7	11	12	9	6	12	10	11	12	11	12	18	18	19	20	19	18	18	20	19
			>sp|A0FGR8|ESYT2_HUMAN Extended synaptotagmin-2 OS=Homo sapiens GN=ESYT2 PE=1 SV=1	ESYT2	A0AVT1	1.4134e-188	15	15	15	17	4	15	16	4	6	6	2	9	10	9	9	8	7	12	10	12	10	11	15	15	15	17	4	15	16	4	6	6	2	9	10	9	9	8	7	12	10	12	10
			>sp|A1L0T0|ILVBL_HUMAN Acetolactate synthase-like protein OS=Homo sapiens GN=ILVBL PE=1 SV=2	ILVBL	A0FGR8	2.6886e-273	16	15	17	17	1	16	19	3	4	4	1	1	8	10	7	7	8	8	8	7	8	7	16	15	17	17	1	16	19	3	4	4	1	1	8	10	7	7	8	8	8	7	8
			>sp|A1X283|SPD2B_HUMAN SH3 and PX domain-containing protein 2B OS=Homo sapiens GN=SH3PXD2B PE=1 SV=3	SPD2B	A1L0T0	2.1091e-83	0	0	0	0	0	0	0	0	1	0	0	0	1	1	1	1	1	1	1	3	2	2	0	0	0	0	0	0	0	0	1	0	0	0	1	1	1	1	1	1	1	3	2
			>sp|A2A3N6|PIPSL_HUMAN Putative PIP5K1A and PSMD4-like protein OS=Homo sapiens GN=PIPSL PE=5 SV=1;>sp|Q99755|PI51A_HUMAN Phosphatidylinositol-4-phosphate 5-kinase type-1 alpha OS=Homo sapiens GN=PIP5K1A PE=1 SV=1	PIPSL	A1X283	4.1943e-38	2	1	2	3	1	0	2	0	1	1	1	1	2	2	2	2	1	2	2	2	2	1	2	0	2	2	0	0	2	0	0	0	0	0	0	0	0	0	0	0	0	0	0
			>sp|A2RRP1|NBAS_HUMAN Neuroblastoma-amplified sequence OS=Homo sapiens GN=NBAS PE=1 SV=2	NBAS	A2A3N6	2.1852e-189	9	18	27	21	2	18	28	3	3	3	1	1	3	2	2	2	1	2	3	3	2	2	9	18	27	21	2	18	28	3	3	3	1	1	3	2	2	2	1	2	3	3	2
			>sp|A2RTX5|SYTC2_HUMAN Probable threonyl-tRNA synthetase 2, cytoplasmic OS=Homo sapiens GN=TARSL2 PE=1 SV=1	SYTC2	A2RRP1	4.2231e-13	3	4	3	2	1	4	4	2	1	0	1	1	6	7	7	6	6	6	6	6	6	6	3	3	2	2	0	2	2	2	1	0	1	1	2	3	3	2	2	2	2	2	2
			>sp|A4FU69|EFCB5_HUMAN EF-hand calcium-binding domain-containing protein 5 OS=Homo sapiens GN=EFCAB5 PE=1 SV=2	EFCB5	A2RTX5	0.0035981	0	0	1	0	0	0	0	1	0	0	1	0	3	2	2	1	1	2	3	3	2	2	0	0	1	0	0	0	0	1	0	0	1	0	3	2	2	1	1	2	3	3	2
			>sp|A5A3E0|POTEF_HUMAN POTE ankyrin domain family member F OS=Homo sapiens GN=POTEF PE=1 SV=2	POTEF	A4FU69	0	10	12	11	12	13	11	11	12	13	11	12	12	9	10	8	9	10	9	10	10	10	11	0	0	0	0	0	0	0	0	1	0	0	0	0	0	0	0	0	0	0	0	0
			>sp|A5YKK6|CNOT1_HUMAN CCR4-NOT transcription complex subunit 1 OS=Homo sapiens GN=CNOT1 PE=1 SV=2	CNOT1	A5A3E0	4.2764e-82	2	2	3	4	0	3	3	1	2	0	0	0	6	6	3	6	5	6	5	6	6	5	2	2	3	4	0	3	3	1	2	0	0	0	6	6	3	6	5	6	5	6	6
			>sp|A6NCE7|MP3B2_HUMAN Microtubule-associated proteins 1A/1B light chain 3 beta 2 OS=Homo sapiens GN=MAP1LC3B2 PE=2 SV=1;>sp|Q9GZQ8|MLP3B_HUMAN Microtubule-associated proteins 1A/1B light chain 3B OS=Homo sapiens GN=MAP1LC3B PE=1 SV=3	MP3B2	A5YKK6	7.3534e-08	2	3	2	3	2	3	2	3	4	2	2	2	5	5	5	5	5	5	5	5	4	5	2	3	2	3	2	3	2	3	4	2	2	2	5	5	5	5	5	5	5	5	4
			>sp|A6NCN2|KT81L_HUMAN Keratin-81-like protein OS=Homo sapiens PE=2 SV=3	KT81L	A6NCE7	0	7	12	16	9	4	9	12	13	8	17	9	14	8	11	19	16	9	22	7	8	7	9	1	2	2	0	1	1	0	2	0	0	0	0	2	1	4	3	2	4	1	2	0
			>sp|A6NDG6|PGP_HUMAN Phosphoglycolate phosphatase OS=Homo sapiens GN=PGP PE=1 SV=1	PGP	A6NCN2	2.5949e-14	2	1	2	3	1	1	1	0	0	0	0	1	1	1	1	1	0	2	1	1	1	2	2	1	2	3	1	1	1	0	0	0	0	1	1	1	1	1	0	2	1	1	1
			>sp|A6NDU8|CE051_HUMAN UPF0600 protein C5orf51 OS=Homo sapiens GN=C5orf51 PE=1 SV=1	CE051	A6NDG6	5.0346e-27	1	2	1	2	0	2	1	1	0	0	0	0	1	1	1	1	1	1	1	1	1	1	1	2	1	2	0	2	1	1	0	0	0	0	1	1	1	1	1	1	1	1	1
			>sp|A6NES4|HTRB1_HUMAN HEAT repeat-containing protein 7B1 OS=Homo sapiens GN=HEATR7B1 PE=4 SV=3	HTRB1	A6NDU8	0.0054632	1	2	1	0	0	2	1	1	1	1	0	1	2	1	0	0	1	0	0	0	1	0	1	2	1	0	0	2	1	1	1	1	0	1	2	1	0	0	1	0	0	0	1
			>sp|A6NFQ2|F115C_HUMAN Protein FAM115C OS=Homo sapiens GN=FAM115C PE=2 SV=2	F115C	A6NES4	0	9	28	22	23	2	31	28	3	3	3	3	7	2	6	3	3	5	6	6	5	5	6	9	28	22	23	2	31	28	3	3	3	3	7	2	6	3	3	5	6	6	5	5
			>sp|P19440|GGT1_HUMAN Gamma-glutamyltranspeptidase 1 OS=Homo sapiens GN=GGT1 PE=1 SV=2;>sp|P36268|GGT2_HUMAN Gamma-glutamyltranspeptidase 2 OS=Homo sapiens GN=GGT2 PE=1 SV=3;>sp|A6NGU5|GGT3_HUMAN Putative gamma-glutamyltranspeptidase 3 OS=Homo sapiens GN=G	GGT1	A6NFQ2	1.2029e-12	2	3	4	2	0	3	2	1	0	0	0	0	0	0	1	0	0	1	0	1	1	1	2	3	4	2	0	3	2	1	0	0	0	0	0	0	1	0	0	1	0	1	1
			>sp|A6NHL2|TBAL3_HUMAN Tubulin alpha chain-like 3 OS=Homo sapiens GN=TUBAL3 PE=1 SV=2	TBAL3	P19440	7.7124e-40	4	4	5	4	4	4	5	5	4	3	6	4	4	4	4	5	4	4	4	4	4	4	0	0	0	1	0	0	0	0	0	0	1	0	1	1	1	1	1	1	1	1	1
			>sp|A6NHR9|SMHD1_HUMAN Structural maintenance of chromosomes flexible hinge domain-containing protein 1 OS=Homo sapiens GN=SMCHD1 PE=1 SV=2	SMHD1	A6NHL2	1.0761e-11	1	0	1	2	0	0	2	0	1	1	1	1	5	6	6	6	6	5	6	5	5	4	1	0	1	2	0	0	2	0	1	1	1	1	5	6	6	6	6	5	6	5	5
			>sp|P20042|IF2B_HUMAN Eukaryotic translation initiation factor 2 subunit 2 OS=Homo sapiens GN=EIF2S2 PE=1 SV=2;>sp|A6NK07|IF2BL_HUMAN Eukaryotic translation initiation factor 2 subunit 2-like protein OS=Homo sapiens PE=1 SV=1	IF2B	A6NHR9	2.6975e-185	0	2	3	4	3	2	5	2	2	3	2	3	7	7	7	7	7	7	7	7	7	7	0	2	3	4	3	2	5	2	2	3	2	3	7	7	7	7	7	7	7	7	7
			>sp|A6NL28|TPM3L_HUMAN Putative tropomyosin alpha-3 chain-like protein OS=Homo sapiens PE=5 SV=2	TPM3L	P20042	8.1062e-81	5	5	5	6	4	4	4	5	4	6	5	7	5	5	5	5	5	5	5	5	4	5	3	3	4	3	3	3	3	3	3	3	3	4	2	2	2	2	2	2	2	2	1
			>sp|A6NMZ7|CO6A6_HUMAN Collagen alpha-6(VI) chain OS=Homo sapiens GN=COL6A6 PE=1 SV=2	CO6A6	A6NL28	0.0023469	2	2	4	2	1	2	4	0	0	1	0	1	0	2	0	1	1	1	1	2	1	2	2	2	4	2	1	2	4	0	0	1	0	1	0	2	0	1	1	1	1	2	1
			>sp|A7E2Y1|MYH7B_HUMAN Myosin-7B OS=Homo sapiens GN=MYH7B PE=2 SV=3	MYH7B	A6NMZ7	6.0203e-13	1	2	1	1	2	2	1	2	2	1	1	1	3	3	3	3	3	3	3	3	3	3	0	0	0	0	0	0	0	0	0	0	0	0	1	1	1	1	1	1	1	1	1
			>sp|A8MVW0|F1712_HUMAN Protein FAM171A2 OS=Homo sapiens GN=FAM171A2 PE=1 SV=1	F1712	A7E2Y1	5.5052e-05	0	1	1	0	0	0	0	0	0	0	0	0	0	0	0	0	0	0	0	0	0	0	0	1	1	0	0	0	0	0	0	0	0	0	0	0	0	0	0	0	0	0	0
			>sp|A8MWD9|RUXGL_HUMAN Small nuclear ribonucleoprotein G-like protein OS=Homo sapiens PE=3 SV=2;>sp|P62308|RUXG_HUMAN Small nuclear ribonucleoprotein G OS=Homo sapiens GN=SNRPG PE=1 SV=1	RUXGL	A8MVW0	2.4516e-16	0	0	1	1	0	1	2	0	0	1	0	1	1	1	1	1	1	1	1	1	1	1	0	0	1	1	0	1	2	0	0	1	0	1	1	1	1	1	1	1	1	1	1
			>sp|A8TX70|CO6A5_HUMAN Collagen alpha-5(VI) chain OS=Homo sapiens GN=COL29A1 PE=1 SV=1	CO6A5	A8MWD9	0.0086954	1	1	2	1	1	1	2	1	1	1	1	1	0	0	0	0	0	0	0	0	0	0	1	1	1	1	1	1	1	1	1	1	1	1	0	0	0	0	0	0	0	0	0
			>sp|A9Z1Z3|FR1L4_HUMAN Fer-1-like protein 4 OS=Homo sapiens GN=FER1L4 PE=2 SV=1	FR1L4	A8TX70	9.1903e-05	2	2	2	2	2	2	2	2	2	2	2	2	1	1	0	1	1	1	0	1	1	1	1	1	1	1	1	1	1	1	1	1	1	1	0	0	0	0	0	0	0	0	0
			>sp|B2RPK0|HGB1A_HUMAN Putative high mobility group protein B1-like 1 OS=Homo sapiens GN=HMGB1L1 PE=5 SV=1	HGB1A	A9Z1Z3	9.9189e-55	3	3	3	3	0	2	3	2	2	1	1	1	4	4	5	4	5	6	5	5	6	5	0	0	0	0	0	0	0	0	0	0	0	0	0	0	0	0	0	1	0	0	0
			>sp|B7ZAQ6|GPHRA_HUMAN Golgi pH regulator A OS=Homo sapiens GN=GPR89A PE=1 SV=2;>sp|P0CG08|GPHRB_HUMAN Golgi pH regulator B OS=Homo sapiens GN=GPR89B PE=1 SV=1;>sp|A6NKF9|GPHRC_HUMAN Putative Golgi pH regulator C OS=Homo sapiens GN=GPR89C PE=5 SV=2	GPHRA	B2RPK0	1.868e-141	4	3	4	4	0	3	5	2	0	2	1	1	1	1	0	0	0	1	1	1	1	1	4	3	4	4	0	3	5	2	0	2	1	1	1	1	0	0	0	1	1	1	1
			>sp|O00116|ADAS_HUMAN Alkyldihydroxyacetonephosphate synthase, peroxisomal OS=Homo sapiens GN=AGPS PE=1 SV=1	ADAS	B7ZAQ6	1.9564e-212	9	4	7	12	1	8	8	6	5	3	4	1	6	8	5	5	5	6	6	7	5	7	9	4	7	12	1	8	8	6	5	3	4	1	6	8	5	5	5	6	6	7	5
			>sp|O00139|KIF2A_HUMAN Kinesin-like protein KIF2A OS=Homo sapiens GN=KIF2A PE=1 SV=3;>sp|Q99661|KIF2C_HUMAN Kinesin-like protein KIF2C OS=Homo sapiens GN=KIF2C PE=1 SV=2	KIF2A	O00116	0.00036607	0	1	1	0	3	3	2	0	1	1	0	3	0	0	0	0	0	0	0	0	0	0	0	1	1	0	3	3	2	0	1	1	0	3	0	0	0	0	0	0	0	0	0
			>sp|O00148|DDX39_HUMAN ATP-dependent RNA helicase DDX39 OS=Homo sapiens GN=DDX39 PE=1 SV=2	DDX39	O00139	1.4531e-193	13	11	16	17	6	11	13	4	2	6	3	8	18	15	16	16	15	15	16	14	15	15	13	11	16	17	6	11	13	4	2	6	3	8	18	15	16	16	15	15	16	14	15
			>sp|O00151|PDLI1_HUMAN PDZ and LIM domain protein 1 OS=Homo sapiens GN=PDLIM1 PE=1 SV=4	PDLI1	O00148	0	19	29	22	27	21	23	19	30	30	25	28	22	17	16	15	17	15	17	18	16	19	16	19	29	22	27	21	23	19	30	30	25	28	22	17	16	15	17	15	17	18	16	19
			>sp|O00154|BACH_HUMAN Cytosolic acyl coenzyme A thioester hydrolase OS=Homo sapiens GN=ACOT7 PE=1 SV=3	BACH	O00151	2.0967e-156	0	2	1	0	1	1	2	3	2	1	3	1	10	10	9	10	9	10	10	10	9	10	0	2	1	0	1	1	2	3	2	1	3	1	10	10	9	10	9	10	10	10	9
			>sp|O00159|MYO1C_HUMAN Myosin-Ic OS=Homo sapiens GN=MYO1C PE=1 SV=4	MYO1C	O00154	0	67	90	78	59	101	95	69	84	111	82	65	72	62	65	61	59	60	63	62	62	60	65	67	90	78	59	101	95	69	84	111	82	65	72	62	65	61	59	60	63	62	62	60
			>sp|O00160|MYO1F_HUMAN Myosin-If OS=Homo sapiens GN=MYO1F PE=1 SV=3	MYO1F	O00159	5.8486e-53	0	2	3	2	3	3	2	3	4	4	1	3	1	1	1	1	1	1	1	1	1	1	0	1	1	1	0	1	1	1	1	1	0	0	0	0	0	0	0	0	0	0	0
			>sp|O00161|SNP23_HUMAN Synaptosomal-associated protein 23 OS=Homo sapiens GN=SNAP23 PE=1 SV=1	SNP23	O00160	1.0481e-16	2	3	3	3	0	3	3	2	3	0	2	0	1	1	1	1	1	0	1	1	1	1	2	3	3	3	0	3	3	2	3	0	2	0	1	1	1	1	1	0	1	1	1
			>sp|O00165|HAX1_HUMAN HCLS1-associated protein X-1 OS=Homo sapiens GN=HAX1 PE=1 SV=2	HAX1	O00161	8.6455e-29	3	2	3	3	0	2	4	2	1	1	1	1	1	1	1	1	1	1	1	1	1	1	3	2	3	3	0	2	4	2	1	1	1	1	1	1	1	1	1	1	1	1	1
			>sp|O00178|GTPB1_HUMAN GTP-binding protein 1 OS=Homo sapiens GN=GTPBP1 PE=1 SV=3	GTPB1	O00165	8.3564e-20	2	1	1	1	1	0	1	1	1	1	1	1	1	1	2	1	1	2	1	2	2	2	2	1	1	1	1	0	1	1	1	1	1	1	1	1	2	1	1	2	1	2	2
			>sp|O00186|STXB3_HUMAN Syntaxin-binding protein 3 OS=Homo sapiens GN=STXBP3 PE=1 SV=2	STXB3	O00178	3.0231e-178	4	2	4	4	1	3	4	2	2	3	2	2	3	3	1	2	2	3	2	2	2	3	4	2	4	4	1	3	4	2	2	3	2	2	3	3	1	2	2	3	2	2	2
			>sp|O00203|AP3B1_HUMAN AP-3 complex subunit beta-1 OS=Homo sapiens GN=AP3B1 PE=1 SV=3	AP3B1	O00186	2.0597e-292	3	5	7	7	6	7	6	3	6	6	5	5	24	26	23	23	19	24	26	26	26	25	3	5	7	7	6	7	6	3	6	6	5	5	24	26	23	23	19	24	26	26	26
			>sp|O00214|LEG8_HUMAN Galectin-8 OS=Homo sapiens GN=LGALS8 PE=1 SV=4	LEG8	O00203	1.2823e-05	2	2	2	2	0	1	2	2	1	3	2	1	0	0	1	1	0	0	0	0	1	0	2	2	2	2	0	1	2	2	1	3	2	1	0	0	1	1	0	0	0	0	1
			>sp|O00217|NDUS8_HUMAN NADH dehydrogenase [ubiquinone] iron-sulfur protein 8, mitochondrial OS=Homo sapiens GN=NDUFS8 PE=1 SV=1	NDUS8	O00214	1.0456e-18	2	1	1	2	0	1	1	2	2	2	2	0	2	2	2	2	2	2	2	2	2	2	2	1	1	2	0	1	1	2	2	2	2	0	2	2	2	2	2	2	2	2	2
			>sp|O00220|TR10A_HUMAN Tumor necrosis factor receptor superfamily member 10A OS=Homo sapiens GN=TNFRSF10A PE=1 SV=3	TR10A	O00217	1.0466e-50	5	6	7	8	0	7	9	1	0	2	1	1	2	2	2	2	2	2	2	2	2	2	5	6	7	8	0	7	9	1	0	2	1	1	2	2	2	2	2	2	2	2	2
			>sp|O00231|PSD11_HUMAN 26S proteasome non-ATPase regulatory subunit 11 OS=Homo sapiens GN=PSMD11 PE=1 SV=3	PSD11	O00220	1.0955e-263	9	8	12	13	3	10	12	7	4	6	6	5	20	21	20	20	20	21	21	21	20	21	9	8	12	13	3	10	12	7	4	6	6	5	20	21	20	20	20	21	21	21	20
			>sp|O00232|PSD12_HUMAN 26S proteasome non-ATPase regulatory subunit 12 OS=Homo sapiens GN=PSMD12 PE=1 SV=3	PSD12	O00231	0	2	1	4	3	2	2	4	3	2	2	1	2	14	13	12	12	13	12	13	13	11	12	2	1	4	3	2	2	4	3	2	2	1	2	14	13	12	12	13	12	13	13	11
			>sp|O00233|PSMD9_HUMAN 26S proteasome non-ATPase regulatory subunit 9 OS=Homo sapiens GN=PSMD9 PE=1 SV=3	PSMD9	O00232	5.9709e-30	6	8	7	5	1	6	6	4	4	5	4	5	5	5	5	3	5	3	5	4	5	4	6	8	7	5	1	6	6	4	4	5	4	5	5	5	5	3	5	3	5	4	5
			>sp|O00241|SIRB1_HUMAN Signal-regulatory protein beta-1 OS=Homo sapiens GN=SIRPB1 PE=1 SV=5	SIRB1	O00233	2.5537e-05	0	2	1	0	1	2	1	0	1	0	0	0	1	0	0	0	0	0	0	0	0	1	0	0	0	0	0	0	0	0	0	0	0	0	1	0	0	0	0	0	0	0	0
			>sp|O00264|PGRC1_HUMAN Membrane-associated progesterone receptor component 1 OS=Homo sapiens GN=PGRMC1 PE=1 SV=3	PGRC1	O00241	0	19	18	18	18	5	17	17	17	16	10	16	8	11	10	11	11	12	12	10	11	10	11	19	18	18	18	5	17	17	17	16	10	16	8	11	10	11	11	12	12	10	11	10
			>sp|O00267|SPT5H_HUMAN Transcription elongation factor SPT5 OS=Homo sapiens GN=SUPT5H PE=1 SV=1	SPT5H	O00264	1.0202e-45	1	0	1	1	1	0	0	0	0	1	1	0	2	2	2	2	2	2	2	2	2	2	1	0	1	1	1	0	0	0	0	1	1	0	2	2	2	2	2	2	2	2	2
			>sp|O00291|HIP1_HUMAN Huntingtin-interacting protein 1 OS=Homo sapiens GN=HIP1 PE=1 SV=5	HIP1	O00267	0	22	37	28	32	47	37	32	42	52	49	44	48	19	19	17	21	21	14	16	16	15	20	22	37	28	32	47	37	32	42	52	49	44	48	19	19	17	21	21	14	16	16	15
			>sp|O00299|CLIC1_HUMAN Chloride intracellular channel protein 1 OS=Homo sapiens GN=CLIC1 PE=1 SV=4	CLIC1	O00291	0	12	11	13	13	4	8	13	12	11	11	12	8	20	20	19	19	19	20	19	20	24	22	11	10	12	12	4	8	12	11	10	10	11	7	19	19	18	18	18	19	18	19	23
			>sp|O00303|EIF3F_HUMAN Eukaryotic translation initiation factor 3 subunit F OS=Homo sapiens GN=EIF3F PE=1 SV=1	EIF3F	O00299	0	6	5	5	6	2	5	5	2	2	3	3	1	8	8	8	8	8	8	8	8	8	8	6	5	5	6	2	5	5	2	2	3	3	1	8	8	8	8	8	8	8	8	8
			>sp|O00330|ODPX_HUMAN Pyruvate dehydrogenase protein X component, mitochondrial OS=Homo sapiens GN=PDHX PE=1 SV=3	ODPX	O00303	2.4748e-56	5	5	5	4	8	3	7	5	4	8	7	10	2	0	2	0	0	0	2	0	0	0	5	5	5	4	8	3	7	5	4	8	7	10	2	0	2	0	0	0	2	0	0
			>sp|O00391|QSOX1_HUMAN Sulfhydryl oxidase 1 OS=Homo sapiens GN=QSOX1 PE=1 SV=3	QSOX1	O00330	5.3736e-101	2	7	8	5	3	6	7	2	4	4	1	5	3	3	3	3	3	3	3	3	3	3	2	7	8	5	3	6	7	2	4	4	1	5	3	3	3	3	3	3	3	3	3
			>sp|O00401|WASL_HUMAN Neural Wiskott-Aldrich syndrome protein OS=Homo sapiens GN=WASL PE=1 SV=2	WASL	O00391	4.0738e-35	0	1	0	0	0	0	0	0	0	0	0	0	2	2	2	1	1	2	2	2	2	2	0	1	0	0	0	0	0	0	0	0	0	0	2	2	2	1	1	2	2	2	2
			>sp|O00410|IPO5_HUMAN Importin-5 OS=Homo sapiens GN=IPO5 PE=1 SV=4	IPO5	O00401	0	43	45	42	47	13	47	46	21	21	20	22	24	42	44	39	33	35	43	42	43	42	43	43	45	42	47	13	47	46	21	21	20	22	24	42	44	39	33	35	43	42	43	42
			>sp|O00425|IF2B3_HUMAN Insulin-like growth factor 2 mRNA-binding protein 3 OS=Homo sapiens GN=IGF2BP3 PE=1 SV=2	IF2B3	O00410	4.2085e-221	3	3	6	4	7	5	7	3	3	9	2	10	9	9	9	9	9	10	9	9	9	9	3	3	6	4	7	5	7	3	3	9	2	10	9	9	9	9	9	10	9	9	9
			>sp|O00429|DNM1L_HUMAN Dynamin-1-like protein OS=Homo sapiens GN=DNM1L PE=1 SV=2	DNM1L	O00425	0	3	5	6	4	1	5	5	3	2	0	1	2	17	16	14	13	15	16	15	17	17	16	3	5	6	4	1	5	5	3	2	0	1	2	17	16	14	13	15	16	15	17	17
			>sp|O00442|RTC1_HUMAN RNA 3-terminal phosphate cyclase OS=Homo sapiens GN=RTCD1 PE=1 SV=1	RTC1	O00429	2.2158e-14	2	2	2	2	1	1	2	2	1	1	0	1	4	4	4	4	3	5	4	4	5	4	2	2	2	2	1	1	2	2	1	1	0	1	4	4	4	4	3	5	4	4	5
			>sp|O00459|P85B_HUMAN Phosphatidylinositol 3-kinase regulatory subunit beta OS=Homo sapiens GN=PIK3R2 PE=1 SV=2	P85B	O00442	1.379e-07	0	2	2	2	0	2	2	0	0	0	0	0	2	2	2	3	2	2	2	2	2	2	0	2	2	2	0	2	2	0	0	0	0	0	2	2	2	3	2	2	2	2	2
			>sp|O00461|GOLI4_HUMAN Golgi integral membrane protein 4 OS=Homo sapiens GN=GOLIM4 PE=1 SV=1	GOLI4	O00459	5.8722e-78	3	3	4	3	0	2	4	5	4	3	3	3	3	3	3	3	3	3	3	3	3	3	3	3	4	3	0	2	4	5	4	3	3	3	3	3	3	3	3	3	3	3	3
			>sp|O00469|PLOD2_HUMAN Procollagen-lysine,2-oxoglutarate 5-dioxygenase 2 OS=Homo sapiens GN=PLOD2 PE=1 SV=2	PLOD2	O00461	0	19	25	27	22	7	27	26	12	8	9	13	17	24	26	23	23	23	27	27	27	28	28	19	25	27	22	7	27	26	12	8	9	13	17	24	26	23	23	23	27	27	27	28
			>sp|O00471|EXOC5_HUMAN Exocyst complex component 5 OS=Homo sapiens GN=EXOC5 PE=1 SV=1	EXOC5	O00469	1.0078e-287	23	24	25	27	0	23	28	6	2	6	7	7	5	7	6	6	5	4	6	5	4	9	23	24	25	27	0	23	28	6	2	6	7	7	5	7	6	6	5	4	6	5	4
			>sp|O00478|BT3A3_HUMAN Butyrophilin subfamily 3 member A3 OS=Homo sapiens GN=BTN3A3 PE=1 SV=1	BT3A3	O00471	8.1216e-138	7	13	14	11	0	12	15	2	4	2	1	0	3	1	2	1	1	1	2	2	1	1	7	13	14	11	0	12	15	2	4	2	1	0	3	1	2	1	1	1	2	2	1
			>sp|O00481|BT3A1_HUMAN Butyrophilin subfamily 3 member A1 OS=Homo sapiens GN=BTN3A1 PE=2 SV=3	BT3A1	O00478	6.4757e-40	6	6	9	6	0	6	8	2	2	2	0	0	3	1	2	1	1	1	2	2	1	1	3	3	6	3	0	3	5	0	0	0	0	0	0	0	0	0	0	0	0	0	0
			>sp|O00483|NDUA4_HUMAN NADH dehydrogenase [ubiquinone] 1 alpha subcomplex subunit 4 OS=Homo sapiens GN=NDUFA4 PE=1 SV=1	NDUA4	O00481	9.3982e-32	3	4	6	3	0	5	6	4	4	4	4	4	2	3	3	2	3	3	4	3	3	4	3	4	6	3	0	5	6	4	4	4	4	4	2	3	3	2	3	3	4	3	3
			>sp|O00487|PSDE_HUMAN 26S proteasome non-ATPase regulatory subunit 14 OS=Homo sapiens GN=PSMD14 PE=1 SV=1	PSDE	O00483	1.3821e-100	3	2	4	4	1	2	5	2	2	2	2	1	7	7	6	6	5	8	8	8	7	8	3	2	4	4	1	2	5	2	2	2	2	1	7	7	6	6	5	8	8	8	7
			>sp|O00505|IMA3_HUMAN Importin subunit alpha-3 OS=Homo sapiens GN=KPNA3 PE=1 SV=2	IMA3	O00487	0	5	8	8	9	2	5	9	7	3	5	6	4	12	13	10	11	11	14	13	14	13	14	5	8	8	9	2	5	9	7	3	5	6	4	12	13	10	11	11	14	13	14	13
			>sp|O00533|CHL1_HUMAN Neural cell adhesion molecule L1-like protein OS=Homo sapiens GN=CHL1 PE=1 SV=4	CHL1	O00505	3.7493e-218	2	13	16	0	1	0	5	1	1	1	0	2	1	2	1	1	1	1	1	1	1	1	2	13	16	0	1	0	5	1	1	1	0	2	1	2	1	1	1	1	1	1	1
			>sp|O00534|VMA5A_HUMAN von Willebrand factor A domain-containing protein 5A OS=Homo sapiens GN=VWA5A PE=2 SV=2	VMA5A	O00533	3.8801e-12	1	2	3	1	2	2	3	0	1	1	1	1	2	1	2	1	2	2	2	2	2	2	1	2	3	1	2	2	3	0	1	1	1	1	2	1	2	1	2	2	2	2	2
			>sp|O00541|PESC_HUMAN Pescadillo homolog OS=Homo sapiens GN=PES1 PE=1 SV=1	PESC	O00534	2.1244e-06	2	0	0	2	1	0	1	0	0	1	1	0	3	3	2	2	2	2	3	4	3	3	2	0	0	2	1	0	1	0	0	1	1	0	3	3	2	2	2	2	3	4	3
			>sp|O00560|SDCB1_HUMAN Syntenin-1 OS=Homo sapiens GN=SDCBP PE=1 SV=1	SDCB1	O00541	0	12	14	12	13	6	15	13	11	14	11	11	6	9	9	9	8	9	8	8	8	9	8	12	14	12	13	6	15	13	11	14	11	11	6	9	9	9	8	9	8	8	8	9
			>sp|O00567|NOP56_HUMAN Nucleolar protein 56 OS=Homo sapiens GN=NOP56 PE=1 SV=4	NOP56	O00560	8.8102e-196	1	2	2	3	1	3	2	3	1	2	1	1	10	10	11	9	9	9	13	13	12	12	1	2	2	3	1	3	2	3	1	2	1	1	10	10	11	9	9	9	13	13	12
			>sp|O00571|DDX3X_HUMAN ATP-dependent RNA helicase DDX3X OS=Homo sapiens GN=DDX3X PE=1 SV=3	DDX3X	O00567	0	28	44	35	33	36	45	35	31	31	31	32	35	32	31	29	28	30	33	32	33	34	34	28	44	35	33	36	45	35	31	31	31	32	35	32	31	29	28	30	33	32	33	34
			>sp|O00622|CYR61_HUMAN Protein CYR61 OS=Homo sapiens GN=CYR61 PE=1 SV=1	CYR61	O00571	5.7136e-74	4	3	2	2	1	2	3	1	1	2	0	2	6	6	6	7	6	6	7	6	5	6	4	3	2	2	1	2	3	1	1	2	0	2	6	6	6	7	6	6	7	6	5
			>sp|O00629|IMA4_HUMAN Importin subunit alpha-4 OS=Homo sapiens GN=KPNA4 PE=1 SV=1	IMA4	O00622	0	4	7	5	4	2	3	6	4	3	2	4	2	12	12	11	10	10	12	10	12	12	12	3	5	3	2	2	2	4	3	2	1	2	1	9	8	8	7	7	8	7	8	8
			>sp|O00743|PPP6_HUMAN Serine/threonine-protein phosphatase 6 catalytic subunit OS=Homo sapiens GN=PPP6C PE=1 SV=1	PPP6	O00629	1.3092e-114	4	0	2	2	1	1	1	1	0	0	1	0	4	4	3	4	2	4	4	4	3	4	4	0	2	2	1	1	1	1	0	0	1	0	4	4	3	4	2	4	4	4	3
			>sp|O00754|MA2B1_HUMAN Lysosomal alpha-mannosidase OS=Homo sapiens GN=MAN2B1 PE=1 SV=3	MA2B1	O00743	5.2584e-142	0	0	0	0	0	0	0	0	0	0	0	0	1	1	1	2	1	1	1	1	1	1	0	0	0	0	0	0	0	0	0	0	0	0	1	1	1	2	1	1	1	1	1
			>sp|O00763|ACACB_HUMAN Acetyl-CoA carboxylase 2 OS=Homo sapiens GN=ACACB PE=1 SV=3	ACACB	O00754	1.5839e-41	0	1	2	2	6	1	2	2	5	6	2	6	3	3	3	3	4	3	3	4	3	3	0	0	0	0	0	0	0	0	0	0	0	0	0	0	0	0	1	0	0	1	0
			>sp|O00764|PDXK_HUMAN Pyridoxal kinase OS=Homo sapiens GN=PDXK PE=1 SV=1	PDXK	O00763	8.3529e-189	1	1	1	1	0	1	2	0	0	0	0	0	4	4	4	4	4	4	4	4	4	4	1	1	1	1	0	1	2	0	0	0	0	0	4	4	4	4	4	4	4	4	4
			>sp|O00767|ACOD_HUMAN Acyl-CoA desaturase OS=Homo sapiens GN=SCD PE=1 SV=2	ACOD	O00764	8.0531e-14	2	1	2	3	0	1	2	1	0	1	2	2	0	1	2	1	2	2	2	2	2	2	2	1	2	3	0	1	2	1	0	1	2	2	0	1	2	1	2	2	2	2	2
			>sp|O14494|LPP1_HUMAN Lipid phosphate phosphohydrolase 1 OS=Homo sapiens GN=PPAP2A PE=1 SV=1	LPP1	O00767	4.9988e-232	1	2	3	2	0	2	3	1	2	3	1	2	1	1	1	1	1	1	1	1	1	1	1	2	3	2	0	2	3	1	2	3	1	2	1	1	1	1	1	1	1	1	1
			>sp|O14495|LPP3_HUMAN Lipid phosphate phosphohydrolase 3 OS=Homo sapiens GN=PPAP2B PE=1 SV=1	LPP3	O14494	8.3185e-119	7	11	9	9	5	10	10	7	9	10	7	5	6	6	6	6	4	3	6	4	3	6	7	11	9	9	5	10	10	7	9	10	7	5	6	6	6	6	4	3	6	4	3
			>sp|O14522|PTPRT_HUMAN Receptor-type tyrosine-protein phosphatase T OS=Homo sapiens GN=PTPRT PE=1 SV=6	PTPRT	O14495	0.0011363	1	3	3	0	1	2	2	0	1	0	0	1	0	0	0	1	1	0	1	1	0	1	1	1	1	0	0	0	0	0	0	0	0	0	0	0	0	1	1	0	1	1	0
			>sp|O14558|HSPB6_HUMAN Heat shock protein beta-6 OS=Homo sapiens GN=HSPB6 PE=1 SV=2	HSPB6	O14522	2.7965e-21	1	1	1	0	0	0	1	1	0	0	0	0	3	2	1	1	2	3	3	2	3	3	1	1	1	0	0	0	1	1	0	0	0	0	3	2	1	1	2	3	3	2	3
			>sp|O14579|COPE_HUMAN Coatomer subunit epsilon OS=Homo sapiens GN=COPE PE=1 SV=3	COPE	O14558	0	13	11	13	13	10	10	12	9	11	6	9	7	12	11	12	12	12	13	12	13	10	13	13	11	13	13	10	10	12	9	11	6	9	7	12	11	12	12	12	13	12	13	10
			>sp|O14602|IF1AY_HUMAN Eukaryotic translation initiation factor 1A, Y-chromosomal OS=Homo sapiens GN=EIF1AY PE=1 SV=4;>sp|P47813|IF1AX_HUMAN Eukaryotic translation initiation factor 1A, X-chromosomal OS=Homo sapiens GN=EIF1AX PE=1 SV=2	IF1AY	O14579	2.3545e-113	2	0	0	1	1	0	1	0	0	3	0	1	6	6	5	4	3	6	6	5	5	6	2	0	0	1	1	0	1	0	0	3	0	1	6	6	5	4	3	6	6	5	5
			>sp|O14617|AP3D1_HUMAN AP-3 complex subunit delta-1 OS=Homo sapiens GN=AP3D1 PE=1 SV=1	AP3D1	O14602	3.4535e-298	3	3	5	4	2	4	7	4	5	1	3	3	21	20	21	19	18	21	20	21	20	21	3	3	5	4	2	4	7	4	5	1	3	3	21	20	21	19	18	21	20	21	20
			>sp|O14618|CCS_HUMAN Copper chaperone for superoxide dismutase OS=Homo sapiens GN=CCS PE=1 SV=1	CCS	O14617	2.6762e-07	3	3	2	0	3	1	2	2	4	3	2	5	2	2	2	2	2	2	1	2	0	2	3	3	2	0	3	1	2	2	4	3	2	5	2	2	2	2	2	2	1	2	0
			>sp|O14653|GOSR2_HUMAN Golgi SNAP receptor complex member 2 OS=Homo sapiens GN=GOSR2 PE=1 SV=2	GOSR2	O14618	7.9657e-14	1	2	4	3	0	1	4	1	2	0	1	0	3	3	3	3	3	3	2	3	2	2	1	2	4	3	0	1	4	1	2	0	1	0	3	3	3	3	3	3	2	3	2
			>sp|O14656|TOR1A_HUMAN Torsin-1A OS=Homo sapiens GN=TOR1A PE=1 SV=1	TOR1A	O14653	1.3828e-08	2	2	2	2	0	0	3	0	0	0	0	0	2	3	2	3	2	3	3	3	2	3	2	2	2	2	0	0	3	0	0	0	0	0	2	3	2	3	2	3	3	3	2
			>sp|O14662|STX16_HUMAN Syntaxin-16 OS=Homo sapiens GN=STX16 PE=1 SV=3	STX16	O14656	3.3815e-146	2	0	2	2	0	0	1	0	0	0	0	0	0	0	0	0	0	0	0	0	0	0	2	0	2	2	0	0	1	0	0	0	0	0	0	0	0	0	0	0	0	0	0
			>sp|O14668|TMG1_HUMAN Transmembrane gamma-carboxyglutamic acid protein 1 OS=Homo sapiens GN=PRRG1 PE=2 SV=1	TMG1	O14662	6.3537e-63	3	3	3	3	0	3	3	2	1	1	1	1	0	1	0	0	0	0	0	0	1	0	3	3	3	3	0	3	3	2	1	1	1	1	0	1	0	0	0	0	0	0	1
			>sp|O14672|ADA10_HUMAN Disintegrin and metalloproteinase domain-containing protein 10 OS=Homo sapiens GN=ADAM10 PE=1 SV=1	ADA10	O14668	0	22	27	24	22	4	25	27	10	4	8	11	6	9	7	9	9	7	9	8	8	9	10	22	27	24	22	4	25	27	10	4	8	11	6	9	7	9	9	7	9	8	8	9
			>sp|O14681|EI24_HUMAN Etoposide-induced protein 2.4 homolog OS=Homo sapiens GN=EI24 PE=1 SV=4	EI24	O14672	7.1355e-35	2	4	4	5	1	4	4	2	2	2	1	0	0	1	0	0	0	2	1	2	1	2	2	4	4	5	1	4	4	2	2	2	1	0	0	1	0	0	0	2	1	2	1
			>sp|O14734|ACOT8_HUMAN Acyl-coenzyme A thioesterase 8 OS=Homo sapiens GN=ACOT8 PE=1 SV=1	ACOT8	O14681	1.6623e-301	6	12	8	8	1	10	10	6	4	6	4	3	1	3	1	3	2	3	1	1	1	1	6	12	8	8	1	10	10	6	4	6	4	3	1	3	1	3	2	3	1	1	1
			>sp|O14735|CDIPT_HUMAN CDP-diacylglycerol--inositol 3-phosphatidyltransferase OS=Homo sapiens GN=CDIPT PE=1 SV=1	CDIPT	O14734	1.5591e-25	2	3	4	4	0	3	4	1	1	2	0	0	3	4	3	4	4	4	3	3	4	3	2	3	4	4	0	3	4	1	1	2	0	0	3	4	3	4	4	4	3	3	4
			>sp|O14737|PDCD5_HUMAN Programmed cell death protein 5 OS=Homo sapiens GN=PDCD5 PE=1 SV=3	PDCD5	O14735	2.0838e-102	1	0	0	1	0	0	0	1	1	1	1	0	2	2	2	2	2	1	2	2	2	2	1	0	0	1	0	0	0	1	1	1	1	0	2	2	2	2	2	1	2	2	2
			>sp|O14744|ANM5_HUMAN Protein arginine N-methyltransferase 5 OS=Homo sapiens GN=PRMT5 PE=1 SV=4	ANM5	O14737	1.8808e-83	3	2	3	3	1	3	5	3	3	2	2	2	8	9	7	7	7	9	8	8	8	9	3	2	3	3	1	3	5	3	3	2	2	2	8	9	7	7	7	9	8	8	8
			>sp|O14746|TERT_HUMAN Telomerase reverse transcriptase OS=Homo sapiens GN=TERT PE=1 SV=1	TERT	O14744	0.002257	2	1	1	1	0	2	1	0	1	0	0	0	2	3	3	2	3	1	3	1	2	2	1	0	0	0	0	1	0	0	0	0	0	0	1	2	2	1	2	1	2	0	1
			>sp|O14763|TR10B_HUMAN Tumor necrosis factor receptor superfamily member 10B OS=Homo sapiens GN=TNFRSF10B PE=1 SV=2	TR10B	O14746	1.5715e-271	17	19	17	17	2	19	17	4	3	3	3	6	3	2	2	3	2	3	2	2	3	2	17	19	17	17	2	19	17	4	3	3	3	6	3	2	2	3	2	3	2	2	3
			>sp|O14773|TPP1_HUMAN Tripeptidyl-peptidase 1 OS=Homo sapiens GN=TPP1 PE=1 SV=2	TPP1	O14763	7.2071e-142	4	5	5	5	1	5	5	4	2	4	2	1	3	4	3	3	2	3	3	3	4	4	4	5	5	5	1	5	5	4	2	4	2	1	3	4	3	3	2	3	3	3	4
			>sp|O14776|TCRG1_HUMAN Transcription elongation regulator 1 OS=Homo sapiens GN=TCERG1 PE=1 SV=2	TCRG1	O14773	9.9905e-12	2	1	2	1	0	1	2	1	0	0	0	0	1	1	1	1	3	1	1	1	1	1	2	1	2	1	0	1	2	1	0	0	0	0	1	1	1	1	3	1	1	1	1
			>sp|O14786|NRP1_HUMAN Neuropilin-1 OS=Homo sapiens GN=NRP1 PE=1 SV=3	NRP1	O14776	0	27	32	28	29	12	36	34	12	7	14	13	18	13	13	12	12	11	14	13	13	14	14	27	32	28	29	12	36	34	12	7	14	13	18	13	13	12	12	11	14	13	13	14
			>sp|O14787|TNPO2_HUMAN Transportin-2 OS=Homo sapiens GN=TNPO2 PE=1 SV=3	TNPO2	O14786	1.3722e-138	10	10	11	11	4	9	10	4	3	2	4	4	8	9	8	8	8	9	8	9	8	10	3	3	4	4	0	2	4	0	0	0	0	0	2	2	2	2	2	2	2	2	2
			>sp|O14802|RPC1_HUMAN DNA-directed RNA polymerase III subunit RPC1 OS=Homo sapiens GN=POLR3A PE=1 SV=2	RPC1	O14787	9.7661e-05	0	1	0	0	1	1	1	1	0	0	1	1	1	1	1	1	1	1	1	1	1	1	0	1	0	0	1	1	1	1	0	0	1	1	1	1	1	1	1	1	1	1	1
			>sp|O14817|TSN4_HUMAN Tetraspanin-4 OS=Homo sapiens GN=TSPAN4 PE=1 SV=1	TSN4	O14802	1.121e-103	3	3	3	2	0	3	3	2	0	2	0	1	0	0	0	0	0	0	0	0	0	0	3	3	3	2	0	3	3	2	0	2	0	1	0	0	0	0	0	0	0	0	0
			>sp|O14818|PSA7_HUMAN Proteasome subunit alpha type-7 OS=Homo sapiens GN=PSMA7 PE=1 SV=1	PSA7	O14817	0	6	3	6	5	1	6	8	4	6	3	4	3	15	15	15	14	14	14	15	15	14	15	6	3	6	5	1	6	8	4	6	3	4	3	15	15	15	14	14	14	15	15	14
			>sp|O14828|SCAM3_HUMAN Secretory carrier-associated membrane protein 3 OS=Homo sapiens GN=SCAMP3 PE=1 SV=3	SCAM3	O14818	0	1	2	2	1	0	3	2	2	0	0	0	0	3	3	3	3	3	3	3	3	3	3	1	2	2	1	0	3	2	2	0	0	0	0	3	3	3	3	3	3	3	3	3
			>sp|O14874|BCKD_HUMAN [3-methyl-2-oxobutanoate dehydrogenase [lipoamide]] kinase, mitochondrial OS=Homo sapiens GN=BCKDK PE=1 SV=2	BCKD	O14828	3.9923e-06	1	0	1	1	0	1	2	0	0	1	1	1	1	0	0	0	0	1	0	1	1	1	1	0	1	1	0	1	2	0	0	1	1	1	1	0	0	0	0	1	0	1	1
			>sp|O14880|MGST3_HUMAN Microsomal glutathione S-transferase 3 OS=Homo sapiens GN=MGST3 PE=1 SV=1	MGST3	O14874	3.6989e-177	3	2	3	3	0	2	3	2	2	2	0	2	4	3	3	3	3	4	3	3	3	3	3	2	3	3	0	2	3	2	2	2	0	2	4	3	3	3	3	4	3	3	3
			>sp|O14907|TX1B3_HUMAN Tax1-binding protein 3 OS=Homo sapiens GN=TAX1BP3 PE=1 SV=2	TX1B3	O14880	1.1688e-10	1	1	1	1	0	2	1	1	1	0	0	0	2	2	2	2	2	2	2	2	2	2	1	1	1	1	0	2	1	1	1	0	0	0	2	2	2	2	2	2	2	2	2
			>sp|O14908|GIPC1_HUMAN PDZ domain-containing protein GIPC1 OS=Homo sapiens GN=GIPC1 PE=1 SV=2	GIPC1	O14907	3.0105e-137	10	13	13	13	11	13	13	14	14	8	14	15	4	4	4	5	5	3	4	5	3	4	10	13	13	13	11	13	13	14	14	8	14	15	4	4	4	5	5	3	4	5	3
			>sp|O14910|LIN7A_HUMAN Protein lin-7 homolog A OS=Homo sapiens GN=LIN7A PE=1 SV=2	LIN7A	O14908	1.0017e-13	4	3	6	4	1	5	7	5	4	0	3	1	3	1	3	2	3	2	2	2	1	3	1	1	1	1	1	2	2	1	1	0	0	0	1	1	1	1	1	1	1	1	1
			>sp|O14920|IKKB_HUMAN Inhibitor of nuclear factor kappa-B kinase subunit beta OS=Homo sapiens GN=IKBKB PE=1 SV=1	IKKB	O14910	0	1	0	1	2	0	0	1	0	0	0	0	0	1	0	0	0	0	0	0	0	1	0	1	0	1	2	0	0	1	0	0	0	0	0	1	0	0	0	0	0	0	0	1
			>sp|O14929|HAT1_HUMAN Histone acetyltransferase type B catalytic subunit OS=Homo sapiens GN=HAT1 PE=1 SV=1	HAT1	O14920	1.3671e-253	6	5	5	8	0	5	3	0	1	0	1	1	4	4	4	5	4	3	3	4	3	5	6	5	5	8	0	5	3	0	1	0	1	1	4	4	4	5	4	3	3	4	3
			>sp|O14933|UB2L6_HUMAN Ubiquitin/ISG15-conjugating enzyme E2 L6 OS=Homo sapiens GN=UBE2L6 PE=1 SV=4	UB2L6	O14929	3.087e-55	5	4	4	5	3	5	6	5	5	6	5	7	5	5	4	4	3	5	5	6	4	5	5	4	4	5	3	5	6	5	5	6	5	7	5	5	4	4	3	5	5	6	4
			>sp|O14936|CSKP_HUMAN Peripheral plasma membrane protein CASK OS=Homo sapiens GN=CASK PE=1 SV=3	CSKP	O14933	1.5908e-15	4	4	8	2	1	7	8	2	3	1	0	1	2	2	1	1	0	1	2	1	2	2	4	4	8	2	1	7	8	2	3	1	0	1	2	2	1	1	0	1	2	1	2
			>sp|O14949|QCR8_HUMAN Cytochrome b-c1 complex subunit 8 OS=Homo sapiens GN=UQCRQ PE=1 SV=4	QCR8	O14936	1.2384e-09	0	1	2	0	1	1	1	0	1	1	1	1	3	3	3	3	2	2	3	3	3	3	0	1	2	0	1	1	1	0	1	1	1	1	3	3	3	3	2	2	3	3	3
			>sp|O14950|ML12B_HUMAN Myosin regulatory light chain 12B OS=Homo sapiens GN=MYL12B PE=1 SV=2	ML12B	O14949	0	13	8	13	12	13	13	13	15	14	13	13	13	10	9	8	8	8	9	9	9	8	10	13	8	13	12	13	13	13	15	14	13	13	13	10	9	8	8	8	9	9	9	8
			>sp|O14964|HGS_HUMAN Hepatocyte growth factor-regulated tyrosine kinase substrate OS=Homo sapiens GN=HGS PE=1 SV=1	HGS	O14950	3.8459e-43	1	2	5	1	1	2	3	0	1	2	0	1	9	8	8	7	6	7	6	8	7	7	1	2	5	1	1	2	3	0	1	2	0	1	9	8	8	7	6	7	6	8	7
			>sp|O14966|RAB7L_HUMAN Ras-related protein Rab-7L1 OS=Homo sapiens GN=RAB7L1 PE=1 SV=1	RAB7L	O14964	8.9193e-37	3	3	4	3	1	2	3	1	1	2	0	0	1	1	2	1	1	2	1	1	1	1	2	2	3	2	0	2	2	1	0	1	0	0	0	0	1	0	0	1	0	0	0
			>sp|O14972|DSCR3_HUMAN Down syndrome critical region protein 3 OS=Homo sapiens GN=DSCR3 PE=1 SV=1	DSCR3	O14966	1.2566e-15	2	1	2	1	0	1	1	0	0	0	0	0	3	4	3	3	3	3	3	3	3	3	2	1	2	1	0	1	1	0	0	0	0	0	3	4	3	3	3	3	3	3	3
			>sp|O14974|MYPT1_HUMAN Protein phosphatase 1 regulatory subunit 12A OS=Homo sapiens GN=PPP1R12A PE=1 SV=1	MYPT1	O14972	0	18	18	17	28	33	14	19	39	35	30	40	32	23	22	18	23	20	20	20	24	24	22	18	18	17	28	33	14	19	39	35	30	40	32	23	22	18	23	20	20	20	24	24
			>sp|O14976|GAK_HUMAN Cyclin-G-associated kinase OS=Homo sapiens GN=GAK PE=1 SV=2	GAK	O14974	3.0594e-67	5	2	1	2	1	1	5	2	1	0	0	1	6	6	4	4	3	7	6	4	5	6	5	2	1	2	1	1	5	2	1	0	0	1	6	6	4	4	3	7	6	4	5
			>sp|O14979|HNRDL_HUMAN Heterogeneous nuclear ribonucleoprotein D-like OS=Homo sapiens GN=HNRPDL PE=1 SV=3	HNRDL	O14976	9.5417e-81	5	4	4	8	3	5	7	6	5	5	6	6	8	8	7	7	7	8	8	9	7	7	3	4	2	6	2	4	5	4	4	3	4	4	6	6	5	5	5	6	6	7	5
			>sp|O14980|XPO1_HUMAN Exportin-1 OS=Homo sapiens GN=XPO1 PE=1 SV=1	XPO1	O14979	0	43	43	48	49	5	43	48	13	4	3	15	8	32	35	33	32	29	37	35	34	33	33	43	43	48	49	5	43	48	13	4	3	15	8	32	35	33	32	29	37	35	34	33
			>sp|O14981|BTAF1_HUMAN TATA-binding protein-associated factor 172 OS=Homo sapiens GN=BTAF1 PE=1 SV=2	BTAF1	O14980	1.9968e-08	2	2	2	3	0	2	2	0	0	0	0	0	1	1	1	1	1	1	1	1	1	1	2	2	2	3	0	2	2	0	0	0	0	0	1	1	1	1	1	1	1	1	1
			>sp|O15020|SPTN2_HUMAN Spectrin beta chain, brain 2 OS=Homo sapiens GN=SPTBN2 PE=1 SV=3	SPTN2	O14981	0	21	28	29	22	29	28	27	25	30	23	21	21	15	13	11	12	11	14	13	13	14	12	0	0	1	0	1	0	1	0	1	1	0	0	2	1	1	2	1	2	2	2	2
			>sp|O15027|SC16A_HUMAN Protein transport protein Sec16A OS=Homo sapiens GN=SEC16A PE=1 SV=3	SC16A	O15020	1.7562e-41	1	0	0	1	0	0	1	2	0	1	1	0	7	7	4	4	2	6	6	6	6	5	1	0	0	1	0	0	1	2	0	1	1	0	7	7	4	4	2	6	6	6	6
			>sp|O15031|PLXB2_HUMAN Plexin-B2 OS=Homo sapiens GN=PLXNB2 PE=1 SV=3	PLXB2	O15027	0	88	134	108	98	21	138	115	36	28	43	40	37	26	26	23	27	26	24	28	27	23	27	88	134	108	98	21	138	115	36	28	43	40	37	26	26	23	27	26	24	28	27	23
			>sp|O15042|SR140_HUMAN U2-associated protein SR140 OS=Homo sapiens GN=SR140 PE=1 SV=2	SR140	O15031	5.8942e-26	2	0	0	2	0	1	1	0	0	0	0	0	6	6	4	3	2	6	5	5	5	5	2	0	0	2	0	1	1	0	0	0	0	0	6	6	4	3	2	6	5	5	5
			>sp|O15056|SYNJ2_HUMAN Synaptojanin-2 OS=Homo sapiens GN=SYNJ2 PE=1 SV=3	SYNJ2	O15042	0.0047374	1	4	3	3	2	3	3	1	2	1	0	1	1	1	1	1	1	1	1	1	1	1	1	4	3	3	2	3	3	1	2	1	0	1	1	1	1	1	1	1	1	1	1
			>sp|O15061|SYNEM_HUMAN Synemin OS=Homo sapiens GN=SYNM PE=1 SV=2	SYNEM	O15056	1.3114e-06	0	1	2	0	0	1	1	1	0	1	0	1	2	2	1	1	1	1	2	2	0	1	0	1	2	0	0	1	1	1	0	1	0	1	2	2	1	1	1	1	2	2	0
			>sp|O15067|PUR4_HUMAN Phosphoribosylformylglycinamidine synthase OS=Homo sapiens GN=PFAS PE=1 SV=4	PUR4	O15061	2.5182e-154	3	3	3	2	2	0	3	0	1	2	2	2	15	17	14	14	10	17	17	17	17	19	3	3	3	2	2	0	3	0	1	2	2	2	15	17	14	14	10	17	17	17	17
			>sp|O15078|CE290_HUMAN Centrosomal protein of 290 kDa OS=Homo sapiens GN=CEP290 PE=1 SV=2	CE290	O15067	0.0028627	2	3	4	1	0	2	2	0	0	2	0	1	1	1	1	1	1	1	1	1	1	1	2	2	4	1	0	1	2	0	0	1	0	1	0	0	0	0	0	0	0	0	0
			>sp|O15085|ARHGB_HUMAN Rho guanine nucleotide exchange factor 11 OS=Homo sapiens GN=ARHGEF11 PE=1 SV=1	ARHGB	O15078	5.3083e-06	0	0	2	3	0	0	0	2	1	2	3	2	0	0	0	0	0	0	0	0	0	0	0	0	2	3	0	0	0	2	1	2	3	2	0	0	0	0	0	0	0	0	0
			>sp|O15091|MRRP3_HUMAN Mitochondrial ribonuclease P protein 3 OS=Homo sapiens GN=KIAA0391 PE=1 SV=2	MRRP3	O15085	2.5249e-120	8	8	7	7	0	7	7	2	1	1	0	1	0	0	0	0	1	0	0	0	0	0	8	8	7	7	0	7	7	2	1	1	0	1	0	0	0	0	1	0	0	0	0
			>sp|O15118|NPC1_HUMAN Niemann-Pick C1 protein OS=Homo sapiens GN=NPC1 PE=1 SV=2	NPC1	O15091	5.4637e-46	1	3	4	2	0	2	3	1	1	1	0	1	2	2	2	3	2	2	2	2	2	2	1	3	4	2	0	2	3	1	1	1	0	1	2	2	2	3	2	2	2	2	2
			>sp|O15121|DEGS1_HUMAN Sphingolipid delta(4)-desaturase DES1 OS=Homo sapiens GN=DEGS1 PE=1 SV=1	DEGS1	O15118	1.2122e-42	7	6	7	6	0	6	7	4	5	3	2	2	3	2	1	1	0	2	2	1	2	3	7	6	7	6	0	6	7	4	5	3	2	2	3	2	1	1	0	2	2	1	2
			>sp|O15126|SCAM1_HUMAN Secretory carrier-associated membrane protein 1 OS=Homo sapiens GN=SCAMP1 PE=1 SV=2	SCAM1	O15121	2.7929e-48	2	3	2	2	1	3	3	2	2	2	1	1	2	2	2	2	1	2	2	2	2	2	2	3	2	2	1	3	3	2	2	2	1	1	2	2	2	2	1	2	2	2	2
			>sp|O15127|SCAM2_HUMAN Secretory carrier-associated membrane protein 2 OS=Homo sapiens GN=SCAMP2 PE=1 SV=2	SCAM2	O15126	1.8717e-187	2	5	4	2	0	5	5	1	2	0	2	3	3	3	3	3	3	3	3	3	3	3	2	5	4	2	0	5	5	1	2	0	2	3	3	3	3	3	3	3	3	3	3
			>sp|O15131|IMA5_HUMAN Importin subunit alpha-6 OS=Homo sapiens GN=KPNA5 PE=1 SV=2	IMA5	O15127	2.2719e-174	3	2	3	1	1	1	2	1	3	3	1	1	2	2	3	3	2	2	2	2	2	2	1	0	0	0	0	0	0	0	0	0	0	0	0	0	0	0	0	0	0	0	0
			>sp|O15143|ARC1B_HUMAN Actin-related protein 2/3 complex subunit 1B OS=Homo sapiens GN=ARPC1B PE=1 SV=3	ARC1B	O15131	1.8824e-279	12	15	12	13	11	11	14	14	14	13	17	10	11	11	11	11	11	11	11	11	14	11	12	15	12	13	11	11	14	14	14	13	17	10	11	11	11	11	11	11	11	11	14
			>sp|O15144|ARPC2_HUMAN Actin-related protein 2/3 complex subunit 2 OS=Homo sapiens GN=ARPC2 PE=1 SV=1	ARPC2	O15143	0	21	21	21	22	16	19	22	21	19	21	22	19	22	22	20	19	18	23	23	22	18	24	21	21	21	22	16	19	22	21	19	21	22	19	22	22	20	19	18	23	23	22	18
			>sp|O15145|ARPC3_HUMAN Actin-related protein 2/3 complex subunit 3 OS=Homo sapiens GN=ARPC3 PE=1 SV=3	ARPC3	O15144	3.1213e-169	7	6	7	8	5	8	8	9	9	9	10	10	6	7	6	6	8	10	6	7	8	6	7	6	7	8	5	8	8	9	9	9	10	10	6	7	6	6	8	10	6	7	8
			>sp|O15160|RPAC1_HUMAN DNA-directed RNA polymerases I and III subunit RPAC1 OS=Homo sapiens GN=POLR1C PE=1 SV=1	RPAC1	O15145	3.9782e-24	0	0	0	0	0	0	0	0	0	0	0	0	1	1	1	1	1	1	1	1	1	2	0	0	0	0	0	0	0	0	0	0	0	0	1	1	1	1	1	1	1	1	1
			>sp|O15162|PLS1_HUMAN Phospholipid scramblase 1 OS=Homo sapiens GN=PLSCR1 PE=1 SV=1	PLS1	O15160	5.7326e-114	7	6	7	6	4	7	7	6	6	6	6	5	4	4	3	4	3	3	3	3	3	4	7	6	7	6	4	7	7	6	6	6	6	5	4	4	3	4	3	3	3	3	3
			>sp|O15173|PGRC2_HUMAN Membrane-associated progesterone receptor component 2 OS=Homo sapiens GN=PGRMC2 PE=1 SV=1	PGRC2	O15162	8.207e-162	13	13	17	15	3	14	15	7	9	5	9	5	7	7	7	8	8	8	8	8	9	8	12	12	15	14	3	13	13	6	8	5	8	5	6	6	6	7	7	7	7	7	8
			>sp|O15197|EPHB6_HUMAN Ephrin type-B receptor 6 OS=Homo sapiens GN=EPHB6 PE=1 SV=4	EPHB6	O15173	1.2904e-172	4	8	9	6	0	8	10	1	1	1	1	0	0	0	0	1	1	0	0	0	0	0	4	8	9	6	0	8	10	1	1	1	1	0	0	0	0	1	1	0	0	0	0
			>sp|O15228|GNPAT_HUMAN Dihydroxyacetone phosphate acyltransferase OS=Homo sapiens GN=GNPAT PE=1 SV=1	GNPAT	O15197	2.7445e-76	6	5	9	10	1	7	8	3	2	0	0	0	3	3	3	3	3	4	4	5	4	5	6	5	9	10	1	7	8	3	2	0	0	0	3	3	3	3	3	4	4	5	4
			>sp|O15231|ZN185_HUMAN Zinc finger protein 185 OS=Homo sapiens GN=ZNF185 PE=1 SV=3	ZN185	O15228	1.9937e-200	15	9	12	20	28	15	20	20	18	23	20	26	7	8	5	7	4	5	5	7	7	7	15	9	12	20	28	15	20	20	18	23	20	26	7	8	5	7	4	5	5	7	7
			>sp|O15258|RER1_HUMAN Protein RER1 OS=Homo sapiens GN=RER1 PE=1 SV=1	RER1	O15231	1.8388e-148	4	4	4	4	2	4	4	4	3	4	3	3	5	5	5	5	5	4	5	5	5	5	4	4	4	4	2	4	4	4	3	4	3	3	5	5	5	5	5	4	5	5	5
			>sp|O15260|SURF4_HUMAN Surfeit locus protein 4 OS=Homo sapiens GN=SURF4 PE=1 SV=3	SURF4	O15258	2.2888e-294	7	9	7	8	2	8	8	5	4	5	5	5	5	6	6	6	6	6	6	7	7	6	7	9	7	8	2	8	8	5	4	5	5	5	5	6	6	6	6	6	6	7	7
			>sp|O15269|SPTC1_HUMAN Serine palmitoyltransferase 1 OS=Homo sapiens GN=SPTLC1 PE=1 SV=1	SPTC1	O15260	1.6467e-233	9	13	14	11	7	10	15	2	2	9	2	7	7	7	7	6	5	6	5	7	6	5	9	13	14	11	7	10	15	2	2	9	2	7	7	7	7	6	5	6	5	7	6
			>sp|O15270|SPTC2_HUMAN Serine palmitoyltransferase 2 OS=Homo sapiens GN=SPTLC2 PE=1 SV=1	SPTC2	O15269	2.3686e-251	11	11	14	10	2	9	14	3	2	4	4	4	4	4	3	3	2	3	3	2	1	3	11	11	14	10	2	9	14	3	2	4	4	4	4	4	3	3	2	3	3	2	1
			>sp|O15294|OGT1_HUMAN UDP-N-acetylglucosamine--peptide N-acetylglucosaminyltransferase 110 kDa subunit OS=Homo sapiens GN=OGT PE=1 SV=3	OGT1	O15270	0.00098585	1	0	1	0	0	0	0	1	0	0	0	0	2	3	2	1	1	3	2	2	2	3	1	0	1	0	0	0	0	1	0	0	0	0	2	3	2	1	1	3	2	2	2
			>sp|O15305|PMM2_HUMAN Phosphomannomutase 2 OS=Homo sapiens GN=PMM2 PE=1 SV=1	PMM2	O15294	9.6756e-13	1	0	0	0	0	1	1	0	1	1	0	1	2	2	2	3	2	3	3	3	1	4	1	0	0	0	0	1	1	0	1	1	0	1	2	2	2	3	2	3	3	3	1
			>sp|O15347|HMGB3_HUMAN High mobility group protein B3 OS=Homo sapiens GN=HMGB3 PE=1 SV=4	HMGB3	O15305	8.8495e-44	0	0	0	0	0	1	0	0	0	0	0	0	2	2	3	3	2	1	2	2	3	3	0	0	0	0	0	1	0	0	0	0	0	0	2	2	3	3	2	1	2	2	3
			>sp|O15355|PPM1G_HUMAN Protein phosphatase 1G OS=Homo sapiens GN=PPM1G PE=1 SV=1	PPM1G	O15347	4.1872e-38	2	3	3	2	2	3	2	2	5	1	1	3	5	6	6	5	5	6	5	6	5	5	2	3	3	2	2	3	2	2	5	1	1	3	5	6	6	5	5	6	5	6	5
			>sp|O15371|EIF3D_HUMAN Eukaryotic translation initiation factor 3 subunit D OS=Homo sapiens GN=EIF3D PE=1 SV=1	EIF3D	O15355	0	3	4	3	5	4	6	4	3	3	2	1	4	20	20	19	18	17	18	21	22	21	21	3	4	3	5	4	6	4	3	3	2	1	4	20	20	19	18	17	18	21	22	21
			>sp|O15372|EIF3H_HUMAN Eukaryotic translation initiation factor 3 subunit H OS=Homo sapiens GN=EIF3H PE=1 SV=1	EIF3H	O15371	2.2153e-106	0	3	2	2	2	3	2	0	2	1	2	4	11	9	9	8	7	10	10	11	8	11	0	3	2	2	2	3	2	0	2	1	2	4	11	9	9	8	7	10	10	11	8
			>sp|O15374|MOT5_HUMAN Monocarboxylate transporter 5 OS=Homo sapiens GN=SLC16A4 PE=2 SV=1	MOT5	O15372	4.6928e-235	1	0	2	3	1	1	4	0	1	1	0	1	0	0	0	0	0	0	0	0	0	0	1	0	2	3	1	1	4	0	1	1	0	1	0	0	0	0	0	0	0	0	0
			>sp|O15394|NCAM2_HUMAN Neural cell adhesion molecule 2 OS=Homo sapiens GN=NCAM2 PE=1 SV=2	NCAM2	O15374	9.3385e-189	13	18	22	10	5	5	8	7	10	5	5	4	3	1	3	4	1	3	3	3	2	5	13	18	22	10	5	5	8	7	10	5	5	4	3	1	3	4	1	3	3	3	2
			>sp|O15397|IPO8_HUMAN Importin-8 OS=Homo sapiens GN=IPO8 PE=1 SV=2	IPO8	O15394	3.8404e-21	3	3	4	3	1	2	5	1	1	0	1	1	4	4	3	4	3	5	3	4	3	4	2	2	3	2	0	1	4	0	0	0	1	0	3	3	2	3	2	4	2	3	2
			>sp|O15400|STX7_HUMAN Syntaxin-7 OS=Homo sapiens GN=STX7 PE=1 SV=4	STX7	O15397	6.9173e-110	3	5	3	4	1	6	5	2	3	3	1	1	5	5	5	5	4	4	4	4	4	4	3	5	3	4	1	6	5	2	3	3	1	1	5	5	5	5	4	4	4	4	4
			>sp|O15427|MOT4_HUMAN Monocarboxylate transporter 4 OS=Homo sapiens GN=SLC16A3 PE=1 SV=1	MOT4	O15400	2.8818e-261	18	19	17	19	7	20	18	15	12	10	13	10	11	11	10	10	9	10	11	12	13	12	18	19	17	19	7	20	18	15	12	10	13	10	11	11	10	10	9	10	11	12	13
			>sp|O15431|COPT1_HUMAN High affinity copper uptake protein 1 OS=Homo sapiens GN=SLC31A1 PE=1 SV=1	COPT1	O15427	4.756e-07	2	1	2	2	0	1	1	1	2	1	0	0	2	2	1	2	2	1	1	1	1	2	2	1	2	2	0	1	1	1	2	1	0	0	2	2	1	2	2	1	1	1	1
			>sp|O15438|MRP3_HUMAN Canalicular multispecific organic anion transporter 2 OS=Homo sapiens GN=ABCC3 PE=2 SV=3	MRP3	O15431	1.5833e-30	3	3	6	6	1	5	6	1	1	2	1	1	2	1	0	0	1	2	1	2	2	2	1	1	4	4	0	3	4	0	0	0	0	0	0	0	0	0	0	0	0	0	0
			>sp|O15439|MRP4_HUMAN Multidrug resistance-associated protein 4 OS=Homo sapiens GN=ABCC4 PE=1 SV=3	MRP4	O15438	2.7202e-159	7	12	18	12	1	11	18	1	2	3	1	1	2	2	1	2	2	1	1	1	2	2	6	11	17	11	0	10	17	0	1	2	0	1	1	1	1	2	1	0	0	0	1
			>sp|O15460|P4HA2_HUMAN Prolyl 4-hydroxylase subunit alpha-2 OS=Homo sapiens GN=P4HA2 PE=1 SV=1	P4HA2	O15439	3.3815e-52	6	7	6	6	4	5	4	10	7	3	10	5	2	2	2	0	1	1	1	2	1	2	6	7	6	6	4	5	4	10	7	3	10	5	2	2	2	0	1	1	1	2	1
			>sp|O15484|CAN5_HUMAN Calpain-5 OS=Homo sapiens GN=CAPN5 PE=2 SV=2	CAN5	O15460	6.1343e-15	3	3	4	4	0	2	4	4	3	4	4	1	1	1	1	0	0	0	0	0	0	0	3	3	4	4	0	2	4	4	3	4	4	1	1	1	1	0	0	0	0	0	0
			>sp|O15498|YKT6_HUMAN Synaptobrevin homolog YKT6 OS=Homo sapiens GN=YKT6 PE=1 SV=1	YKT6	O15484	1.5452e-169	0	0	2	2	2	1	3	1	1	3	1	2	8	7	7	7	7	7	9	9	8	8	0	0	2	2	2	1	3	1	1	3	1	2	8	7	7	7	7	7	9	9	8
			>sp|O15511|ARPC5_HUMAN Actin-related protein 2/3 complex subunit 5 OS=Homo sapiens GN=ARPC5 PE=1 SV=3	ARPC5	O15498	9.4239e-78	6	5	6	5	1	4	6	5	4	4	4	5	9	9	9	9	9	9	9	9	9	9	6	5	6	5	1	4	6	5	4	4	4	5	9	9	9	9	9	9	9	9	9
			>sp|O15523|DDX3Y_HUMAN ATP-dependent RNA helicase DDX3Y OS=Homo sapiens GN=DDX3Y PE=1 SV=2	DDX3Y	O15511	0	22	30	27	25	24	30	26	24	23	23	24	23	26	25	22	20	24	26	25	26	27	27	0	1	2	0	1	0	0	1	1	1	0	0	2	2	1	1	2	1	1	1	1
			>sp|O15533|TPSN_HUMAN Tapasin OS=Homo sapiens GN=TAPBP PE=1 SV=1	TPSN	O15523	2.4166e-43	3	6	8	4	4	5	7	3	5	5	2	3	2	2	2	2	2	1	2	2	2	2	3	6	8	4	4	5	7	3	5	5	2	3	2	2	2	2	2	1	2	2	2
			>sp|O43143|DHX15_HUMAN Putative pre-mRNA-splicing factor ATP-dependent RNA helicase DHX15 OS=Homo sapiens GN=DHX15 PE=1 SV=2	DHX15	O15533	7.7234e-228	8	11	17	10	4	11	14	5	4	6	7	6	21	23	20	21	21	19	23	23	23	23	8	11	17	10	4	11	14	5	4	6	7	6	21	23	20	21	21	19	23	23	23
			>sp|O43149|ZZEF1_HUMAN Zinc finger ZZ-type and EF-hand domain-containing protein 1 OS=Homo sapiens GN=ZZEF1 PE=1 SV=6	ZZEF1	O43143	0.0071707	0	1	1	0	0	0	1	0	0	0	0	0	1	0	0	0	0	1	0	1	1	0	0	1	1	0	0	0	1	0	0	0	0	0	1	0	0	0	0	1	0	1	1
			>sp|O43150|ASAP2_HUMAN Arf-GAP with SH3 domain, ANK repeat and PH domain-containing protein 2 OS=Homo sapiens GN=ASAP2 PE=1 SV=3	ASAP2	O43149	2.0924e-27	1	0	1	0	0	0	1	0	1	0	0	0	1	3	2	1	2	3	2	3	3	3	1	0	1	0	0	0	1	0	1	0	0	0	1	2	1	1	1	2	2	2	2
			>sp|O43155|FLRT2_HUMAN Leucine-rich repeat transmembrane protein FLRT2 OS=Homo sapiens GN=FLRT2 PE=1 SV=1	FLRT2	O43150	1.6195e-145	14	14	15	5	1	7	12	2	1	2	2	3	2	2	2	1	1	2	2	2	1	1	14	14	15	5	1	7	12	2	1	2	2	3	2	2	2	1	1	2	2	2	1
			>sp|O43156|TTI1_HUMAN TEL2-interacting protein 1 homolog OS=Homo sapiens GN=TTI1 PE=1 SV=3	TTI1	O43155	3.2941e-73	6	5	5	6	0	5	5	0	0	0	0	0	0	0	0	0	0	1	0	1	0	1	6	5	5	6	0	5	5	0	0	0	0	0	0	0	0	0	0	1	0	1	0
			>sp|O43157|PLXB1_HUMAN Plexin-B1 OS=Homo sapiens GN=PLXNB1 PE=1 SV=3	PLXB1	O43156	9.5736e-115	2	4	9	6	0	6	10	1	0	0	0	1	1	1	1	1	1	0	1	0	0	0	1	3	8	5	0	5	9	1	0	0	0	0	1	1	1	1	1	0	1	0	0
			>sp|O43166|SI1L1_HUMAN Signal-induced proliferation-associated 1-like protein 1 OS=Homo sapiens GN=SIPA1L1 PE=1 SV=4	SI1L1	O43157	5.2504e-10	1	2	2	2	0	2	2	1	1	0	1	1	1	1	1	1	1	1	1	1	1	1	1	2	2	2	0	2	2	1	1	0	1	1	1	1	1	1	1	1	1	1	1
			>sp|O43169|CYB5B_HUMAN Cytochrome b5 type B OS=Homo sapiens GN=CYB5B PE=1 SV=2	CYB5B	O43166	8.3077e-76	3	3	3	4	0	3	3	1	1	1	0	0	5	5	5	4	3	5	5	5	4	5	3	3	3	4	0	3	3	1	1	1	0	0	5	5	5	4	3	5	5	5	4
			>sp|O43175|SERA_HUMAN D-3-phosphoglycerate dehydrogenase OS=Homo sapiens GN=PHGDH PE=1 SV=4	SERA	O43169	2.866e-144	7	7	8	6	6	6	5	8	8	7	8	5	8	6	7	7	5	6	6	5	6	4	7	7	8	6	6	6	5	8	8	7	8	5	8	6	7	7	5	6	6	5	6
			>sp|O43237|DC1L2_HUMAN Cytoplasmic dynein 1 light intermediate chain 2 OS=Homo sapiens GN=DYNC1LI2 PE=1 SV=1	DC1L2	O43175	1.2112e-210	5	5	7	6	1	5	6	2	0	1	2	0	5	5	3	3	3	5	5	5	5	5	5	5	6	6	0	5	6	2	0	0	2	0	4	4	3	3	3	4	4	4	4
			>sp|O43242|PSMD3_HUMAN 26S proteasome non-ATPase regulatory subunit 3 OS=Homo sapiens GN=PSMD3 PE=1 SV=2	PSMD3	O43237	0	5	7	8	7	2	5	9	7	3	4	2	5	20	20	19	17	17	21	21	21	21	21	5	7	8	7	2	5	9	7	3	4	2	5	20	20	19	17	17	21	21	21	21
			>sp|Q9NWB1|RFOX1_HUMAN RNA binding protein fox-1 homolog 1 OS=Homo sapiens GN=RBFOX1 PE=1 SV=2;>sp|O43251|RFOX2_HUMAN RNA binding protein fox-1 homolog 2 OS=Homo sapiens GN=RBFOX2 PE=1 SV=3;>sp|A6NFN3|RFOX3_HUMAN RNA binding protein fox-1 homolog 3 OS=Homo	RFOX1	O43242	0.00030213	3	3	4	2	1	3	2	0	0	0	0	1	1	0	2	2	1	1	1	2	1	2	3	3	4	2	1	3	2	0	0	0	0	1	1	0	2	2	1	1	1	2	1
			>sp|O43252|PAPS1_HUMAN Bifunctional 3-phosphoadenosine 5-phosphosulfate synthase 1 OS=Homo sapiens GN=PAPSS1 PE=1 SV=2	PAPS1	Q9NWB1	2.8143e-161	1	2	2	2	2	2	3	0	2	1	2	1	9	9	8	8	8	10	9	9	9	9	0	1	2	1	2	2	2	0	2	1	2	1	8	8	7	7	7	9	8	8	8
			>sp|O43264|ZW10_HUMAN Centromere/kinetochore protein zw10 homolog OS=Homo sapiens GN=ZW10 PE=1 SV=3	ZW10	O43252	0	13	22	24	22	2	24	23	4	2	3	2	4	8	8	6	7	6	8	11	9	11	10	13	22	24	22	2	24	23	4	2	3	2	4	8	8	6	7	6	8	11	9	11
			>sp|O43292|GPAA1_HUMAN Glycosylphosphatidylinositol anchor attachment 1 protein OS=Homo sapiens GN=GPAA1 PE=1 SV=3	GPAA1	O43264	1.5216e-25	2	3	3	3	0	3	3	1	1	3	0	1	2	2	2	2	2	2	2	2	2	2	2	3	3	3	0	3	3	1	1	3	0	1	2	2	2	2	2	2	2	2	2
			>sp|O43293|DAPK3_HUMAN Death-associated protein kinase 3 OS=Homo sapiens GN=DAPK3 PE=1 SV=1	DAPK3	O43292	1.7704e-27	4	6	7	4	8	4	4	8	9	10	8	8	1	2	2	3	2	3	2	1	2	3	4	6	7	4	8	4	4	8	9	10	8	8	1	2	2	3	2	3	2	1	2
			>sp|O43294|TGFI1_HUMAN Transforming growth factor beta-1-induced transcript 1 protein OS=Homo sapiens GN=TGFB1I1 PE=1 SV=2	TGFI1	O43293	6.9072e-92	1	1	0	0	0	0	0	0	1	0	0	0	3	3	3	3	3	2	3	3	3	3	1	1	0	0	0	0	0	0	1	0	0	0	3	3	3	3	3	2	3	3	3
			>sp|O43310|CTIF_HUMAN CBP80/20-dependent translation initiation factor OS=Homo sapiens GN=KIAA0427 PE=1 SV=1	CTIF	O43294	5.0982e-12	1	0	0	1	0	1	0	0	0	0	0	0	1	0	1	0	1	1	2	1	1	1	1	0	0	1	0	1	0	0	0	0	0	0	1	0	1	0	1	1	2	1	1
			>sp|O43324|MCA3_HUMAN Eukaryotic translation elongation factor 1 epsilon-1 OS=Homo sapiens GN=EEF1E1 PE=1 SV=1	MCA3	O43310	5.3865e-106	3	3	3	3	0	5	4	2	2	1	1	1	4	4	4	4	3	4	4	5	6	4	3	3	3	3	0	5	4	2	2	1	1	1	4	4	4	4	3	4	4	5	6
			>sp|O43390|HNRPR_HUMAN Heterogeneous nuclear ribonucleoprotein R OS=Homo sapiens GN=HNRNPR PE=1 SV=1	HNRPR	O43324	8.8633e-236	6	7	7	9	3	5	4	4	8	3	7	3	20	20	20	20	20	20	20	20	20	21	3	3	4	5	0	3	2	1	6	1	5	1	15	14	15	15	15	15	15	15	15
			>sp|O43396|TXNL1_HUMAN Thioredoxin-like protein 1 OS=Homo sapiens GN=TXNL1 PE=1 SV=3	TXNL1	O43390	5.5845e-283	9	5	5	7	9	7	12	6	3	4	7	13	9	11	10	10	10	9	10	10	8	10	9	5	5	7	9	7	12	6	3	4	7	13	9	11	10	10	10	9	10	10	8
			>sp|O43399|TPD54_HUMAN Tumor protein D54 OS=Homo sapiens GN=TPD52L2 PE=1 SV=2	TPD54	O43396	6.2991e-211	2	0	2	2	1	1	3	1	1	1	2	1	7	7	7	7	7	6	7	7	6	8	2	0	2	2	1	1	3	1	1	1	2	1	7	7	7	7	7	6	7	7	6
			>sp|O43426|SYNJ1_HUMAN Synaptojanin-1 OS=Homo sapiens GN=SYNJ1 PE=1 SV=2	SYNJ1	O43399	7.7219e-87	4	3	5	7	0	3	3	17	5	0	16	4	1	2	2	1	2	1	1	2	1	0	4	3	5	7	0	3	3	17	5	0	16	4	1	2	2	1	2	1	1	2	1
			>sp|O43427|FIBP_HUMAN Acidic fibroblast growth factor intracellular-binding protein OS=Homo sapiens GN=FIBP PE=1 SV=3	FIBP	O43426	1.173e-29	1	3	7	3	2	4	7	0	2	0	0	0	0	0	1	0	0	0	0	0	0	1	1	3	7	3	2	4	7	0	2	0	0	0	0	0	1	0	0	0	0	0	0
			>sp|O43432|IF4G3_HUMAN Eukaryotic translation initiation factor 4 gamma 3 OS=Homo sapiens GN=EIF4G3 PE=1 SV=2	IF4G3	O43427	9.1372e-13	0	2	1	1	0	2	2	0	1	1	0	3	6	9	7	6	7	7	8	9	8	8	0	1	1	1	0	1	1	0	1	1	0	1	0	1	0	0	0	1	0	1	0
			>sp|O43447|PPIH_HUMAN Peptidyl-prolyl cis-trans isomerase H OS=Homo sapiens GN=PPIH PE=1 SV=1	PPIH	O43432	8.7529e-58	1	0	1	1	0	0	1	1	0	0	0	0	1	1	0	0	0	1	1	1	1	1	1	0	1	1	0	0	1	1	0	0	0	0	1	1	0	0	0	1	1	1	1
			>sp|O43464|HTRA2_HUMAN Serine protease HTRA2, mitochondrial OS=Homo sapiens GN=HTRA2 PE=1 SV=2	HTRA2	O43447	9.8133e-24	1	0	1	2	0	0	0	1	1	0	1	0	1	1	0	1	1	1	1	1	1	1	1	0	1	2	0	0	0	1	1	0	1	0	1	1	0	1	1	1	1	1	1
			>sp|O43488|ARK72_HUMAN Aflatoxin B1 aldehyde reductase member 2 OS=Homo sapiens GN=AKR7A2 PE=1 SV=3;>sp|Q8NHP1|ARK74_HUMAN Aflatoxin B1 aldehyde reductase member 4 OS=Homo sapiens GN=AKR7L PE=2 SV=6	ARK72	O43464	6.0466e-115	1	1	2	2	0	0	2	0	0	0	1	0	4	3	4	4	4	4	4	4	4	4	1	1	2	2	0	0	2	0	0	0	1	0	4	3	4	4	4	4	4	4	4
			>sp|O43491|E41L2_HUMAN Band 4.1-like protein 2 OS=Homo sapiens GN=EPB41L2 PE=1 SV=1	E41L2	O43488	0	26	37	36	29	25	36	35	28	33	28	25	27	20	22	20	22	23	18	20	19	20	21	26	37	36	29	25	36	35	28	33	28	25	27	20	22	20	22	23	18	20	19	20
			>sp|O43493|TGON2_HUMAN Trans-Golgi network integral membrane protein 2 OS=Homo sapiens GN=TGOLN2 PE=1 SV=2	TGON2	O43491	4.8302e-37	2	1	4	2	1	0	2	2	1	0	1	1	2	2	1	2	2	2	2	2	2	2	2	1	4	2	1	0	2	2	1	0	1	1	2	2	1	2	2	2	2	2	2
			>sp|O43505|B3GN1_HUMAN N-acetyllactosaminide beta-1,3-N-acetylglucosaminyltransferase OS=Homo sapiens GN=B3GNT1 PE=1 SV=1	B3GN1	O43493	1.3832e-25	1	2	2	2	0	1	3	0	0	0	0	0	0	0	0	0	0	0	0	0	0	0	1	2	2	2	0	1	3	0	0	0	0	0	0	0	0	0	0	0	0	0	0
			>sp|O43556|SGCE_HUMAN Epsilon-sarcoglycan OS=Homo sapiens GN=SGCE PE=1 SV=6	SGCE	O43505	4.4774e-269	13	16	15	14	2	16	15	6	4	6	3	5	5	5	2	4	3	4	5	4	6	3	13	16	15	14	2	16	15	6	4	6	3	5	5	5	2	4	3	4	5	4	6
			>sp|O43570|CAH12_HUMAN Carbonic anhydrase 12 OS=Homo sapiens GN=CA12 PE=1 SV=1	CAH12	O43556	4.2008e-92	3	3	4	4	1	4	4	1	2	1	1	1	0	1	1	1	1	0	0	1	1	1	3	3	4	4	1	4	4	1	2	1	1	1	0	1	1	1	1	0	0	1	1
			>sp|O43583|DENR_HUMAN Density-regulated protein OS=Homo sapiens GN=DENR PE=1 SV=2	DENR	O43570	7.4197e-24	2	1	0	2	1	1	1	1	0	0	2	0	3	3	3	3	3	3	3	3	3	3	2	1	0	2	1	1	1	1	0	0	2	0	3	3	3	3	3	3	3	3	3
			>sp|O43592|XPOT_HUMAN Exportin-T OS=Homo sapiens GN=XPOT PE=1 SV=2	XPOT	O43583	0	10	11	15	11	0	9	15	7	2	3	4	2	14	13	12	11	13	15	15	14	14	16	10	11	15	11	0	9	15	7	2	3	4	2	14	13	12	11	13	15	15	14	14
			>sp|O43598|RCL_HUMAN Deoxyribonucleoside 5-monophosphate N-glycosidase OS=Homo sapiens GN=RCL PE=1 SV=1	RCL	O43592	1.2249e-14	0	0	1	0	0	0	0	0	1	0	0	0	2	2	2	1	1	2	2	2	2	2	0	0	1	0	0	0	0	0	1	0	0	0	2	2	2	1	1	2	2	2	2
			>sp|O43615|TIM44_HUMAN Mitochondrial import inner membrane translocase subunit TIM44 OS=Homo sapiens GN=TIMM44 PE=1 SV=2	TIM44	O43598	4.1486e-07	1	1	1	2	1	1	2	1	0	0	0	0	2	1	1	2	2	1	1	2	2	1	1	1	1	2	1	1	2	1	0	0	0	0	2	1	1	2	2	1	1	2	2
			>sp|O43617|TPPC3_HUMAN Trafficking protein particle complex subunit 3 OS=Homo sapiens GN=TRAPPC3 PE=1 SV=1	TPPC3	O43615	1.8062e-05	2	0	0	1	0	0	0	2	0	0	2	0	4	4	4	4	4	4	4	4	3	4	2	0	0	1	0	0	0	2	0	0	2	0	4	4	4	4	4	4	4	4	3
			>sp|O43633|CHM2A_HUMAN Charged multivesicular body protein 2a OS=Homo sapiens GN=CHMP2A PE=1 SV=1;>sp|Q9HAY6|BCDO1_HUMAN Beta,beta-carotene 15,15-monooxygenase OS=Homo sapiens GN=BCMO1 PE=1 SV=1	CHM2A	O43617	2.0447e-20	0	1	1	0	1	0	0	0	1	0	0	0	2	2	0	2	1	2	2	2	2	2	0	1	1	0	1	0	0	0	1	0	0	0	2	2	0	2	1	2	2	2	2
			>sp|O43657|TSN6_HUMAN Tetraspanin-6 OS=Homo sapiens GN=TSPAN6 PE=1 SV=1	TSN6	O43633	1.9466e-25	2	2	3	2	0	2	3	0	1	0	0	0	1	1	1	1	1	1	1	1	1	1	2	2	3	2	0	2	3	0	1	0	0	0	1	1	1	1	1	1	1	1	1
			>sp|O43676|NDUB3_HUMAN NADH dehydrogenase [ubiquinone] 1 beta subcomplex subunit 3 OS=Homo sapiens GN=NDUFB3 PE=1 SV=3	NDUB3	O43657	7.1609e-07	0	1	1	1	0	2	1	1	2	1	1	0	1	1	1	2	1	1	2	2	1	1	0	1	1	1	0	2	1	1	2	1	1	0	1	1	1	2	1	1	2	2	1
			>sp|O43678|NDUA2_HUMAN NADH dehydrogenase [ubiquinone] 1 alpha subcomplex subunit 2 OS=Homo sapiens GN=NDUFA2 PE=1 SV=3	NDUA2	O43676	2.0479e-52	3	4	3	3	1	5	3	4	3	3	3	2	2	2	2	2	2	2	2	2	2	2	3	4	3	3	1	5	3	4	3	3	3	2	2	2	2	2	2	2	2	2	2
			>sp|O43681|ASNA_HUMAN ATPase ASNA1 OS=Homo sapiens GN=ASNA1 PE=1 SV=2	ASNA	O43678	3.7408e-42	1	1	2	2	1	3	2	0	1	2	1	3	8	8	6	7	6	8	8	8	8	8	1	1	2	2	1	3	2	0	1	2	1	3	8	8	6	7	6	8	8	8	8
			>sp|O43684|BUB3_HUMAN Mitotic checkpoint protein BUB3 OS=Homo sapiens GN=BUB3 PE=1 SV=1	BUB3	O43681	2.5698e-87	1	5	7	4	3	5	6	1	5	3	1	6	9	9	9	9	8	8	9	9	9	9	1	5	7	4	3	5	6	1	5	3	1	6	9	9	9	9	8	8	9	9	9
			>sp|O43707|ACTN4_HUMAN Alpha-actinin-4 OS=Homo sapiens GN=ACTN4 PE=1 SV=2	ACTN4	O43684	0	79	143	100	107	136	140	96	113	150	98	110	98	78	81	77	78	77	77	79	77	78	81	48	97	67	69	93	95	62	74	106	64	72	65	46	47	50	48	49	46	49	46	47
			>sp|O43731|ERD23_HUMAN ER lumen protein retaining receptor 3 OS=Homo sapiens GN=KDELR3 PE=2 SV=1	ERD23	O43707	9.2036e-91	3	1	2	3	1	1	2	1	3	3	2	0	3	3	3	3	2	4	3	3	3	4	2	0	1	2	0	0	1	0	2	2	1	0	1	1	1	1	1	2	1	1	1
			>sp|O43741|AAKB2_HUMAN 5-AMP-activated protein kinase subunit beta-2 OS=Homo sapiens GN=PRKAB2 PE=1 SV=1	AAKB2	O43731	0.0098882	1	1	1	1	0	1	1	1	1	0	0	1	1	1	2	2	2	1	1	1	1	1	0	0	0	0	0	0	0	0	0	0	0	0	0	0	1	1	1	0	0	0	0
			>sp|O43747|AP1G1_HUMAN AP-1 complex subunit gamma-1 OS=Homo sapiens GN=AP1G1 PE=1 SV=5	AP1G1	O43741	0	2	0	0	3	1	1	1	1	2	1	1	0	16	16	14	12	15	15	14	15	14	15	2	0	0	3	1	1	1	1	2	1	1	0	16	16	14	12	15	15	14	15	14
			>sp|O43760|SNG2_HUMAN Synaptogyrin-2 OS=Homo sapiens GN=SYNGR2 PE=1 SV=1	SNG2	O43747	5.8033e-07	2	2	2	0	0	1	1	0	0	0	0	0	0	0	0	0	0	0	0	0	0	0	2	2	2	0	0	1	1	0	0	0	0	0	0	0	0	0	0	0	0	0	0
			>sp|O43765|SGTA_HUMAN Small glutamine-rich tetratricopeptide repeat-containing protein alpha OS=Homo sapiens GN=SGTA PE=1 SV=1	SGTA	O43760	6.9314e-40	2	2	1	3	1	1	1	2	2	1	1	1	5	4	4	5	3	4	4	5	3	5	2	2	1	3	1	1	1	2	2	1	1	1	5	4	4	5	3	4	4	5	3
			>sp|O43776|SYNC_HUMAN Asparaginyl-tRNA synthetase, cytoplasmic OS=Homo sapiens GN=NARS PE=1 SV=1	SYNC	O43765	0	5	6	9	5	7	4	9	1	2	4	0	4	17	18	17	18	17	18	18	17	18	17	5	6	9	5	7	4	9	1	2	4	0	4	17	18	17	18	17	18	18	17	18
			>sp|O43795|MYO1B_HUMAN Myosin-Ib OS=Homo sapiens GN=MYO1B PE=1 SV=3	MYO1B	O43776	0	46	55	68	41	84	72	49	59	97	74	41	71	40	41	41	43	39	41	38	41	40	39	46	55	67	41	83	71	49	58	96	73	41	70	40	41	41	43	39	41	38	41	40
			>sp|O43808|PM34_HUMAN Peroxisomal membrane protein PMP34 OS=Homo sapiens GN=SLC25A17 PE=1 SV=1	PM34	O43795	6.5176e-05	1	0	2	1	0	0	1	1	0	0	0	0	1	1	2	1	1	1	1	1	1	1	1	0	2	1	0	0	1	1	0	0	0	0	1	1	2	1	1	1	1	1	1
			>sp|O43809|CPSF5_HUMAN Cleavage and polyadenylation specificity factor subunit 5 OS=Homo sapiens GN=NUDT21 PE=1 SV=1	CPSF5	O43808	7.4577e-162	8	8	8	8	1	9	8	10	10	8	9	3	8	8	8	8	8	8	8	8	8	9	8	8	8	8	1	9	8	10	10	8	9	3	8	8	8	8	8	8	8	8	8
			>sp|O43813|LANC1_HUMAN LanC-like protein 1 OS=Homo sapiens GN=LANCL1 PE=1 SV=1	LANC1	O43809	1.2415e-62	4	9	9	9	2	9	9	2	3	3	5	3	5	5	4	5	4	6	4	4	5	5	4	9	9	9	2	9	9	2	3	3	5	3	5	5	4	5	4	6	4	4	5
			>sp|O43815|STRN_HUMAN Striatin OS=Homo sapiens GN=STRN PE=1 SV=4	STRN	O43813	5.3144e-07	1	1	1	0	0	0	0	0	0	0	0	0	2	2	2	1	1	2	2	2	2	2	1	1	1	0	0	0	0	0	0	0	0	0	2	2	2	1	1	2	2	2	2
			>sp|O43818|U3IP2_HUMAN U3 small nucleolar RNA-interacting protein 2 OS=Homo sapiens GN=RRP9 PE=1 SV=1	U3IP2	O43815	1.4427e-19	0	0	0	0	0	0	0	0	0	0	0	0	1	2	0	0	0	2	2	2	2	2	0	0	0	0	0	0	0	0	0	0	0	0	1	2	0	0	0	2	2	2	2
			>sp|O43819|SCO2_HUMAN Protein SCO2 homolog, mitochondrial OS=Homo sapiens GN=SCO2 PE=1 SV=3	SCO2	O43818	2.1097e-10	4	3	7	5	1	5	7	4	3	1	3	0	0	0	0	1	0	0	0	0	0	0	4	3	7	5	1	5	7	4	3	1	3	0	0	0	0	1	0	0	0	0	0
			>sp|O43824|GTPB6_HUMAN Putative GTP-binding protein 6 OS=Homo sapiens GN=GTPBP6 PE=2 SV=3	GTPB6	O43819	0.00051226	0	0	1	0	0	0	1	0	0	0	0	0	0	0	0	1	0	0	0	0	1	0	0	0	1	0	0	0	1	0	0	0	0	0	0	0	0	1	0	0	0	0	1
			>sp|O43837|IDH3B_HUMAN Isocitrate dehydrogenase [NAD] subunit beta, mitochondrial OS=Homo sapiens GN=IDH3B PE=1 SV=2	IDH3B	O43824	3.424e-15	2	2	3	2	0	2	1	0	1	1	0	1	0	0	0	0	0	0	0	0	0	0	2	2	3	2	0	2	1	0	1	1	0	1	0	0	0	0	0	0	0	0	0
			>sp|O43847|NRDC_HUMAN Nardilysin OS=Homo sapiens GN=NRD1 PE=1 SV=2	NRDC	O43837	4.6822e-87	3	2	2	6	1	2	1	2	3	2	1	2	12	11	11	11	11	11	13	13	11	11	3	2	2	6	1	2	1	2	3	2	1	2	12	11	11	11	11	11	13	13	11
			>sp|O43852|CALU_HUMAN Calumenin OS=Homo sapiens GN=CALU PE=1 SV=2	CALU	O43847	3.7251e-274	6	5	6	6	2	4	6	2	1	6	4	5	10	10	11	9	9	10	10	10	10	10	6	5	6	6	2	4	6	2	1	6	4	5	10	10	11	9	9	10	10	10	10
			>sp|O43854|EDIL3_HUMAN EGF-like repeat and discoidin I-like domain-containing protein 3 OS=Homo sapiens GN=EDIL3 PE=1 SV=1	EDIL3	O43852	2.7917e-79	8	10	10	6	3	10	10	7	4	8	3	2	5	3	4	3	4	3	3	3	3	3	8	10	10	6	3	10	10	7	4	8	3	2	5	3	4	3	4	3	3	3	3
			>sp|O43865|SAHH2_HUMAN Putative adenosylhomocysteinase 2 OS=Homo sapiens GN=AHCYL1 PE=1 SV=2	SAHH2	O43854	5.2484e-10	2	3	4	2	2	3	3	1	2	3	0	3	2	2	2	2	2	2	2	3	2	2	2	3	3	2	2	3	3	1	2	3	0	3	1	1	1	1	1	2	1	2	1
			>sp|O43913|ORC5_HUMAN Origin recognition complex subunit 5 OS=Homo sapiens GN=ORC5 PE=1 SV=1	ORC5	O43865	0.0019472	0	0	0	1	0	0	0	0	0	0	0	0	0	0	0	0	0	0	0	0	1	0	0	0	0	1	0	0	0	0	0	0	0	0	0	0	0	0	0	0	0	0	1
			>sp|O43920|NDUS5_HUMAN NADH dehydrogenase [ubiquinone] iron-sulfur protein 5 OS=Homo sapiens GN=NDUFS5 PE=1 SV=3	NDUS5	O43913	0.0034355	2	2	2	2	0	1	2	2	1	1	1	0	0	0	0	0	0	0	0	0	0	0	2	2	2	2	0	1	2	2	1	1	1	0	0	0	0	0	0	0	0	0	0
			>sp|O43929|ORC4_HUMAN Origin recognition complex subunit 4 OS=Homo sapiens GN=ORC4 PE=1 SV=2	ORC4	O43920	2.7979e-37	1	0	1	1	0	0	1	0	0	0	0	0	0	0	0	0	0	0	0	0	0	0	1	0	1	1	0	0	1	0	0	0	0	0	0	0	0	0	0	0	0	0	0
			>sp|O60231|DHX16_HUMAN Putative pre-mRNA-splicing factor ATP-dependent RNA helicase DHX16 OS=Homo sapiens GN=DHX16 PE=1 SV=2	DHX16	O43929	0.00069941	0	0	0	0	0	0	0	0	0	0	0	0	1	1	1	2	2	1	1	1	1	1	0	0	0	0	0	0	0	0	0	0	0	0	1	1	1	2	2	1	1	1	1
			>sp|O60256|KPRB_HUMAN Phosphoribosyl pyrophosphate synthase-associated protein 2 OS=Homo sapiens GN=PRPSAP2 PE=1 SV=1	KPRB	O60231	9.0589e-07	0	0	0	0	0	0	0	0	0	0	0	0	3	2	2	2	2	2	4	2	2	4	0	0	0	0	0	0	0	0	0	0	0	0	1	1	1	1	1	1	2	1	1
			>sp|O60264|SMCA5_HUMAN SWI/SNF-related matrix-associated actin-dependent regulator of chromatin subfamily A member 5 OS=Homo sapiens GN=SMARCA5 PE=1 SV=1	SMCA5	O60256	5.0248e-72	1	2	2	2	1	3	3	0	2	0	0	0	8	6	8	8	8	7	9	9	8	7	1	2	2	2	1	3	3	0	2	0	0	0	8	6	8	8	8	7	9	9	8
			>sp|O60266|ADCY3_HUMAN Adenylate cyclase type 3 OS=Homo sapiens GN=ADCY3 PE=1 SV=3	ADCY3	O60264	1.0406e-20	1	0	2	1	0	0	1	0	0	0	0	0	0	0	0	0	0	0	0	0	0	0	1	0	2	1	0	0	1	0	0	0	0	0	0	0	0	0	0	0	0	0	0
			>sp|O60271|JIP4_HUMAN C-Jun-amino-terminal kinase-interacting protein 4 OS=Homo sapiens GN=SPAG9 PE=1 SV=4	JIP4	O60266	0	3	2	3	1	2	2	1	3	1	2	3	1	11	12	12	10	11	12	12	13	12	11	3	2	3	1	2	2	1	3	1	2	3	1	11	12	12	10	11	12	12	13	12
			>sp|O60279|SUSD5_HUMAN Sushi domain-containing protein 5 OS=Homo sapiens GN=SUSD5 PE=1 SV=3	SUSD5	O60271	4.4804e-17	2	4	3	4	1	4	3	1	2	2	2	1	3	1	1	1	1	1	2	3	1	3	2	4	3	4	1	4	3	1	2	2	2	1	3	1	1	1	1	1	2	3	1
			>sp|O60281|ZN292_HUMAN Zinc finger protein 292 OS=Homo sapiens GN=ZNF292 PE=1 SV=3	ZN292	O60279	0.0022201	0	1	0	2	0	0	1	1	0	2	2	1	2	1	1	2	2	2	2	1	2	0	0	1	0	2	0	0	1	1	0	2	2	1	2	1	1	2	2	2	2	1	2
			>sp|O60282|KIF5C_HUMAN Kinesin heavy chain isoform 5C OS=Homo sapiens GN=KIF5C PE=1 SV=1	KIF5C	O60281	2.8251e-302	4	4	5	3	1	2	4	2	3	3	3	5	9	9	9	8	8	8	8	8	9	9	0	0	1	0	0	0	0	0	0	0	0	0	0	0	0	0	0	0	0	0	0
			>sp|O60287|NPA1P_HUMAN Nucleolar pre-ribosomal-associated protein 1 OS=Homo sapiens GN=URB1 PE=1 SV=4	NPA1P	O60282	0.00019885	0	1	0	3	0	0	1	0	0	0	0	0	2	2	2	2	2	2	3	2	2	3	0	1	0	3	0	0	1	0	0	0	0	0	2	2	2	2	2	2	3	2	2
			>sp|O60291|MGRN1_HUMAN E3 ubiquitin-protein ligase MGRN1 OS=Homo sapiens GN=MGRN1 PE=1 SV=2	MGRN1	O60287	1.9279e-154	8	10	10	8	1	10	12	3	1	2	2	2	1	2	1	1	1	1	1	1	2	2	8	10	10	8	1	10	12	3	1	2	2	2	1	2	1	1	1	1	1	1	2
			>sp|O60313|OPA1_HUMAN Dynamin-like 120 kDa protein, mitochondrial OS=Homo sapiens GN=OPA1 PE=1 SV=3	OPA1	O60291	0	33	36	41	27	5	35	43	10	11	12	4	6	15	17	15	15	15	17	17	17	17	17	33	36	41	27	5	35	43	10	11	12	4	6	15	17	15	15	15	17	17	17	17
			>sp|O60343|TBCD4_HUMAN TBC1 domain family member 4 OS=Homo sapiens GN=TBC1D4 PE=1 SV=2	TBCD4	O60313	1.4828e-05	0	0	0	0	0	0	0	0	1	1	1	0	1	1	1	1	1	2	1	1	1	1	0	0	0	0	0	0	0	0	1	1	1	0	1	1	1	1	1	2	1	1	1
			>sp|O60353|FZD6_HUMAN Frizzled-6 OS=Homo sapiens GN=FZD6 PE=1 SV=2	FZD6	O60343	0.0014667	0	1	2	1	0	1	2	0	1	0	0	0	0	1	0	0	0	0	0	1	0	0	0	1	2	1	0	1	2	0	1	0	0	0	0	1	0	0	0	0	0	1	0
			>sp|O60423|AT8B3_HUMAN Probable phospholipid-transporting ATPase IK OS=Homo sapiens GN=ATP8B3 PE=2 SV=4	AT8B3	O60353	0.0013694	1	1	2	1	0	1	2	1	0	1	1	1	1	1	1	1	1	1	1	1	1	1	0	0	1	0	0	0	1	0	0	0	0	0	0	0	0	0	0	0	0	0	0
			>sp|O60427|FADS1_HUMAN Fatty acid desaturase 1 OS=Homo sapiens GN=FADS1 PE=1 SV=1	FADS1	O60423	9.1568e-05	3	1	2	2	0	2	2	0	0	0	0	0	0	0	0	0	0	0	0	0	0	0	2	0	1	1	0	1	1	0	0	0	0	0	0	0	0	0	0	0	0	0	0
			>sp|O60443|DFNA5_HUMAN Non-syndromic hearing impairment protein 5 OS=Homo sapiens GN=DFNA5 PE=1 SV=2	DFNA5	O60427	1.4571e-34	0	0	1	0	0	0	0	0	0	0	1	0	3	3	3	3	3	3	3	4	3	4	0	0	1	0	0	0	0	0	0	0	1	0	3	3	3	3	3	3	3	4	3
			>sp|O60462|NRP2_HUMAN Neuropilin-2 OS=Homo sapiens GN=NRP2 PE=1 SV=2	NRP2	O60443	9.5451e-09	2	4	4	1	0	4	4	1	1	1	1	1	1	1	1	1	1	1	1	1	1	1	2	4	4	1	0	4	4	1	1	1	1	1	1	1	1	1	1	1	1	1	1
			>sp|O60486|PLXC1_HUMAN Plexin-C1 OS=Homo sapiens GN=PLXNC1 PE=1 SV=1	PLXC1	O60462	0	18	33	39	8	4	7	7	2	3	7	3	6	3	5	4	2	5	6	6	7	5	4	15	30	36	5	3	4	4	2	2	6	3	5	3	5	4	2	5	6	6	7	5
			>sp|O60488|ACSL4_HUMAN Long-chain-fatty-acid--CoA ligase 4 OS=Homo sapiens GN=ACSL4 PE=1 SV=2	ACSL4	O60486	1.3115e-182	5	5	8	7	2	6	6	5	3	4	4	3	15	15	15	15	15	14	15	15	15	14	3	3	6	5	1	4	4	3	2	2	2	1	13	13	13	13	13	12	13	13	13
			>sp|O60493|SNX3_HUMAN Sorting nexin-3 OS=Homo sapiens GN=SNX3 PE=1 SV=3	SNX3	O60488	7.6794e-28	2	3	5	3	1	2	4	2	2	4	3	2	10	10	10	9	9	10	10	10	10	10	2	3	5	3	1	2	4	2	2	4	3	2	10	10	10	9	9	10	10	10	10
			>sp|O60499|STX10_HUMAN Syntaxin-10 OS=Homo sapiens GN=STX10 PE=1 SV=1	STX10	O60493	0.00012315	1	1	2	1	0	1	2	1	1	1	1	1	1	1	1	1	1	1	1	1	1	1	1	1	2	1	0	1	2	1	1	1	1	1	1	1	1	1	1	1	1	1	1
			>sp|O60502|NCOAT_HUMAN Bifunctional protein NCOAT OS=Homo sapiens GN=MGEA5 PE=1 SV=2	NCOAT	O60499	7.4677e-81	1	2	1	1	0	2	2	1	0	0	0	0	5	5	4	3	3	5	5	4	5	5	1	2	1	1	0	2	2	1	0	0	0	0	5	5	4	3	3	5	5	4	5
			>sp|O60503|ADCY9_HUMAN Adenylate cyclase type 9 OS=Homo sapiens GN=ADCY9 PE=1 SV=4	ADCY9	O60502	1.9621e-148	3	10	15	5	0	11	17	0	1	2	0	0	2	1	0	1	1	1	1	1	1	1	3	10	15	5	0	11	17	0	1	2	0	0	2	1	0	1	1	1	1	1	1
			>sp|O60504|VINEX_HUMAN Vinexin OS=Homo sapiens GN=SORBS3 PE=1 SV=2	VINEX	O60503	4.8968e-67	10	9	10	11	1	11	11	5	4	7	5	4	3	2	2	2	3	4	4	4	2	5	10	9	10	11	1	11	11	5	4	7	5	4	3	2	2	2	3	4	4	4	2
			>sp|O60506|HNRPQ_HUMAN Heterogeneous nuclear ribonucleoprotein Q OS=Homo sapiens GN=SYNCRIP PE=1 SV=2	HNRPQ	O60504	0	7	8	8	11	7	9	6	7	6	7	4	6	23	24	23	23	23	23	23	23	23	24	7	8	8	11	7	9	6	7	6	7	4	6	23	24	23	23	23	23	23	23	23
			>sp|O60507|TPST1_HUMAN Protein-tyrosine sulfotransferase 1 OS=Homo sapiens GN=TPST1 PE=2 SV=1	TPST1	O60506	1.8405e-07	2	2	3	2	0	1	3	2	0	1	0	0	0	0	0	0	0	0	0	0	0	0	2	2	3	2	0	1	3	2	0	1	0	0	0	0	0	0	0	0	0	0	0
			>sp|O60518|RNBP6_HUMAN Ran-binding protein 6 OS=Homo sapiens GN=RANBP6 PE=1 SV=2	RNBP6	O60507	1.0757e-153	8	5	8	9	0	6	7	2	2	3	3	3	6	6	6	6	6	6	6	6	6	6	5	3	5	6	0	3	4	0	0	1	1	0	3	3	3	3	3	3	3	3	3
			>sp|O60524|SDCG1_HUMAN Serologically defined colon cancer antigen 1 OS=Homo sapiens GN=SDCCAG1 PE=1 SV=4	SDCG1	O60518	2.519e-85	0	2	1	1	1	2	1	0	1	0	0	0	5	5	4	4	5	5	6	5	4	5	0	2	1	1	1	2	1	0	1	0	0	0	5	5	4	4	5	5	6	5	4
			>sp|O60565|GREM1_HUMAN Gremlin-1 OS=Homo sapiens GN=GREM1 PE=1 SV=1	GREM1	O60524	5.5493e-87	4	4	4	2	0	2	4	3	3	5	0	0	5	5	4	4	5	5	5	4	3	5	4	4	4	2	0	2	4	3	3	5	0	0	5	5	4	4	5	5	5	4	3
			>sp|O60568|PLOD3_HUMAN Procollagen-lysine,2-oxoglutarate 5-dioxygenase 3 OS=Homo sapiens GN=PLOD3 PE=1 SV=1	PLOD3	O60565	1.4839e-209	10	16	16	14	17	17	14	19	16	13	14	20	17	18	17	16	18	17	15	16	15	17	10	16	16	14	17	17	14	19	16	13	14	20	17	18	17	16	18	17	15	16	15
			>sp|O60573|IF4E2_HUMAN Eukaryotic translation initiation factor 4E type 2 OS=Homo sapiens GN=EIF4E2 PE=1 SV=1	IF4E2	O60568	7.1249e-20	4	1	3	4	0	2	4	1	0	1	2	0	2	3	2	2	2	3	2	3	2	2	4	1	3	4	0	2	4	1	0	1	2	0	2	3	2	2	2	3	2	3	2
			>sp|O60603|TLR2_HUMAN Toll-like receptor 2 OS=Homo sapiens GN=TLR2 PE=1 SV=1	TLR2	O60573	2.9408e-25	1	3	2	3	0	4	5	0	0	0	0	0	0	0	0	0	0	1	1	0	0	0	1	3	2	3	0	4	5	0	0	0	0	0	0	0	0	0	0	1	1	0	0
			>sp|O60610|DIAP1_HUMAN Protein diaphanous homolog 1 OS=Homo sapiens GN=DIAPH1 PE=1 SV=2	DIAP1	O60603	0	2	1	0	3	0	0	4	1	2	1	2	2	18	19	17	15	19	17	18	19	19	18	2	1	0	3	0	0	4	1	2	1	2	2	18	19	17	15	19	17	18	19	19
			>sp|O60613|SEP15_HUMAN 15 kDa selenoprotein OS=Homo sapiens GN=SEP15 PE=1 SV=3	SEP15	O60610	2.1393e-93	2	2	3	1	0	1	3	2	0	1	0	1	1	1	1	2	2	1	1	1	0	1	2	2	3	1	0	1	3	2	0	1	0	1	1	1	1	2	2	1	1	1	0
			>sp|O60645|EXOC3_HUMAN Exocyst complex component 3 OS=Homo sapiens GN=EXOC3 PE=1 SV=2	EXOC3	O60613	3.7436e-142	10	6	11	14	1	9	13	1	5	2	0	1	4	5	5	4	3	2	5	5	4	6	10	6	11	14	1	9	13	1	5	2	0	1	4	5	5	4	3	2	5	5	4
			>sp|O60664|PLIN3_HUMAN Perilipin-3 OS=Homo sapiens GN=PLIN3 PE=1 SV=3	PLIN3	O60645	0	2	7	7	4	2	8	11	2	2	1	1	4	23	23	24	24	24	24	23	24	24	23	2	7	7	4	2	8	11	2	2	1	1	4	23	23	24	24	24	24	23	24	24
			>sp|O60669|MOT2_HUMAN Monocarboxylate transporter 2 OS=Homo sapiens GN=SLC16A7 PE=2 SV=2	MOT2	O60664	3.6251e-13	2	1	2	2	0	2	2	0	0	0	1	0	0	0	0	0	0	0	0	0	0	0	2	1	2	2	0	2	2	0	0	0	1	0	0	0	0	0	0	0	0	0	0
			>sp|O60684|IMA7_HUMAN Importin subunit alpha-7 OS=Homo sapiens GN=KPNA6 PE=1 SV=1	IMA7	O60669	0	5	4	4	2	1	3	3	2	4	3	2	1	5	6	5	5	4	7	6	7	7	7	5	4	4	2	1	3	3	2	4	3	2	1	5	6	5	5	4	7	6	7	7
			>sp|O60701|UGDH_HUMAN UDP-glucose 6-dehydrogenase OS=Homo sapiens GN=UGDH PE=1 SV=1	UGDH	O60684	0	5	7	8	4	0	4	7	2	2	0	1	2	24	23	21	22	22	24	23	24	23	23	5	7	8	4	0	4	7	2	2	0	1	2	24	23	21	22	22	24	23	24	23
			>sp|O60711|LPXN_HUMAN Leupaxin OS=Homo sapiens GN=LPXN PE=1 SV=1	LPXN	O60701	2.0387e-45	0	0	0	1	0	0	0	0	0	0	0	0	3	3	3	2	2	3	2	3	2	3	0	0	0	1	0	0	0	0	0	0	0	0	3	3	3	2	2	3	2	3	2
			>sp|O60716|CTND1_HUMAN Catenin delta-1 OS=Homo sapiens GN=CTNND1 PE=1 SV=1	CTND1	O60711	0	37	47	44	38	11	49	45	24	33	28	19	23	29	26	30	26	27	22	25	26	28	30	37	47	44	38	11	49	45	24	33	28	19	23	29	26	30	26	27	22	25	26	28
			>sp|O60725|ICMT_HUMAN Protein-S-isoprenylcysteine O-methyltransferase OS=Homo sapiens GN=ICMT PE=1 SV=1	ICMT	O60716	2.488e-34	3	4	3	5	0	4	4	1	0	0	2	0	1	1	1	1	1	1	1	1	1	1	3	4	3	5	0	4	4	1	0	0	2	0	1	1	1	1	1	1	1	1	1
			>sp|O60739|EIF1B_HUMAN Eukaryotic translation initiation factor 1b OS=Homo sapiens GN=EIF1B PE=1 SV=2	EIF1B	O60725	1.5562e-69	0	0	1	0	0	2	1	0	0	0	0	1	4	4	2	2	2	4	4	4	3	4	0	0	0	0	0	0	0	0	0	0	0	0	1	1	0	0	0	1	1	1	0
			>sp|O60749|SNX2_HUMAN Sorting nexin-2 OS=Homo sapiens GN=SNX2 PE=1 SV=2	SNX2	O60739	2.4319e-98	1	2	3	1	2	3	3	1	2	3	0	2	7	7	7	8	8	5	7	7	7	6	1	0	1	1	0	1	1	1	0	0	0	0	5	5	6	6	6	5	5	5	5
			>sp|O60762|DPM1_HUMAN Dolichol-phosphate mannosyltransferase OS=Homo sapiens GN=DPM1 PE=1 SV=1	DPM1	O60749	5.5506e-203	15	14	16	15	0	13	16	8	1	4	4	3	10	8	8	7	7	9	10	10	8	10	15	14	16	15	0	13	16	8	1	4	4	3	10	8	8	7	7	9	10	10	8
			>sp|O60763|USO1_HUMAN General vesicular transport factor p115 OS=Homo sapiens GN=USO1 PE=1 SV=2	USO1	O60762	0	22	23	25	24	32	26	29	24	27	18	27	33	34	34	30	32	33	34	32	32	32	34	22	23	25	24	32	26	29	24	27	18	27	33	34	34	30	32	33	34	32	32	32
			>sp|O60784|TOM1_HUMAN Target of Myb protein 1 OS=Homo sapiens GN=TOM1 PE=1 SV=2	TOM1	O60763	2.5828e-214	4	5	5	6	4	4	5	7	5	4	8	5	2	2	4	2	2	2	2	2	4	2	4	5	5	6	4	4	5	7	5	4	8	5	2	2	4	2	2	2	2	2	4
			>sp|O60826|CCD22_HUMAN Coiled-coil domain-containing protein 22 OS=Homo sapiens GN=CCDC22 PE=1 SV=1	CCD22	O60784	2.4097e-53	1	0	0	1	0	0	1	0	1	0	0	0	4	4	4	5	4	4	4	5	4	4	1	0	0	1	0	0	1	0	1	0	0	0	4	4	4	5	4	4	4	5	4
			>sp|O60831|PRAF2_HUMAN PRA1 family protein 2 OS=Homo sapiens GN=PRAF2 PE=1 SV=1	PRAF2	O60826	8.7991e-130	7	7	7	7	0	7	7	4	5	3	4	2	4	4	3	4	3	4	4	4	5	4	7	7	7	7	0	7	7	4	5	3	4	2	4	4	3	4	3	4	4	4	5
			>sp|O60841|IF2P_HUMAN Eukaryotic translation initiation factor 5B OS=Homo sapiens GN=EIF5B PE=1 SV=4	IF2P	O60831	8.5585e-82	1	9	6	4	8	8	8	6	9	6	4	13	9	10	11	10	9	11	10	10	10	11	1	9	6	4	8	8	8	6	9	6	4	13	9	10	11	10	9	11	10	10	10
			>sp|O60869|EDF1_HUMAN Endothelial differentiation-related factor 1 OS=Homo sapiens GN=EDF1 PE=1 SV=1	EDF1	O60841	1.8885e-15	1	2	0	1	0	0	0	0	0	0	0	1	4	4	3	3	3	3	4	3	3	4	1	2	0	1	0	0	0	0	0	0	0	1	4	4	3	3	3	3	4	3	3
			>sp|O60879|DIAP2_HUMAN Protein diaphanous homolog 2 OS=Homo sapiens GN=DIAPH2 PE=1 SV=1	DIAP2	O60869	3.8668e-62	0	0	0	1	0	0	0	0	0	1	1	0	3	3	2	3	1	4	4	5	4	6	0	0	0	1	0	0	0	0	0	1	1	0	3	3	2	3	1	4	4	5	4
			>sp|O60884|DNJA2_HUMAN DnaJ homolog subfamily A member 2 OS=Homo sapiens GN=DNAJA2 PE=1 SV=1	DNJA2	O60879	4.7027e-195	12	10	11	12	5	11	13	11	4	7	8	5	10	7	9	6	6	9	8	8	9	9	12	10	11	12	5	11	13	11	4	7	8	5	10	7	9	6	6	9	8	8	9
			>sp|O60888|CUTA_HUMAN Protein CutA OS=Homo sapiens GN=CUTA PE=1 SV=2	CUTA	O60884	2.1324e-100	3	2	3	2	1	1	2	0	1	0	1	1	4	4	3	3	3	4	4	4	4	4	3	2	3	2	1	1	2	0	1	0	1	1	4	4	3	3	3	4	4	4	4
			>sp|O60925|PFD1_HUMAN Prefoldin subunit 1 OS=Homo sapiens GN=PFDN1 PE=1 SV=2	PFD1	O60888	7.984e-05	1	0	1	1	0	0	1	2	0	0	2	0	2	2	2	2	2	2	2	2	1	2	1	0	1	1	0	0	1	2	0	0	2	0	2	2	2	2	2	2	2	2	1
			>sp|O60939|SCN2B_HUMAN Sodium channel subunit beta-2 OS=Homo sapiens GN=SCN2B PE=1 SV=1	SCN2B	O60925	2.8094e-30	1	2	2	1	0	1	0	0	0	0	0	0	0	0	0	0	0	0	0	0	0	0	1	2	2	1	0	1	0	0	0	0	0	0	0	0	0	0	0	0	0	0	0
			>sp|Q9Y4J8|DTNA_HUMAN Dystrobrevin alpha OS=Homo sapiens GN=DTNA PE=1 SV=2;>sp|O60941|DTNB_HUMAN Dystrobrevin beta OS=Homo sapiens GN=DTNB PE=1 SV=1	DTNA	O60939	0.00054372	0	0	1	0	0	2	2	0	0	1	0	1	0	1	0	0	1	0	0	1	0	1	0	0	1	0	0	2	2	0	0	1	0	1	0	1	0	0	1	0	0	1	0
			>sp|O75044|FNBP2_HUMAN SLIT-ROBO Rho GTPase-activating protein 2 OS=Homo sapiens GN=SRGAP2 PE=1 SV=2	FNBP2	Q9Y4J8	1.2761e-153	3	7	6	6	9	6	10	13	10	6	14	9	6	7	6	6	5	8	6	5	7	8	3	7	6	6	9	6	10	13	10	6	14	9	6	7	6	6	5	8	6	5	7
			>sp|O75051|PLXA2_HUMAN Plexin-A2 OS=Homo sapiens GN=PLXNA2 PE=1 SV=4	PLXA2	O75044	0	23	29	40	61	5	62	72	9	11	11	8	10	8	13	11	8	12	10	13	7	12	15	12	17	29	49	3	50	61	7	8	9	7	7	4	7	9	4	8	5	7	3	8
			>sp|O75063|XYLK_HUMAN Glycosaminoglycan xylosylkinase OS=Homo sapiens GN=FAM20B PE=1 SV=1	XYLK	O75051	2.8682e-114	2	1	4	2	0	2	4	1	0	1	0	0	0	0	0	0	0	0	0	0	0	0	2	1	4	2	0	2	4	1	0	1	0	0	0	0	0	0	0	0	0	0	0
			>sp|O75083|WDR1_HUMAN WD repeat-containing protein 1 OS=Homo sapiens GN=WDR1 PE=1 SV=4	WDR1	O75063	0	25	29	28	28	34	29	27	34	39	31	36	29	28	28	27	30	29	29	30	29	30	29	25	29	28	28	34	29	27	34	39	31	36	29	28	28	27	30	29	29	30	29	30
			>sp|O75084|FZD7_HUMAN Frizzled-7 OS=Homo sapiens GN=FZD7 PE=2 SV=2	FZD7	O75083	5.0366e-30	5	9	10	5	4	9	10	2	1	3	2	4	1	0	1	1	2	0	0	0	0	0	5	9	10	5	4	9	10	2	1	3	2	4	1	0	1	1	2	0	0	0	0
			>sp|O75110|ATP9A_HUMAN Probable phospholipid-transporting ATPase IIA OS=Homo sapiens GN=ATP9A PE=1 SV=3	ATP9A	O75084	3.4721e-21	1	2	2	1	0	1	2	1	1	1	0	0	0	0	0	0	0	0	0	0	0	0	1	2	2	1	0	1	2	1	1	1	0	0	0	0	0	0	0	0	0	0	0
			>sp|O75116|ROCK2_HUMAN Rho-associated protein kinase 2 OS=Homo sapiens GN=ROCK2 PE=1 SV=4	ROCK2	O75110	4.1438e-210	2	2	2	2	1	2	1	2	3	1	2	1	8	10	9	9	9	7	10	8	8	8	2	2	2	1	1	1	1	1	2	1	1	1	4	6	4	5	4	3	6	4	4
			>sp|O75122|CLAP2_HUMAN CLIP-associating protein 2 OS=Homo sapiens GN=CLASP2 PE=1 SV=2	CLAP2	O75116	7.0386e-48	0	0	0	1	0	0	0	0	0	0	0	0	3	2	2	2	2	2	2	2	2	3	0	0	0	0	0	0	0	0	0	0	0	0	1	0	0	0	0	0	0	0	0
			>sp|O75131|CPNE3_HUMAN Copine-3 OS=Homo sapiens GN=CPNE3 PE=1 SV=1	CPNE3	O75122	0	21	27	24	23	3	26	21	9	7	8	6	11	17	17	16	19	15	20	17	17	18	17	21	27	24	23	3	26	21	9	7	8	6	11	17	17	16	19	15	20	17	17	18
			>sp|O75146|HIP1R_HUMAN Huntingtin-interacting protein 1-related protein OS=Homo sapiens GN=HIP1R PE=1 SV=2	HIP1R	O75131	5.2131e-44	4	6	5	7	2	6	6	6	4	3	4	3	3	3	3	3	3	3	3	3	3	3	2	5	3	5	0	5	4	4	2	1	2	1	2	2	2	2	2	2	2	2	2
			>sp|O75153|K0664_HUMAN Protein KIAA0664 OS=Homo sapiens GN=KIAA0664 PE=1 SV=2	K0664	O75146	8.4668e-20	0	1	1	1	0	2	1	1	2	1	1	1	7	6	6	6	7	6	7	6	6	6	0	1	1	1	0	2	1	1	2	1	1	1	7	6	6	6	7	6	7	6	6
			>sp|O75155|CAND2_HUMAN Cullin-associated NEDD8-dissociated protein 2 OS=Homo sapiens GN=CAND2 PE=1 SV=3	CAND2	O75153	1.8081e-111	5	4	5	6	1	3	5	1	1	2	2	0	2	5	3	3	3	4	3	4	3	5	3	2	3	4	0	1	3	0	0	0	0	0	0	2	1	1	1	2	1	1	1
			>sp|O75165|DJC13_HUMAN DnaJ homolog subfamily C member 13 OS=Homo sapiens GN=DNAJC13 PE=1 SV=5	DJC13	O75155	0	24	60	65	34	13	67	78	17	30	34	18	21	29	27	27	28	30	28	30	32	28	31	24	60	65	34	13	67	78	17	30	34	18	21	29	27	27	28	30	28	30	32	28
			>sp|O75190|DNJB6_HUMAN DnaJ homolog subfamily B member 6 OS=Homo sapiens GN=DNAJB6 PE=1 SV=2	DNJB6	O75165	1.3167e-20	3	2	3	3	1	2	3	3	1	2	2	2	1	1	1	1	1	1	0	0	0	2	3	2	3	3	1	2	3	3	1	2	2	2	1	1	1	1	1	1	0	0	0
			>sp|O75197|LRP5_HUMAN Low-density lipoprotein receptor-related protein 5 OS=Homo sapiens GN=LRP5 PE=1 SV=2	LRP5	O75190	5.8244e-57	3	5	5	1	0	1	3	1	0	0	1	0	1	1	1	0	1	1	1	0	0	2	2	4	4	0	0	0	2	0	0	0	0	0	1	1	1	0	1	1	1	0	0
			>sp|O75223|GGCT_HUMAN Gamma-glutamylcyclotransferase OS=Homo sapiens GN=GGCT PE=1 SV=1	GGCT	O75197	3.0466e-37	0	0	1	0	0	0	1	0	0	2	1	1	2	2	1	1	1	2	2	2	1	2	0	0	1	0	0	0	1	0	0	2	1	1	2	2	1	1	1	2	2	2	1
			>sp|O75251|NDUS7_HUMAN NADH dehydrogenase [ubiquinone] iron-sulfur protein 7, mitochondrial OS=Homo sapiens GN=NDUFS7 PE=1 SV=3	NDUS7	O75223	7.3834e-17	5	4	5	5	1	3	5	5	3	2	4	0	3	3	3	3	3	3	3	3	2	3	5	4	5	5	1	3	5	5	3	2	4	0	3	3	3	3	3	3	3	3	2
			>sp|O75306|NDUS2_HUMAN NADH dehydrogenase [ubiquinone] iron-sulfur protein 2, mitochondrial OS=Homo sapiens GN=NDUFS2 PE=1 SV=2	NDUS2	O75251	7.4094e-44	7	6	8	9	2	7	9	6	3	7	7	5	5	3	3	3	3	3	3	5	5	4	7	6	8	9	2	7	9	6	3	7	7	5	5	3	3	3	3	3	3	5	5
			>sp|O75312|ZPR1_HUMAN Zinc finger protein ZPR1 OS=Homo sapiens GN=ZNF259 PE=1 SV=1	ZPR1	O75306	1.1907e-07	0	0	0	1	0	0	0	0	0	0	0	0	2	2	2	2	2	2	2	2	2	2	0	0	0	1	0	0	0	0	0	0	0	0	2	2	2	2	2	2	2	2	2
			>sp|O75323|NIPS2_HUMAN Protein NipSnap homolog 2 OS=Homo sapiens GN=GBAS PE=1 SV=1	NIPS2	O75312	6.7617e-07	3	2	3	3	0	2	3	1	0	0	1	1	2	2	2	2	2	1	1	1	1	2	2	2	2	2	0	2	2	1	0	0	1	1	1	1	1	1	1	0	0	0	0
			>sp|O75326|SEM7A_HUMAN Semaphorin-7A OS=Homo sapiens GN=SEMA7A PE=1 SV=1	SEM7A	O75323	7.8557e-93	4	0	5	8	2	8	8	2	1	0	6	5	2	4	2	2	0	5	5	5	6	5	4	0	5	8	2	8	8	2	1	0	6	5	2	4	2	2	0	5	5	5	6
			>sp|O75340|PDCD6_HUMAN Programmed cell death protein 6 OS=Homo sapiens GN=PDCD6 PE=1 SV=1	PDCD6	O75326	7.5029e-96	6	6	6	6	0	5	6	5	1	3	1	2	7	6	4	4	5	5	6	5	6	6	6	6	6	6	0	5	6	5	1	3	1	2	7	6	4	4	5	5	6	5	6
			>sp|O75347|TBCA_HUMAN Tubulin-specific chaperone A OS=Homo sapiens GN=TBCA PE=1 SV=3	TBCA	O75340	4.4784e-73	0	2	4	0	1	1	2	2	2	2	0	3	5	5	5	5	5	5	5	5	5	5	0	2	4	0	1	1	2	2	2	2	0	3	5	5	5	5	5	5	5	5	5
			>sp|O75348|VATG1_HUMAN V-type proton ATPase subunit G 1 OS=Homo sapiens GN=ATP6V1G1 PE=1 SV=3	VATG1	O75347	2.0839e-59	2	1	3	3	2	3	2	2	3	6	2	5	4	4	4	4	4	4	4	4	3	4	2	1	3	3	2	3	2	2	3	6	2	5	4	4	4	4	4	4	4	4	3
			>sp|O75351|VPS4B_HUMAN Vacuolar protein sorting-associated protein 4B OS=Homo sapiens GN=VPS4B PE=1 SV=2	VPS4B	O75348	1.8255e-11	2	2	2	3	1	1	3	2	2	1	1	0	4	3	3	4	1	4	4	3	4	4	2	2	2	3	1	1	3	2	2	1	1	0	4	3	3	4	1	4	4	3	4
			>sp|O75352|MPU1_HUMAN Mannose-P-dolichol utilization defect 1 protein OS=Homo sapiens GN=MPDU1 PE=1 SV=2	MPU1	O75351	3.7098e-23	2	2	2	2	1	2	2	1	0	1	0	1	3	2	3	3	3	2	3	3	3	3	2	2	2	2	1	2	2	1	0	1	0	1	3	2	3	3	3	2	3	3	3
			>sp|O75355|ENTP3_HUMAN Ectonucleoside triphosphate diphosphohydrolase 3 OS=Homo sapiens GN=ENTPD3 PE=1 SV=2	ENTP3	O75352	2.2917e-24	0	1	2	0	0	1	1	0	0	0	0	0	0	0	0	0	0	0	0	0	0	0	0	1	2	0	0	1	1	0	0	0	0	0	0	0	0	0	0	0	0	0	0
			>sp|O75367|H2AY_HUMAN Core histone macro-H2A.1 OS=Homo sapiens GN=H2AFY PE=1 SV=4	H2AY	O75355	2.1533e-112	2	3	3	3	1	2	2	1	1	1	0	2	7	7	8	8	8	7	7	7	7	8	2	3	3	3	1	2	2	1	1	1	0	2	7	7	8	8	8	7	7	7	7
			>sp|O75368|SH3L1_HUMAN SH3 domain-binding glutamic acid-rich-like protein OS=Homo sapiens GN=SH3BGRL PE=1 SV=1	SH3L1	O75367	6.7567e-121	1	0	2	2	1	0	1	1	0	0	0	0	5	5	5	5	5	5	5	5	3	5	1	0	2	2	1	0	1	1	0	0	0	0	5	5	5	5	5	5	5	5	3
			>sp|O75369|FLNB_HUMAN Filamin-B OS=Homo sapiens GN=FLNB PE=1 SV=2	FLNB	O75368	0	73	74	80	84	77	73	84	87	92	92	83	83	85	77	76	79	72	82	78	79	81	82	62	61	67	74	71	62	71	74	80	79	74	71	74	66	65	68	62	71	67	68	70
			>sp|O75380|NDUS6_HUMAN NADH dehydrogenase [ubiquinone] iron-sulfur protein 6, mitochondrial OS=Homo sapiens GN=NDUFS6 PE=1 SV=1	NDUS6	O75369	0.0002541	2	0	1	1	1	1	0	1	1	0	1	1	1	1	0	1	1	1	1	1	1	1	2	0	1	1	1	1	0	1	1	0	1	1	1	1	0	1	1	1	1	1	1
			>sp|O75381|PEX14_HUMAN Peroxisomal membrane protein PEX14 OS=Homo sapiens GN=PEX14 PE=1 SV=1	PEX14	O75380	5.8211e-14	3	0	2	3	0	0	3	5	4	1	3	2	1	1	1	1	1	2	1	1	2	1	3	0	2	3	0	0	3	5	4	1	3	2	1	1	1	1	1	2	1	1	2
			>sp|O75390|CISY_HUMAN Citrate synthase, mitochondrial OS=Homo sapiens GN=CS PE=1 SV=2	CISY	O75381	1.0743e-133	10	7	10	13	3	9	12	2	4	6	3	6	16	16	16	15	15	17	16	17	17	17	10	7	10	13	3	9	12	2	4	6	3	6	16	16	16	15	15	17	16	17	17
			>sp|O75396|SC22B_HUMAN Vesicle-trafficking protein SEC22b OS=Homo sapiens GN=SEC22B PE=1 SV=4	SC22B	O75390	0	10	12	11	11	3	11	11	8	6	6	5	4	10	10	10	10	10	9	10	9	9	10	10	12	11	11	3	11	11	8	6	6	5	4	10	10	10	10	10	9	10	9	9
			>sp|O75400|PR40A_HUMAN Pre-mRNA-processing factor 40 homolog A OS=Homo sapiens GN=PRPF40A PE=1 SV=2	PR40A	O75396	7.556e-76	0	1	1	0	1	0	1	0	0	1	0	1	4	4	4	4	3	3	3	5	4	4	0	1	1	0	1	0	1	0	0	1	0	1	4	4	4	4	3	3	3	5	4
			>sp|O75431|MTX2_HUMAN Metaxin-2 OS=Homo sapiens GN=MTX2 PE=1 SV=1	MTX2	O75400	3.0959e-137	7	7	7	7	0	5	7	6	4	3	3	2	2	2	1	1	1	3	2	3	1	4	7	7	7	7	0	5	7	6	4	3	3	2	2	2	1	1	1	3	2	3	1
			>sp|O75436|VP26A_HUMAN Vacuolar protein sorting-associated protein 26A OS=Homo sapiens GN=VPS26A PE=1 SV=2	VP26A	O75431	4.5856e-82	2	3	4	0	0	2	3	1	1	1	1	1	8	8	6	6	7	5	8	7	7	8	2	3	4	0	0	2	3	1	1	1	1	1	8	8	6	6	7	5	8	7	7
			>sp|O75438|NDUB1_HUMAN NADH dehydrogenase [ubiquinone] 1 beta subcomplex subunit 1 OS=Homo sapiens GN=NDUFB1 PE=1 SV=1	NDUB1	O75436	2.4695e-05	1	1	2	1	0	1	2	0	2	1	2	0	1	1	1	1	1	1	1	1	0	1	1	1	2	1	0	1	2	0	2	1	2	0	1	1	1	1	1	1	1	1	0
			>sp|O75439|MPPB_HUMAN Mitochondrial-processing peptidase subunit beta OS=Homo sapiens GN=PMPCB PE=1 SV=2	MPPB	O75438	2.4553e-66	3	2	3	5	2	2	5	1	1	2	1	1	6	5	5	5	5	5	6	6	6	6	3	2	3	5	2	2	5	1	1	2	1	1	6	5	5	5	5	5	6	6	6
			>sp|O75448|MED24_HUMAN Mediator of RNA polymerase II transcription subunit 24 OS=Homo sapiens GN=MED24 PE=1 SV=1	MED24	O75439	3.9301e-06	0	0	0	0	0	0	0	0	0	0	0	0	2	2	2	2	2	2	2	2	2	2	0	0	0	0	0	0	0	0	0	0	0	0	2	2	2	2	2	2	2	2	2
			>sp|O75475|PSIP1_HUMAN PC4 and SFRS1-interacting protein OS=Homo sapiens GN=PSIP1 PE=1 SV=1	PSIP1	O75448	3.2572e-27	2	1	2	1	0	1	3	2	2	0	1	1	4	4	4	5	3	4	3	3	4	4	2	1	2	1	0	1	3	2	2	0	1	1	4	4	4	5	3	4	3	3	4
			>sp|O75477|ERLN1_HUMAN Erlin-1 OS=Homo sapiens GN=ERLIN1 PE=1 SV=1	ERLN1	O75475	1.7456e-190	8	14	10	9	9	14	14	10	13	7	7	10	8	8	7	8	7	8	10	8	7	8	5	11	7	6	6	11	11	7	10	4	4	7	5	5	4	5	4	5	7	5	4
			>sp|O75489|NDUS3_HUMAN NADH dehydrogenase [ubiquinone] iron-sulfur protein 3, mitochondrial OS=Homo sapiens GN=NDUFS3 PE=1 SV=1	NDUS3	O75477	1.2318e-124	8	6	9	9	1	7	10	9	6	9	5	4	10	9	9	10	10	8	10	9	7	10	8	6	9	9	1	7	10	9	6	9	5	4	10	9	9	10	10	8	10	9	7
			>sp|O75494|SRS10_HUMAN Serine/arginine-rich splicing factor 10 OS=Homo sapiens GN=SRSF10 PE=1 SV=1	SRS10	O75489	1.368e-09	0	0	0	0	0	0	0	0	0	0	0	1	2	1	2	2	2	2	2	2	2	2	0	0	0	0	0	0	0	0	0	0	0	1	2	1	2	2	2	2	2	2	2
			>sp|O75521|PECI_HUMAN Peroxisomal 3,2-trans-enoyl-CoA isomerase OS=Homo sapiens GN=PECI PE=1 SV=4	PECI	O75494	0	18	21	22	19	3	21	20	11	12	6	6	10	5	5	5	5	6	5	5	7	7	7	18	21	22	19	3	21	20	11	12	6	6	10	5	5	5	5	6	5	5	7	7
			>sp|O75526|HNRGT_HUMAN RNA-binding motif protein, X-linked-like-2 OS=Homo sapiens GN=RBMXL2 PE=1 SV=3	HNRGT	O75521	1.8553e-91	0	0	0	0	0	0	1	0	0	0	0	0	1	1	0	0	1	1	1	1	1	1	0	0	0	0	0	0	1	0	0	0	0	0	0	0	0	0	0	0	0	0	0
			>sp|O75531|BAF_HUMAN Barrier-to-autointegration factor OS=Homo sapiens GN=BANF1 PE=1 SV=1	BAF	O75526	8.7223e-53	1	0	0	1	0	0	1	1	0	2	1	3	4	4	4	3	3	4	4	4	3	4	1	0	0	1	0	0	1	1	0	2	1	3	4	4	4	3	3	4	4	4	3
			>sp|O75533|SF3B1_HUMAN Splicing factor 3B subunit 1 OS=Homo sapiens GN=SF3B1 PE=1 SV=3	SF3B1	O75531	7.8426e-227	3	6	8	6	5	5	5	4	6	5	3	4	29	30	27	23	26	27	30	29	30	30	3	6	8	6	5	5	5	4	6	5	3	4	29	30	27	23	26	27	30	29	30
			>sp|O75534|CSDE1_HUMAN Cold shock domain-containing protein E1 OS=Homo sapiens GN=CSDE1 PE=1 SV=2	CSDE1	O75533	0	9	8	9	10	10	11	10	10	13	9	9	11	21	23	21	21	21	22	23	22	20	23	9	8	9	10	10	11	10	10	13	9	9	11	21	23	21	21	21	22	23	22	20
			>sp|O75569|PRKRA_HUMAN Interferon-inducible double stranded RNA-dependent protein kinase activator A OS=Homo sapiens GN=PRKRA PE=1 SV=1	PRKRA	O75534	2.033e-15	2	1	1	1	0	0	3	1	1	1	2	1	2	3	4	2	3	3	3	3	3	4	2	1	1	1	0	0	3	1	1	1	2	1	2	3	4	2	3	3	3	3	3
			>sp|O75578|ITA10_HUMAN Integrin alpha-10 OS=Homo sapiens GN=ITGA10 PE=2 SV=2	ITA10	O75569	0	18	22	17	33	3	45	40	4	4	7	7	5	8	8	7	6	6	11	13	11	14	10	18	22	17	33	3	45	40	4	4	7	7	5	8	8	7	6	6	11	13	11	14
			>sp|O75581|LRP6_HUMAN Low-density lipoprotein receptor-related protein 6 OS=Homo sapiens GN=LRP6 PE=1 SV=2	LRP6	O75578	2.2602e-33	6	7	8	6	0	7	8	1	0	1	1	0	0	0	0	0	0	0	0	0	0	0	5	6	7	5	0	6	7	0	0	1	0	0	0	0	0	0	0	0	0	0	0
			>sp|O75600|KBL_HUMAN 2-amino-3-ketobutyrate coenzyme A ligase, mitochondrial OS=Homo sapiens GN=GCAT PE=2 SV=1	KBL	O75581	4.3391e-99	3	2	4	6	0	5	7	0	0	1	0	1	0	0	0	0	1	0	0	0	0	0	3	2	4	6	0	5	7	0	0	1	0	1	0	0	0	0	1	0	0	0	0
			>sp|O75607|NPM3_HUMAN Nucleoplasmin-3 OS=Homo sapiens GN=NPM3 PE=1 SV=3	NPM3	O75600	2.0145e-18	1	1	2	1	1	1	1	1	1	1	1	1	3	3	3	3	2	4	3	4	4	4	1	1	2	1	1	1	1	1	1	1	1	1	3	3	3	3	2	4	3	4	4
			>sp|O75608|LYPA1_HUMAN Acyl-protein thioesterase 1 OS=Homo sapiens GN=LYPLA1 PE=1 SV=1	LYPA1	O75607	2.2154e-46	2	2	5	2	0	2	3	2	0	1	1	0	6	5	4	4	5	4	5	5	4	6	2	2	5	2	0	2	3	2	0	1	1	0	6	5	4	4	5	4	5	5	4
			>sp|O75643|U520_HUMAN U5 small nuclear ribonucleoprotein 200 kDa helicase OS=Homo sapiens GN=SNRNP200 PE=1 SV=2	U520	O75608	0	6	8	9	10	3	6	6	10	4	3	10	4	44	41	38	36	35	43	44	42	43	44	6	8	9	10	3	6	6	10	4	3	10	4	44	41	38	36	35	43	44	42	43
			>sp|O75663|TIPRL_HUMAN TIP41-like protein OS=Homo sapiens GN=TIPRL PE=1 SV=2	TIPRL	O75643	3.0761e-07	0	0	1	0	0	0	0	0	0	0	0	0	2	2	2	1	1	2	2	2	1	2	0	0	1	0	0	0	0	0	0	0	0	0	2	2	2	1	1	2	2	2	1
			>sp|O75676|KS6A4_HUMAN Ribosomal protein S6 kinase alpha-4 OS=Homo sapiens GN=RPS6KA4 PE=1 SV=1	KS6A4	O75663	3.7951e-06	1	3	3	1	0	3	2	0	1	0	1	0	0	0	0	0	0	0	0	0	1	0	1	3	3	1	0	3	2	0	1	0	1	0	0	0	0	0	0	0	0	0	1
			>sp|O75691|UTP20_HUMAN Small subunit processome component 20 homolog OS=Homo sapiens GN=UTP20 PE=1 SV=3	UTP20	O75676	4.5161e-18	2	1	1	6	0	1	4	0	1	0	0	0	2	1	1	1	0	3	2	1	1	2	2	1	1	6	0	1	4	0	1	0	0	0	2	1	1	1	0	3	2	1	1
			>sp|O75694|NU155_HUMAN Nuclear pore complex protein Nup155 OS=Homo sapiens GN=NUP155 PE=1 SV=1	NU155	O75691	3.2462e-106	4	6	6	5	1	4	5	1	0	2	1	2	6	5	5	6	7	8	6	7	8	6	4	6	6	5	1	4	5	1	0	2	1	2	6	5	5	6	7	8	6	7	8
			>sp|O75695|XRP2_HUMAN Protein XRP2 OS=Homo sapiens GN=RP2 PE=1 SV=4	XRP2	O75694	1.976e-25	3	4	2	3	2	3	3	5	4	4	4	3	3	3	3	2	2	3	3	3	3	3	3	4	2	3	2	3	3	5	4	4	4	3	3	3	3	2	2	3	3	3	3
			>sp|O75718|CRTAP_HUMAN Cartilage-associated protein OS=Homo sapiens GN=CRTAP PE=1 SV=1	CRTAP	O75695	1.797e-125	6	1	4	5	1	1	3	4	2	1	3	1	12	13	12	12	12	12	13	12	13	13	6	1	4	5	1	1	3	4	2	1	3	1	12	13	12	12	12	12	13	12	13
			>sp|O75746|CMC1_HUMAN Calcium-binding mitochondrial carrier protein Aralar1 OS=Homo sapiens GN=SLC25A12 PE=1 SV=2	CMC1	O75718	4.4585e-67	5	3	4	4	1	4	5	4	2	2	2	2	6	5	6	5	6	6	6	6	6	6	2	2	2	2	1	2	4	1	2	2	1	2	3	3	3	3	3	3	3	3	3
			>sp|O75762|TRPA1_HUMAN Transient receptor potential cation channel subfamily A member 1 OS=Homo sapiens GN=TRPA1 PE=2 SV=3	TRPA1	O75746	5.6662e-26	0	1	1	0	1	1	2	0	1	1	0	0	0	0	0	0	0	0	0	0	1	0	0	1	1	0	1	1	2	0	1	1	0	0	0	0	0	0	0	0	0	0	1
			>sp|O75787|RENR_HUMAN Renin receptor OS=Homo sapiens GN=ATP6AP2 PE=1 SV=2	RENR	O75762	1.2358e-83	3	3	3	3	1	2	3	3	1	2	2	2	0	0	0	0	1	0	0	0	0	0	3	3	3	3	1	2	3	3	1	2	2	2	0	0	0	0	1	0	0	0	0
			>sp|O75821|EIF3G_HUMAN Eukaryotic translation initiation factor 3 subunit G OS=Homo sapiens GN=EIF3G PE=1 SV=2	EIF3G	O75787	3.2474e-51	1	1	2	2	0	2	3	0	1	0	0	1	6	7	6	7	7	6	7	7	6	7	1	1	2	2	0	2	3	0	1	0	0	1	6	7	6	7	7	6	7	7	6
			>sp|O75822|EIF3J_HUMAN Eukaryotic translation initiation factor 3 subunit J OS=Homo sapiens GN=EIF3J PE=1 SV=2	EIF3J	O75821	1.2882e-11	0	0	0	0	0	0	0	0	0	0	0	0	2	2	2	2	2	2	2	2	2	2	0	0	0	0	0	0	0	0	0	0	0	0	2	2	2	2	2	2	2	2	2
			>sp|O75828|CBR3_HUMAN Carbonyl reductase [NADPH] 3 OS=Homo sapiens GN=CBR3 PE=1 SV=3	CBR3	O75822	9.5191e-151	3	7	8	6	7	6	7	4	6	7	6	7	9	9	7	9	8	8	8	9	10	7	1	4	3	3	3	3	2	2	2	3	3	3	5	5	3	5	4	4	4	5	5
			>sp|O75832|PSD10_HUMAN 26S proteasome non-ATPase regulatory subunit 10 OS=Homo sapiens GN=PSMD10 PE=1 SV=1	PSD10	O75828	1.4787e-05	0	0	1	0	1	0	1	0	1	1	0	0	3	3	1	2	3	2	3	2	3	3	0	0	1	0	1	0	1	0	1	1	0	0	3	3	1	2	3	2	3	2	3
			>sp|O75844|FACE1_HUMAN CAAX prenyl protease 1 homolog OS=Homo sapiens GN=ZMPSTE24 PE=1 SV=2	FACE1	O75832	4.4929e-78	1	1	2	1	0	1	1	1	0	3	0	1	3	4	3	3	3	4	3	3	4	4	1	1	2	1	0	1	1	1	0	3	0	1	3	4	3	3	3	4	3	3	4
			>sp|O75874|IDHC_HUMAN Isocitrate dehydrogenase [NADP] cytoplasmic OS=Homo sapiens GN=IDH1 PE=1 SV=2	IDHC	O75844	0	3	5	3	4	1	3	6	2	6	3	2	1	19	20	17	19	18	20	19	19	20	20	3	5	3	4	1	3	6	2	6	3	2	1	19	20	17	19	18	20	19	19	20
			>sp|O75879|GATB_HUMAN Probable glutamyl-tRNA(Gln) amidotransferase subunit B, mitochondrial OS=Homo sapiens GN=PET112L PE=1 SV=1	GATB	O75874	2.0434e-05	0	1	0	0	0	0	0	0	1	0	0	0	1	1	2	1	0	1	1	1	1	1	0	1	0	0	0	0	0	0	1	0	0	0	1	1	2	1	0	1	1	1	1
			>sp|O75880|SCO1_HUMAN Protein SCO1 homolog, mitochondrial OS=Homo sapiens GN=SCO1 PE=1 SV=1	SCO1	O75879	1.1462e-09	3	3	2	3	0	2	2	3	2	1	2	1	2	2	1	1	1	2	2	2	1	2	3	3	2	3	0	2	2	3	2	1	2	1	2	2	1	1	1	2	2	2	1
			>sp|O75882|ATRN_HUMAN Attractin OS=Homo sapiens GN=ATRN PE=1 SV=2	ATRN	O75880	3.9731e-104	12	11	13	12	1	9	13	9	3	1	11	3	3	2	2	3	3	2	2	3	3	2	12	11	13	12	1	9	13	9	3	1	11	3	3	2	2	3	3	2	2	3	3
			>sp|O75886|STAM2_HUMAN Signal transducing adapter molecule 2 OS=Homo sapiens GN=STAM2 PE=1 SV=1	STAM2	O75882	9.9329e-54	1	0	1	2	0	0	2	1	1	0	1	0	3	3	3	3	3	3	3	3	3	3	1	0	1	2	0	0	2	1	1	0	1	0	3	3	3	3	3	3	3	3	3
			>sp|O75907|DGAT1_HUMAN Diacylglycerol O-acyltransferase 1 OS=Homo sapiens GN=DGAT1 PE=2 SV=2	DGAT1	O75886	3.8794e-05	0	0	0	0	0	0	0	0	1	0	0	0	1	1	1	0	0	1	1	1	1	1	0	0	0	0	0	0	0	0	1	0	0	0	1	1	1	0	0	1	1	1	1
			>sp|O75915|PRAF3_HUMAN PRA1 family protein 3 OS=Homo sapiens GN=ARL6IP5 PE=1 SV=1	PRAF3	O75907	0	5	9	9	7	1	9	9	5	3	5	4	3	7	7	7	6	6	7	7	7	8	7	5	9	9	7	1	9	9	5	3	5	4	3	7	7	7	6	6	7	7	7	8
			>sp|O75923|DYSF_HUMAN Dysferlin OS=Homo sapiens GN=DYSF PE=1 SV=1	DYSF	O75915	3.0931e-12	1	1	2	1	1	1	1	1	1	2	1	2	1	1	1	1	1	1	1	1	1	1	0	0	1	0	0	0	0	0	0	1	0	1	0	0	0	0	0	0	0	0	0
			>sp|O75934|SPF27_HUMAN Pre-mRNA-splicing factor SPF27 OS=Homo sapiens GN=BCAS2 PE=1 SV=1	SPF27	O75923	1.0311e-105	2	3	3	2	2	2	2	2	2	2	1	2	3	2	2	2	2	2	3	3	3	3	2	3	3	2	2	2	2	2	2	2	1	2	3	2	2	2	2	2	3	3	3
			>sp|O75935|DCTN3_HUMAN Dynactin subunit 3 OS=Homo sapiens GN=DCTN3 PE=1 SV=1	DCTN3	O75934	4.2201e-28	0	1	0	1	0	1	1	0	0	1	0	1	3	2	2	1	2	2	4	4	2	3	0	1	0	1	0	1	1	0	0	1	0	1	3	2	2	1	2	2	4	4	2
			>sp|O75937|DNJC8_HUMAN DnaJ homolog subfamily C member 8 OS=Homo sapiens GN=DNAJC8 PE=1 SV=2	DNJC8	O75935	1.011e-31	0	0	0	1	1	0	0	2	1	0	1	0	2	1	1	1	1	2	1	1	3	2	0	0	0	1	1	0	0	2	1	0	1	0	2	1	1	1	1	2	1	1	3
			>sp|O75947|ATP5H_HUMAN ATP synthase subunit d, mitochondrial OS=Homo sapiens GN=ATP5H PE=1 SV=3	ATP5H	O75937	3.3958e-64	6	8	7	8	1	8	6	7	6	3	5	2	5	5	5	5	5	4	6	6	6	5	6	8	7	8	1	8	6	7	6	3	5	2	5	5	5	5	5	4	6	6	6
			>sp|O75954|TSN9_HUMAN Tetraspanin-9 OS=Homo sapiens GN=TSPAN9 PE=1 SV=1	TSN9	O75947	3.4398e-272	6	4	6	6	1	5	6	2	1	0	1	1	1	2	1	1	1	1	1	1	1	1	6	4	6	6	1	5	6	2	1	0	1	1	1	2	1	1	1	1	1	1	1
			>sp|O75955|FLOT1_HUMAN Flotillin-1 OS=Homo sapiens GN=FLOT1 PE=1 SV=3	FLOT1	O75954	1.22e-162	9	8	8	10	5	8	10	11	4	10	9	10	7	8	8	7	8	7	6	5	6	7	9	8	8	10	5	8	10	11	4	10	9	10	7	8	8	7	8	7	6	5	6
			>sp|O75962|TRIO_HUMAN Triple functional domain protein OS=Homo sapiens GN=TRIO PE=1 SV=2	TRIO	O75955	1.2395e-109	4	4	5	4	1	3	4	1	1	1	0	1	11	10	10	10	7	8	7	7	7	9	4	4	5	4	1	3	4	1	1	1	0	1	11	10	10	10	7	8	7	7	7
			>sp|O75964|ATP5L_HUMAN ATP synthase subunit g, mitochondrial OS=Homo sapiens GN=ATP5L PE=1 SV=3	ATP5L	O75962	6.6061e-79	5	3	4	5	1	3	4	0	2	1	0	2	4	5	4	5	5	4	4	4	6	4	5	3	4	5	1	3	4	0	2	1	0	2	4	5	4	5	5	4	4	4	6
			>sp|O75976|CBPD_HUMAN Carboxypeptidase D OS=Homo sapiens GN=CPD PE=1 SV=2	CBPD	O75964	2.4431e-90	6	5	5	6	0	4	6	2	0	0	0	0	1	0	0	1	0	1	1	0	0	1	6	5	5	6	0	4	6	2	0	0	0	0	1	0	0	1	0	1	1	0	0
			>sp|O76003|GLRX3_HUMAN Glutaredoxin-3 OS=Homo sapiens GN=GLRX3 PE=1 SV=2	GLRX3	O75976	3.8899e-250	1	0	2	2	1	3	4	0	2	2	2	3	9	9	8	9	9	12	11	10	10	11	1	0	2	2	1	3	4	0	2	2	2	3	9	9	8	9	9	12	11	10	10
			>sp|O76021|RL1D1_HUMAN Ribosomal L1 domain-containing protein 1 OS=Homo sapiens GN=RSL1D1 PE=1 SV=3	RL1D1	O76003	1.7354e-225	1	1	1	2	1	1	2	0	0	1	0	0	10	10	10	10	9	10	10	10	10	11	1	1	1	2	1	1	2	0	0	1	0	0	10	10	10	10	9	10	10	10	10
			>sp|O76024|WFS1_HUMAN Wolframin OS=Homo sapiens GN=WFS1 PE=1 SV=2	WFS1	O76021	8.0329e-11	2	3	3	2	1	1	3	1	2	3	0	0	1	1	1	1	1	1	1	1	1	1	2	3	3	2	1	1	3	1	2	3	0	0	1	1	1	1	1	1	1	1	1
			>sp|O76054|S14L2_HUMAN SEC14-like protein 2 OS=Homo sapiens GN=SEC14L2 PE=1 SV=1	S14L2	O76024	3.563e-19	0	0	0	1	0	0	0	0	0	0	0	0	2	2	1	2	0	2	2	2	3	3	0	0	0	1	0	0	0	0	0	0	0	0	2	2	1	2	0	2	2	2	3
			>sp|O76071|CIAO1_HUMAN Probable cytosolic iron-sulfur protein assembly protein CIAO1 OS=Homo sapiens GN=CIAO1 PE=1 SV=1	CIAO1	O76054	4.8628e-117	2	3	5	6	2	2	6	2	2	3	3	1	4	4	3	3	2	4	5	4	4	4	2	3	5	6	2	2	6	2	2	3	3	1	4	4	3	3	2	4	5	4	4
			>sp|O76074|PDE5A_HUMAN cGMP-specific 3,5-cyclic phosphodiesterase OS=Homo sapiens GN=PDE5A PE=1 SV=2	PDE5A	O76071	3.2213e-267	1	3	3	1	0	2	3	1	0	0	0	0	11	11	10	10	12	10	8	9	7	9	1	3	3	1	0	2	3	1	0	0	0	0	11	11	10	10	12	10	8	9	7
			>sp|O76094|SRP72_HUMAN Signal recognition particle 72 kDa protein OS=Homo sapiens GN=SRP72 PE=1 SV=3	SRP72	O76074	0	1	7	7	6	4	6	6	4	4	2	2	3	17	16	13	12	12	16	15	15	15	17	1	7	7	6	4	6	6	4	4	2	2	3	17	16	13	12	12	16	15	15	15
			>sp|O94760|DDAH1_HUMAN N(G),N(G)-dimethylarginine dimethylaminohydrolase 1 OS=Homo sapiens GN=DDAH1 PE=1 SV=3	DDAH1	O76094	1.3707e-64	6	8	8	7	3	9	10	4	6	6	4	5	4	4	4	4	4	3	3	3	2	4	5	7	7	6	3	8	9	3	5	5	3	4	3	3	3	3	3	2	3	2	1
			>sp|O94766|B3GA3_HUMAN Galactosylgalactosylxylosylprotein 3-beta-glucuronosyltransferase 3 OS=Homo sapiens GN=B3GAT3 PE=1 SV=2	B3GA3	O94760	3.8912e-28	2	2	3	6	0	5	8	2	1	2	2	2	1	1	2	1	1	1	1	1	1	2	2	2	3	6	0	5	8	2	1	2	2	2	1	1	2	1	1	1	1	1	1
			>sp|O94776|MTA2_HUMAN Metastasis-associated protein MTA2 OS=Homo sapiens GN=MTA2 PE=1 SV=1	MTA2	O94766	2.0679e-71	1	1	0	2	1	3	0	0	1	0	0	0	3	3	3	3	3	3	3	2	3	3	1	1	0	2	1	3	0	0	1	0	0	0	3	3	3	3	3	3	3	2	3
			>sp|O94804|STK10_HUMAN Serine/threonine-protein kinase 10 OS=Homo sapiens GN=STK10 PE=1 SV=1	STK10	O94776	3.0436e-37	1	2	0	0	1	1	1	0	2	2	0	1	2	1	1	1	1	2	2	2	3	4	0	1	0	0	0	0	0	0	1	1	0	1	1	0	0	0	0	1	1	1	2
			>sp|O94808|GFPT2_HUMAN Glucosamine--fructose-6-phosphate aminotransferase [isomerizing] 2 OS=Homo sapiens GN=GFPT2 PE=1 SV=3	GFPT2	O94804	7.8389e-170	3	4	4	4	2	4	4	2	2	2	1	2	6	6	6	5	6	7	6	6	7	8	0	0	0	0	0	0	0	0	0	0	0	0	0	0	0	0	0	1	0	0	1
			>sp|O94822|LTN1_HUMAN E3 ubiquitin-protein ligase listerin OS=Homo sapiens GN=LTN1 PE=1 SV=6	LTN1	O94808	3.9548e-38	7	6	6	7	1	6	6	1	1	0	2	1	4	3	3	2	2	5	3	3	4	4	7	6	6	7	1	6	6	1	1	0	2	1	4	3	3	2	2	5	3	3	4
			>sp|O94823|AT10B_HUMAN Probable phospholipid-transporting ATPase VB OS=Homo sapiens GN=ATP10B PE=2 SV=2	AT10B	O94822	5.3452e-12	1	1	2	1	0	2	3	1	0	0	1	0	0	1	1	1	1	1	1	1	1	1	1	0	1	0	0	1	2	1	0	0	1	0	0	1	1	1	1	1	1	1	1
			>sp|O94826|TOM70_HUMAN Mitochondrial import receptor subunit TOM70 OS=Homo sapiens GN=TOMM70A PE=1 SV=1	TOM70	O94823	1.9017e-291	7	6	4	10	1	6	5	7	8	4	7	3	8	8	8	10	10	9	9	10	9	10	7	6	4	10	1	6	5	7	8	4	7	3	8	8	8	10	10	9	9	10	9
			>sp|O94851|MICA2_HUMAN Protein MICAL-2 OS=Homo sapiens GN=MICAL2 PE=1 SV=1	MICA2	O94826	8.5602e-47	5	6	5	4	2	3	3	3	3	2	5	3	5	5	4	5	5	5	5	5	5	6	5	6	5	4	2	3	3	3	3	2	5	3	5	5	4	5	5	5	5	5	5
			>sp|O94855|SC24D_HUMAN Protein transport protein Sec24D OS=Homo sapiens GN=SEC24D PE=1 SV=2	SC24D	O94851	2.1649e-277	20	30	28	28	2	31	27	6	2	2	4	1	25	24	22	22	21	23	24	25	26	25	20	30	28	28	2	31	27	6	2	2	4	1	25	24	22	22	21	23	24	25	26
			>sp|O94856|NFASC_HUMAN Neurofascin OS=Homo sapiens GN=NFASC PE=1 SV=4	NFASC	O94855	0	23	42	38	25	4	39	37	8	10	7	7	8	9	9	9	8	10	3	7	7	7	11	23	42	38	25	4	39	37	8	10	7	7	8	9	9	9	8	10	3	7	7	7
			>sp|O94874|UFL1_HUMAN E3 UFM1-protein ligase 1 OS=Homo sapiens GN=KIAA0776 PE=1 SV=2	UFL1	O94856	0	17	20	26	21	3	23	24	4	3	8	3	6	16	15	15	14	16	14	17	17	16	17	17	20	26	21	3	23	24	4	3	8	3	6	16	15	15	14	16	14	17	17	16
			>sp|O94903|PROSC_HUMAN Proline synthase co-transcribed bacterial homolog protein OS=Homo sapiens GN=PROSC PE=1 SV=1	PROSC	O94874	1.8284e-36	4	5	6	2	4	4	6	4	3	5	6	9	2	2	3	2	2	2	2	2	2	3	4	5	6	2	4	4	6	4	3	5	6	9	2	2	3	2	2	2	2	2	2
			>sp|O94905|ERLN2_HUMAN Erlin-2 OS=Homo sapiens GN=ERLIN2 PE=1 SV=1	ERLN2	O94903	1.6847e-271	9	12	11	13	7	12	15	15	9	13	12	6	10	11	10	10	10	10	10	11	10	10	9	12	11	13	7	12	15	15	9	13	12	6	10	11	10	10	10	10	10	11	10
			>sp|O94906|PRP6_HUMAN Pre-mRNA-processing factor 6 OS=Homo sapiens GN=PRPF6 PE=1 SV=1	PRP6	O94905	2.4366e-16	0	1	2	0	0	0	1	0	0	1	0	0	5	5	3	2	3	3	2	3	7	6	0	1	2	0	0	0	1	0	0	1	0	0	5	5	3	2	3	3	2	3	7
			>sp|O94911|ABCA8_HUMAN ATP-binding cassette sub-family A member 8 OS=Homo sapiens GN=ABCA8 PE=1 SV=3	ABCA8	O94906	8.0175e-104	3	2	12	8	0	7	15	0	0	1	1	2	1	0	1	0	0	0	1	3	0	2	3	2	12	8	0	7	15	0	0	1	1	2	1	0	1	0	0	0	1	3	0
			>sp|O94915|FRYL_HUMAN Protein furry homolog-like OS=Homo sapiens GN=FRYL PE=1 SV=2	FRYL	O94911	1.5217e-06	0	0	0	0	0	0	0	0	0	0	0	0	2	2	2	2	2	2	2	2	2	2	0	0	0	0	0	0	0	0	0	0	0	0	2	2	2	2	2	2	2	2	2
			>sp|O94919|ENDD1_HUMAN Endonuclease domain-containing 1 protein OS=Homo sapiens GN=ENDOD1 PE=1 SV=2	ENDD1	O94915	5.5083e-76	1	5	5	6	4	5	5	1	2	3	4	3	1	1	1	1	0	1	1	1	1	1	1	5	5	6	4	5	5	1	2	3	4	3	1	1	1	1	0	1	1	1	1
			>sp|O94921|CDK14_HUMAN Cyclin-dependent kinase 14 OS=Homo sapiens GN=CDK14 PE=1 SV=3	CDK14	O94919	0.009625	1	2	2	1	0	2	2	1	1	1	1	1	0	0	0	0	0	0	0	0	1	0	0	1	1	0	0	1	1	0	0	0	0	0	0	0	0	0	0	0	0	0	0
			>sp|O94925|GLSK_HUMAN Glutaminase kidney isoform, mitochondrial OS=Homo sapiens GN=GLS PE=1 SV=1	GLSK	O94921	3.2483e-29	1	1	2	1	0	0	2	0	0	0	0	0	3	3	3	4	2	4	3	3	4	4	1	1	2	1	0	0	2	0	0	0	0	0	3	3	3	4	2	4	3	3	4
			>sp|O94929|ABLM3_HUMAN Actin-binding LIM protein 3 OS=Homo sapiens GN=ABLIM3 PE=1 SV=3	ABLM3	O94925	1.7341e-09	2	1	1	2	2	2	2	1	2	2	2	2	0	0	0	1	1	0	0	0	1	0	2	1	1	2	2	2	2	1	2	2	2	2	0	0	0	1	1	0	0	0	1
			>sp|O94973|AP2A2_HUMAN AP-2 complex subunit alpha-2 OS=Homo sapiens GN=AP2A2 PE=1 SV=2	AP2A2	O94929	0	11	15	14	16	19	19	16	18	20	14	19	20	17	17	13	14	14	18	16	16	16	17	2	3	6	6	5	7	6	8	6	3	9	7	8	8	4	4	5	8	7	7	7
			>sp|O94979|SC31A_HUMAN Protein transport protein Sec31A OS=Homo sapiens GN=SEC31A PE=1 SV=3	SC31A	O94973	0	7	15	10	9	6	14	11	3	8	7	1	8	36	36	34	32	34	34	34	34	34	35	7	15	10	9	6	14	11	3	8	7	1	8	36	36	34	32	34	34	34	34	34
			>sp|O94991|SLIK5_HUMAN SLIT and NTRK-like protein 5 OS=Homo sapiens GN=SLITRK5 PE=1 SV=2	SLIK5	O94979	1.8659e-16	1	3	3	1	0	2	2	0	1	0	0	0	0	0	0	0	0	0	0	0	0	0	1	3	3	1	0	2	2	0	1	0	0	0	0	0	0	0	0	0	0	0	0
			>sp|O95070|YIF1A_HUMAN Protein YIF1A OS=Homo sapiens GN=YIF1A PE=1 SV=2	YIF1A	O94991	0.00092302	0	0	0	1	0	0	0	0	0	0	0	0	2	2	1	1	1	2	2	2	2	2	0	0	0	1	0	0	0	0	0	0	0	0	2	2	1	1	1	2	2	2	2
			>sp|O95071|UBR5_HUMAN E3 ubiquitin-protein ligase UBR5 OS=Homo sapiens GN=UBR5 PE=1 SV=2	UBR5	O95070	1.9662e-21	2	0	2	5	0	0	1	1	1	0	1	1	3	1	2	3	2	3	3	3	2	2	2	0	2	5	0	0	1	1	1	0	1	1	3	1	2	3	2	3	3	3	2
			>sp|O95136|S1PR2_HUMAN Sphingosine 1-phosphate receptor 2 OS=Homo sapiens GN=S1PR2 PE=1 SV=2	S1PR2	O95071	6.0369e-06	3	4	4	3	0	3	4	0	0	0	0	0	1	1	1	1	1	0	0	1	1	1	3	4	4	3	0	3	4	0	0	0	0	0	1	1	1	1	1	0	0	1	1
			>sp|O95139|NDUB6_HUMAN NADH dehydrogenase [ubiquinone] 1 beta subcomplex subunit 6 OS=Homo sapiens GN=NDUFB6 PE=1 SV=3	NDUB6	O95136	1.9126e-05	3	2	3	3	1	2	3	3	3	2	3	0	3	2	2	2	2	3	3	3	3	3	3	2	3	3	1	2	3	3	3	2	3	0	3	2	2	2	2	3	3	3	3
			>sp|O95140|MFN2_HUMAN Mitofusin-2 OS=Homo sapiens GN=MFN2 PE=1 SV=3	MFN2	O95139	3.6565e-06	2	1	2	2	0	1	0	0	1	0	0	0	0	0	0	0	0	0	0	0	0	0	2	1	2	2	0	1	0	0	1	0	0	0	0	0	0	0	0	0	0	0	0
			>sp|O95155|UBE4B_HUMAN Ubiquitin conjugation factor E4 B OS=Homo sapiens GN=UBE4B PE=1 SV=1	UBE4B	O95140	4.9552e-12	0	1	0	0	0	0	0	0	0	0	0	0	2	2	2	2	2	2	2	2	2	3	0	1	0	0	0	0	0	0	0	0	0	0	2	2	2	2	2	2	2	2	2
			>sp|O95163|ELP1_HUMAN Elongator complex protein 1 OS=Homo sapiens GN=IKBKAP PE=1 SV=3	ELP1	O95155	9.9969e-09	0	0	0	0	0	0	0	0	0	0	0	0	1	2	2	2	3	2	2	2	3	2	0	0	0	0	0	0	0	0	0	0	0	0	1	2	2	2	3	2	2	2	3
			>sp|O95166|GBRAP_HUMAN Gamma-aminobutyric acid receptor-associated protein OS=Homo sapiens GN=GABARAP PE=1 SV=1;>sp|Q9H0R8|GBRL1_HUMAN Gamma-aminobutyric acid receptor-associated protein-like 1 OS=Homo sapiens GN=GABARAPL1 PE=1 SV=1	GBRAP	O95163	6.7417e-39	1	0	0	1	0	1	1	0	1	0	0	0	1	1	1	1	1	2	2	2	2	2	1	0	0	1	0	1	1	0	1	0	0	0	1	1	0	1	0	1	1	1	1
			>sp|O95168|NDUB4_HUMAN NADH dehydrogenase [ubiquinone] 1 beta subcomplex subunit 4 OS=Homo sapiens GN=NDUFB4 PE=1 SV=3	NDUB4	O95166	5.7999e-48	1	2	2	2	1	2	3	3	2	4	2	1	2	2	2	2	2	2	2	2	2	2	1	2	2	2	1	2	3	3	2	4	2	1	2	2	2	2	2	2	2	2	2
			>sp|O95169|NDUB8_HUMAN NADH dehydrogenase [ubiquinone] 1 beta subcomplex subunit 8, mitochondrial OS=Homo sapiens GN=NDUFB8 PE=1 SV=1	NDUB8	O95168	0.00013434	2	2	2	3	0	2	2	2	2	2	2	0	2	1	2	2	2	2	2	2	2	2	2	2	2	3	0	2	2	2	2	2	2	0	2	1	2	2	2	2	2	2	2
			>sp|O95182|NDUA7_HUMAN NADH dehydrogenase [ubiquinone] 1 alpha subcomplex subunit 7 OS=Homo sapiens GN=NDUFA7 PE=1 SV=3	NDUA7	O95169	4.218e-09	1	2	2	1	0	2	2	2	2	2	2	1	2	1	2	1	1	1	1	2	2	2	1	2	2	1	0	2	2	2	2	2	2	1	2	1	2	1	1	1	1	2	2
			>sp|O95183|VAMP5_HUMAN Vesicle-associated membrane protein 5 OS=Homo sapiens GN=VAMP5 PE=1 SV=1	VAMP5	O95182	7.23e-145	3	4	3	3	0	4	4	3	4	1	1	0	3	3	3	3	2	3	3	2	2	3	3	4	3	3	0	4	4	3	4	1	1	0	3	3	3	3	2	3	3	2	2
			>sp|O95197|RTN3_HUMAN Reticulon-3 OS=Homo sapiens GN=RTN3 PE=1 SV=2	RTN3	O95183	2.713e-50	5	4	5	4	1	4	4	2	2	2	2	1	5	4	5	4	6	5	5	5	4	5	5	4	5	4	1	4	4	2	2	2	2	1	5	4	5	4	6	5	5	5	4
			>sp|O95202|LETM1_HUMAN LETM1 and EF-hand domain-containing protein 1, mitochondrial OS=Homo sapiens GN=LETM1 PE=1 SV=1	LETM1	O95197	5.4859e-224	4	1	3	4	1	1	3	2	2	1	1	0	14	14	14	12	13	14	14	14	14	14	3	0	2	3	1	0	2	2	2	1	1	0	14	14	14	12	13	14	14	14	14
			>sp|O95208|EPN2_HUMAN Epsin-2 OS=Homo sapiens GN=EPN2 PE=1 SV=3	EPN2	O95202	8.7937e-09	3	1	2	2	1	2	2	3	1	2	2	2	2	1	1	1	1	1	1	1	1	2	2	0	1	1	0	1	1	2	0	1	1	1	1	0	0	0	0	0	0	0	0
			>sp|O95248|MTMR5_HUMAN Myotubularin-related protein 5 OS=Homo sapiens GN=SBF1 PE=1 SV=3	MTMR5	O95208	3.5351e-139	4	12	14	9	3	13	16	0	3	3	2	10	2	3	2	1	1	3	3	2	3	2	4	12	14	9	3	13	16	0	3	3	2	10	2	3	2	1	1	3	3	2	3
			>sp|O95292|VAPB_HUMAN Vesicle-associated membrane protein-associated protein B/C OS=Homo sapiens GN=VAPB PE=1 SV=3	VAPB	O95248	4.1949e-90	8	8	8	7	6	8	8	8	7	8	8	6	5	6	7	5	5	7	7	6	7	6	7	7	7	6	5	7	7	7	6	7	7	5	4	5	6	4	4	6	6	5	6
			>sp|O95297|MPZL1_HUMAN Myelin protein zero-like protein 1 OS=Homo sapiens GN=MPZL1 PE=1 SV=1	MPZL1	O95292	9.1508e-178	13	15	13	12	5	14	15	8	8	8	8	9	5	7	5	5	6	5	5	4	5	4	13	15	13	12	5	14	15	8	8	8	8	9	5	7	5	5	6	5	5	4	5
			>sp|O95298|NDUC2_HUMAN NADH dehydrogenase [ubiquinone] 1 subunit C2 OS=Homo sapiens GN=NDUFC2 PE=1 SV=1	NDUC2	O95297	0.00010207	2	2	1	2	0	2	2	2	2	3	2	2	0	1	1	0	0	1	1	1	1	1	2	2	1	2	0	2	2	2	2	3	2	2	0	1	1	0	0	1	1	1	1
			>sp|O95299|NDUAA_HUMAN NADH dehydrogenase [ubiquinone] 1 alpha subcomplex subunit 10, mitochondrial OS=Homo sapiens GN=NDUFA10 PE=1 SV=1	NDUAA	O95298	4.613e-68	2	3	3	3	0	3	4	2	2	2	1	0	2	1	1	1	2	1	1	2	2	1	2	3	3	3	0	3	4	2	2	2	1	0	2	1	1	1	2	1	1	2	2
			>sp|O95302|FKBP9_HUMAN Peptidyl-prolyl cis-trans isomerase FKBP9 OS=Homo sapiens GN=FKBP9 PE=1 SV=2	FKBP9	O95299	3.8766e-46	3	2	7	3	5	1	6	4	4	4	2	4	11	10	10	9	9	11	11	10	11	11	3	2	7	3	5	1	6	4	4	4	2	4	11	10	10	9	9	11	11	10	11
			>sp|O95336|6PGL_HUMAN 6-phosphogluconolactonase OS=Homo sapiens GN=PGLS PE=1 SV=2	6PGL	O95302	1.4508e-288	6	6	5	6	5	4	4	6	3	4	6	4	13	13	12	12	12	12	12	13	14	13	6	6	5	6	5	4	4	6	3	4	6	4	13	13	12	12	12	12	12	13	14
			>sp|O95340|PAPS2_HUMAN Bifunctional 3-phosphoadenosine 5-phosphosulfate synthase 2 OS=Homo sapiens GN=PAPSS2 PE=1 SV=2	PAPS2	O95336	2.3122e-274	6	7	6	6	6	3	8	3	5	7	5	6	17	20	16	14	15	20	17	17	17	20	6	7	6	6	6	3	8	3	5	7	5	6	17	20	16	14	15	20	17	17	17
			>sp|O95347|SMC2_HUMAN Structural maintenance of chromosomes protein 2 OS=Homo sapiens GN=SMC2 PE=1 SV=2	SMC2	O95340	2.028e-132	4	1	2	3	1	2	2	2	0	1	2	1	9	9	9	9	9	8	7	8	8	9	4	1	2	3	1	2	2	2	0	1	2	1	9	9	9	9	9	8	7	8	8
			>sp|O95352|ATG7_HUMAN Ubiquitin-like modifier-activating enzyme ATG7 OS=Homo sapiens GN=ATG7 PE=1 SV=1	ATG7	O95347	2.0717e-91	2	1	1	2	0	1	1	1	0	1	0	1	4	4	3	3	4	5	6	5	4	4	2	1	1	2	0	1	1	1	0	1	0	1	4	4	3	3	4	5	6	5	4
			>sp|O95359|TACC2_HUMAN Transforming acidic coiled-coil-containing protein 2 OS=Homo sapiens GN=TACC2 PE=1 SV=3	TACC2	O95352	0.0017835	0	0	0	1	0	0	0	0	0	0	0	0	1	1	0	1	0	1	1	1	1	1	0	0	0	1	0	0	0	0	0	0	0	0	1	1	0	1	0	1	1	1	1
			>sp|O95361|TRI16_HUMAN Tripartite motif-containing protein 16 OS=Homo sapiens GN=TRIM16 PE=1 SV=3;>sp|Q309B1|TR16L_HUMAN Tripartite motif-containing protein 16-like protein OS=Homo sapiens GN=TRIM16L PE=2 SV=3	TRI16	O95359	0.00044663	0	0	0	0	0	0	1	0	0	0	0	0	2	2	2	2	2	2	2	2	2	2	0	0	0	0	0	0	1	0	0	0	0	0	2	2	2	2	2	2	2	2	2
			>sp|O95363|SYFM_HUMAN Phenylalanyl-tRNA synthetase, mitochondrial OS=Homo sapiens GN=FARS2 PE=1 SV=1	SYFM	O95361	2.351e-60	3	3	4	5	0	3	4	0	0	0	0	0	0	0	0	0	0	0	0	0	0	0	3	3	4	5	0	3	4	0	0	0	0	0	0	0	0	0	0	0	0	0	0
			>sp|O95372|LYPA2_HUMAN Acyl-protein thioesterase 2 OS=Homo sapiens GN=LYPLA2 PE=1 SV=1	LYPA2	O95363	2.6074e-45	1	1	3	2	0	1	2	2	1	2	2	2	2	3	2	1	2	2	2	3	1	3	1	1	3	2	0	1	2	2	1	2	2	2	2	3	2	1	2	2	2	3	1
			>sp|O95373|IPO7_HUMAN Importin-7 OS=Homo sapiens GN=IPO7 PE=1 SV=1	IPO7	O95372	0	28	32	31	33	8	30	33	19	18	11	10	10	30	34	27	27	27	35	29	29	33	35	28	32	31	33	8	30	33	19	18	11	10	10	30	34	27	27	27	35	29	29	33
			>sp|O95394|AGM1_HUMAN Phosphoacetylglucosamine mutase OS=Homo sapiens GN=PGM3 PE=1 SV=1	AGM1	O95373	0	2	4	4	2	1	1	3	0	1	0	1	0	10	10	8	7	8	9	9	10	9	9	2	4	4	2	1	1	3	0	1	0	1	0	10	10	8	7	8	9	9	10	9
			>sp|O95425|SVIL_HUMAN Supervillin OS=Homo sapiens GN=SVIL PE=1 SV=2	SVIL	O95394	0	9	22	31	16	40	26	17	14	45	41	11	40	11	12	11	9	11	10	14	12	13	11	9	22	31	16	40	26	17	14	45	41	11	40	11	12	11	9	11	10	14	12	13
			>sp|O95433|AHSA1_HUMAN Activator of 90 kDa heat shock protein ATPase homolog 1 OS=Homo sapiens GN=AHSA1 PE=1 SV=1	AHSA1	O95425	3.132e-78	1	2	4	2	0	2	4	1	2	2	1	1	6	6	5	6	6	6	6	6	7	6	1	2	4	2	0	2	4	1	2	2	1	1	6	6	5	6	6	6	6	6	7
			>sp|O95456|PSMG1_HUMAN Proteasome assembly chaperone 1 OS=Homo sapiens GN=PSMG1 PE=1 SV=1	PSMG1	O95433	5.8969e-08	1	1	1	2	0	0	1	0	0	0	1	0	2	2	2	2	2	2	2	2	1	2	1	1	1	2	0	0	1	0	0	0	1	0	2	2	2	2	2	2	2	2	1
			>sp|O95470|SGPL1_HUMAN Sphingosine-1-phosphate lyase 1 OS=Homo sapiens GN=SGPL1 PE=1 SV=3	SGPL1	O95456	2.2457e-29	1	4	4	3	0	3	4	0	0	1	0	0	0	0	0	1	1	0	0	0	0	0	1	4	4	3	0	3	4	0	0	1	0	0	0	0	0	1	1	0	0	0	0
			>sp|O95477|ABCA1_HUMAN ATP-binding cassette sub-family A member 1 OS=Homo sapiens GN=ABCA1 PE=1 SV=3	ABCA1	O95470	0	19	20	44	19	2	15	40	2	2	2	2	3	5	6	2	2	3	4	5	3	4	4	19	20	44	19	2	15	40	2	2	2	2	3	5	6	2	2	3	4	5	3	4
			>sp|O95479|G6PE_HUMAN GDH/6PGL endoplasmic bifunctional protein OS=Homo sapiens GN=H6PD PE=1 SV=2	G6PE	O95477	1.6153e-22	2	1	2	1	0	1	1	2	0	0	1	0	5	6	5	5	4	7	6	5	5	6	2	1	2	1	0	1	1	2	0	0	1	0	5	6	5	5	4	7	6	5	5
			>sp|O95486|SC24A_HUMAN Protein transport protein Sec24A OS=Homo sapiens GN=SEC24A PE=1 SV=2	SC24A	O95479	3.4913e-145	8	13	11	10	2	11	12	1	4	3	1	2	10	9	9	7	7	10	9	10	9	10	8	13	11	10	2	11	12	1	4	3	1	2	10	9	9	7	7	10	9	10	9
			>sp|O95487|SC24B_HUMAN Protein transport protein Sec24B OS=Homo sapiens GN=SEC24B PE=1 SV=2	SC24B	O95486	3.3223e-95	4	6	6	7	1	6	7	1	2	2	3	2	7	7	7	5	7	7	7	6	7	6	3	4	5	6	1	5	6	1	2	2	2	2	6	6	6	4	6	6	6	5	6
			>sp|O95490|LPHN2_HUMAN Latrophilin-2 OS=Homo sapiens GN=LPHN2 PE=1 SV=2	LPHN2	O95487	3.3596e-209	9	14	15	10	0	14	17	1	1	2	4	2	2	3	3	2	2	1	2	2	2	1	9	14	15	10	0	14	17	1	1	2	4	2	2	3	3	2	2	1	2	2	2
			>sp|O95528|GTR10_HUMAN Solute carrier family 2, facilitated glucose transporter member 10 OS=Homo sapiens GN=SLC2A10 PE=1 SV=2	GTR10	O95490	2.0799e-10	1	5	5	2	2	5	5	1	2	2	1	3	3	4	3	3	3	3	3	3	3	3	1	5	5	2	2	5	5	1	2	2	1	3	3	4	3	3	3	3	3	3	3
			>sp|O95563|BR44_HUMAN Brain protein 44 OS=Homo sapiens GN=BRP44 PE=1 SV=1	BR44	O95528	2.9927e-05	0	0	0	0	0	0	0	0	0	0	1	0	2	2	2	2	2	3	2	3	2	2	0	0	0	0	0	0	0	0	0	0	1	0	2	2	2	2	2	3	2	3	2
			>sp|O95571|ETHE1_HUMAN Protein ETHE1, mitochondrial OS=Homo sapiens GN=ETHE1 PE=1 SV=2	ETHE1	O95563	1.0695e-84	6	8	7	7	5	5	7	5	6	7	4	7	8	7	8	7	8	7	8	8	7	8	6	8	7	7	5	5	7	5	6	7	4	7	8	7	8	7	8	7	8	8	7
			>sp|O95573|ACSL3_HUMAN Long-chain-fatty-acid--CoA ligase 3 OS=Homo sapiens GN=ACSL3 PE=1 SV=3	ACSL3	O95571	0	11	14	16	21	7	14	16	5	7	6	7	6	20	19	17	16	17	21	22	22	22	22	11	14	16	21	7	14	16	5	7	6	7	6	20	19	17	16	17	21	22	22	22
			>sp|O95670|VATG2_HUMAN V-type proton ATPase subunit G 2 OS=Homo sapiens GN=ATP6V1G2 PE=1 SV=1	VATG2	O95573	5.1957e-53	2	1	2	2	2	2	1	2	3	3	2	3	3	2	2	3	2	3	3	2	3	3	0	0	0	0	0	0	0	0	0	0	0	0	1	0	0	1	0	1	1	0	1
			>sp|O95671|ASML_HUMAN N-acetylserotonin O-methyltransferase-like protein OS=Homo sapiens GN=ASMTL PE=1 SV=3	ASML	O95670	1.0953e-06	0	0	0	1	0	0	0	0	1	0	0	0	2	2	2	2	2	2	2	2	2	2	0	0	0	1	0	0	0	0	1	0	0	0	2	2	2	2	2	2	2	2	2
			>sp|O95674|CDS2_HUMAN Phosphatidate cytidylyltransferase 2 OS=Homo sapiens GN=CDS2 PE=1 SV=1	CDS2	O95671	7.0941e-85	2	3	3	3	0	3	3	0	0	0	0	0	1	1	1	1	1	1	1	1	2	2	2	3	3	3	0	3	3	0	0	0	0	0	1	1	1	1	1	1	1	1	2
			>sp|O95716|RAB3D_HUMAN Ras-related protein Rab-3D OS=Homo sapiens GN=RAB3D PE=1 SV=1;>sp|P20336|RAB3A_HUMAN Ras-related protein Rab-3A OS=Homo sapiens GN=RAB3A PE=1 SV=1;>sp|Q96E17|RAB3C_HUMAN Ras-related protein Rab-3C OS=Homo sapiens GN=RAB3C PE=2 SV=1	RAB3D	O95674	1.273e-176	8	7	7	8	4	8	8	7	6	6	6	3	8	8	8	7	7	8	7	7	7	7	2	1	1	2	1	2	2	1	0	1	1	0	2	2	2	1	1	2	1	1	1
			>sp|O95721|SNP29_HUMAN Synaptosomal-associated protein 29 OS=Homo sapiens GN=SNAP29 PE=1 SV=1	SNP29	O95716	1.4128e-16	2	4	5	4	1	4	5	1	2	3	1	2	4	3	1	2	1	2	2	2	2	1	2	4	5	4	1	4	5	1	2	3	1	2	4	3	1	2	1	2	2	2	2
			>sp|O95747|OXSR1_HUMAN Serine/threonine-protein kinase OSR1 OS=Homo sapiens GN=OXSR1 PE=1 SV=1	OXSR1	O95721	8.896e-179	1	1	1	0	0	0	1	0	1	0	0	0	8	7	7	7	6	8	7	8	7	7	1	1	1	0	0	0	1	0	1	0	0	0	8	7	7	7	6	8	7	8	7
			>sp|O95772|MENTO_HUMAN MLN64 N-terminal domain homolog OS=Homo sapiens GN=STARD3NL PE=1 SV=1	MENTO	O95747	0.0085296	0	0	1	0	0	0	1	0	0	0	0	0	0	0	0	0	0	0	0	0	0	0	0	0	1	0	0	0	1	0	0	0	0	0	0	0	0	0	0	0	0	0	0
			>sp|O95782|AP2A1_HUMAN AP-2 complex subunit alpha-1 OS=Homo sapiens GN=AP2A1 PE=1 SV=3	AP2A1	O95772	0	33	35	37	39	44	36	37	38	42	34	39	39	38	38	37	38	36	39	37	37	38	38	33	35	37	39	44	36	37	38	42	34	39	39	38	38	37	38	36	39	37	37	38
			>sp|O95786|DDX58_HUMAN Probable ATP-dependent RNA helicase DDX58 OS=Homo sapiens GN=DDX58 PE=1 SV=2	DDX58	O95782	1.7322e-12	0	0	0	1	0	0	0	0	0	0	0	0	2	2	1	1	1	1	2	2	2	2	0	0	0	1	0	0	0	0	0	0	0	0	2	2	1	1	1	1	2	2	2
			>sp|O95810|SDPR_HUMAN Serum deprivation-response protein OS=Homo sapiens GN=SDPR PE=1 SV=3	SDPR	O95786	8.8055e-12	0	1	0	0	0	0	0	0	1	0	0	0	2	2	2	2	2	1	2	1	2	2	0	1	0	0	0	0	0	0	1	0	0	0	2	2	2	2	2	1	2	1	2
			>sp|O95816|BAG2_HUMAN BAG family molecular chaperone regulator 2 OS=Homo sapiens GN=BAG2 PE=1 SV=1	BAG2	O95810	2.6542e-258	5	6	9	6	4	4	8	6	7	8	5	6	8	8	8	9	8	9	9	8	8	8	5	6	9	6	4	4	8	6	7	8	5	6	8	8	8	9	8	9	9	8	8
			>sp|O95817|BAG3_HUMAN BAG family molecular chaperone regulator 3 OS=Homo sapiens GN=BAG3 PE=1 SV=3	BAG3	O95816	4.8329e-22	2	2	2	3	1	2	2	3	2	1	2	1	3	3	3	2	3	4	4	4	4	4	2	2	2	3	1	2	2	3	2	1	2	1	3	3	3	2	3	4	4	4	4
			>sp|O95819|M4K4_HUMAN Mitogen-activated protein kinase kinase kinase kinase 4 OS=Homo sapiens GN=MAP4K4 PE=1 SV=2	M4K4	O95817	1.8272e-117	13	14	19	16	14	20	22	4	8	11	6	16	12	13	14	14	12	14	14	14	15	16	13	14	19	16	14	20	22	4	8	11	6	16	12	13	14	14	12	14	14	14	15
			>sp|O95822|DCMC_HUMAN Malonyl-CoA decarboxylase, mitochondrial OS=Homo sapiens GN=MLYCD PE=1 SV=3	DCMC	O95819	7.8648e-86	3	4	7	4	1	4	9	1	1	5	0	7	0	0	0	0	0	0	0	0	0	1	3	4	7	4	1	4	9	1	1	5	0	7	0	0	0	0	0	0	0	0	0
			>sp|O95831|AIFM1_HUMAN Apoptosis-inducing factor 1, mitochondrial OS=Homo sapiens GN=AIFM1 PE=1 SV=1	AIFM1	O95822	1.6364e-51	6	6	8	10	5	6	8	7	2	5	5	6	5	5	4	4	4	6	5	5	5	5	6	6	8	10	5	6	8	7	2	5	5	6	5	5	4	4	4	6	5	5	5
			>sp|O95834|EMAL2_HUMAN Echinoderm microtubule-associated protein-like 2 OS=Homo sapiens GN=EML2 PE=1 SV=1	EMAL2	O95831	0.007044	0	0	1	1	0	0	1	1	0	0	1	0	1	1	1	1	1	1	1	1	1	2	0	0	1	1	0	0	1	1	0	0	1	0	1	1	1	1	1	1	1	1	1
			>sp|O95864|FADS2_HUMAN Fatty acid desaturase 2 OS=Homo sapiens GN=FADS2 PE=1 SV=1	FADS2	O95834	8.8833e-38	10	11	12	11	2	12	11	2	3	4	3	2	7	8	8	6	8	8	8	8	8	8	10	11	12	11	2	12	11	2	3	4	3	2	7	8	8	6	8	8	8	8	8
			>sp|O95865|DDAH2_HUMAN N(G),N(G)-dimethylarginine dimethylaminohydrolase 2 OS=Homo sapiens GN=DDAH2 PE=1 SV=1	DDAH2	O95864	0	13	19	13	12	3	18	13	11	12	9	9	9	7	8	7	7	6	4	6	7	6	6	13	19	13	12	3	18	13	11	12	9	9	9	7	8	7	7	6	4	6	7	6
			>sp|O95881|TXD12_HUMAN Thioredoxin domain-containing protein 12 OS=Homo sapiens GN=TXNDC12 PE=1 SV=1	TXD12	O95865	9.4274e-22	3	3	6	4	2	3	6	4	2	8	2	6	2	2	2	2	2	2	2	2	1	2	3	3	6	4	2	3	6	4	2	8	2	6	2	2	2	2	2	2	2	2	1
			>sp|O95926|SYF2_HUMAN Pre-mRNA-splicing factor SYF2 OS=Homo sapiens GN=SYF2 PE=1 SV=1	SYF2	O95881	0.0021964	0	0	0	1	0	0	0	0	0	0	0	0	1	1	0	0	0	2	2	2	1	2	0	0	0	1	0	0	0	0	0	0	0	0	1	1	0	0	0	2	2	2	1
			>sp|O95967|FBLN4_HUMAN EGF-containing fibulin-like extracellular matrix protein 2 OS=Homo sapiens GN=EFEMP2 PE=1 SV=3	FBLN4	O95926	1.7696e-30	0	1	0	0	1	1	0	0	1	1	0	1	1	1	1	1	0	1	1	1	1	1	0	1	0	0	1	1	0	0	1	1	0	1	1	1	1	1	0	1	1	1	1
			>sp|O95980|RECK_HUMAN Reversion-inducing cysteine-rich protein with Kazal motifs OS=Homo sapiens GN=RECK PE=1 SV=1	RECK	O95967	8.1293e-112	9	11	13	8	0	11	11	1	5	8	1	1	4	4	4	4	4	3	4	5	4	4	9	11	13	8	0	11	11	1	5	8	1	1	4	4	4	4	4	3	4	5	4
			>sp|O95989|NUDT3_HUMAN Diphosphoinositol polyphosphate phosphohydrolase 1 OS=Homo sapiens GN=NUDT3 PE=1 SV=1	NUDT3	O95980	4.3389e-05	0	0	0	1	0	0	0	0	0	0	0	0	2	2	1	1	1	1	2	2	1	2	0	0	0	1	0	0	0	0	0	0	0	0	2	2	1	1	1	1	2	2	1
			>sp|O96000|NDUBA_HUMAN NADH dehydrogenase [ubiquinone] 1 beta subcomplex subunit 10 OS=Homo sapiens GN=NDUFB10 PE=1 SV=3	NDUBA	O95989	1.1276e-25	4	6	5	6	1	5	7	7	5	4	5	3	2	4	2	2	2	2	2	2	2	2	4	6	5	6	1	5	7	7	5	4	5	3	2	4	2	2	2	2	2	2	2
			>sp|O96005|CLPT1_HUMAN Cleft lip and palate transmembrane protein 1 OS=Homo sapiens GN=CLPTM1 PE=1 SV=1	CLPT1	O96000	4.1515e-235	2	0	4	5	2	2	2	1	4	2	2	1	8	10	8	8	8	10	8	9	9	10	2	0	4	5	2	2	2	1	4	2	2	1	8	10	8	8	8	10	8	9	9
			>sp|O96008|TOM40_HUMAN Mitochondrial import receptor subunit TOM40 homolog OS=Homo sapiens GN=TOMM40 PE=1 SV=1	TOM40	O96005	2.9743e-43	3	4	5	4	2	5	4	3	2	4	0	2	4	6	5	5	3	5	4	5	6	6	3	4	5	4	2	5	4	3	2	4	0	2	4	6	5	5	3	5	4	5	6
			>sp|O96011|PX11B_HUMAN Peroxisomal membrane protein 11B OS=Homo sapiens GN=PEX11B PE=1 SV=1	PX11B	O96008	5.022e-93	12	8	12	11	1	9	12	1	2	2	1	1	0	1	3	4	2	1	2	2	2	2	12	8	12	11	1	9	12	1	2	2	1	1	0	1	3	4	2	1	2	2	2
			>sp|O96013|PAK4_HUMAN Serine/threonine-protein kinase PAK 4 OS=Homo sapiens GN=PAK4 PE=1 SV=1	PAK4	O96011	4.143e-17	2	1	2	1	0	1	0	0	0	0	0	0	1	3	1	2	1	2	2	2	2	2	2	1	2	1	0	1	0	0	0	0	0	0	1	3	1	2	1	2	2	2	2
			>sp|O96019|ACL6A_HUMAN Actin-like protein 6A OS=Homo sapiens GN=ACTL6A PE=1 SV=1	ACL6A	O96013	9.8143e-34	1	0	0	0	1	0	0	0	1	0	0	0	3	3	3	3	3	3	4	3	3	3	1	0	0	0	1	0	0	0	1	0	0	0	3	3	3	3	3	3	4	3	3
			>sp|P00156|CYB_HUMAN Cytochrome b OS=Homo sapiens GN=MT-CYB PE=1 SV=1	CYB	O96019	0.0019915	1	0	1	1	0	0	1	0	0	1	0	0	1	1	2	2	1	0	1	1	1	2	1	0	1	1	0	0	1	0	0	1	0	0	1	1	2	2	1	0	1	1	1
			>sp|P00338|LDHA_HUMAN L-lactate dehydrogenase A chain OS=Homo sapiens GN=LDHA PE=1 SV=2	LDHA	P00156	0	20	21	21	22	5	20	22	14	10	10	13	6	33	33	32	30	30	33	34	35	40	32	20	21	21	22	5	20	22	14	10	10	13	6	33	33	32	30	30	33	34	35	40
			>sp|P00352|AL1A1_HUMAN Retinal dehydrogenase 1 OS=Homo sapiens GN=ALDH1A1 PE=1 SV=2	AL1A1	P00338	0.0035781	1	1	4	1	2	2	2	1	1	1	1	1	1	1	1	1	1	1	1	1	1	1	0	1	2	0	1	1	1	0	1	1	0	1	0	0	0	0	0	0	0	0	0
			>sp|P00367|DHE3_HUMAN Glutamate dehydrogenase 1, mitochondrial OS=Homo sapiens GN=GLUD1 PE=1 SV=2;>sp|P49448|DHE4_HUMAN Glutamate dehydrogenase 2, mitochondrial OS=Homo sapiens GN=GLUD2 PE=1 SV=2	DHE3	P00352	4.18e-278	20	17	21	21	8	18	22	8	6	10	4	9	20	21	21	20	21	21	21	21	22	21	20	17	21	21	8	18	22	8	6	10	4	9	20	21	21	20	21	21	21	21	22
			>sp|P00374|DYR_HUMAN Dihydrofolate reductase OS=Homo sapiens GN=DHFR PE=1 SV=2	DYR	P00367	1.7169e-12	0	1	0	0	0	0	1	1	0	0	0	0	2	3	2	2	2	1	2	2	2	2	0	1	0	0	0	0	1	1	0	0	0	0	2	3	2	2	2	1	2	2	2
			>sp|P00387|NB5R3_HUMAN NADH-cytochrome b5 reductase 3 OS=Homo sapiens GN=CYB5R3 PE=1 SV=3	NB5R3	P00374	0	17	14	18	17	13	13	16	14	14	14	15	11	17	16	16	16	17	17	16	16	15	17	17	14	18	17	13	13	16	14	14	14	15	11	17	16	16	16	17	17	16	16	15
			>sp|P00390|GSHR_HUMAN Glutathione reductase, mitochondrial OS=Homo sapiens GN=GSR PE=1 SV=2	GSHR	P00387	5.653e-89	4	6	6	4	6	2	6	1	3	4	2	6	8	8	7	8	7	9	9	9	8	9	4	6	6	4	6	2	6	1	3	4	2	6	8	8	7	8	7	9	9	9	8
			>sp|P00395|COX1_HUMAN Cytochrome c oxidase subunit 1 OS=Homo sapiens GN=MT-CO1 PE=1 SV=1	COX1	P00390	6.3345e-05	1	0	0	1	0	1	0	1	0	1	1	0	2	2	2	2	2	2	2	2	1	2	1	0	0	1	0	1	0	1	0	1	1	0	2	2	2	2	2	2	2	2	1
			>sp|P00403|COX2_HUMAN Cytochrome c oxidase subunit 2 OS=Homo sapiens GN=MT-CO2 PE=1 SV=1	COX2	P00395	8.0003e-185	6	6	6	6	3	6	6	6	6	6	6	5	6	6	6	6	6	6	6	6	6	6	6	6	6	6	3	6	6	6	6	6	6	5	6	6	6	6	6	6	6	6	6
			>sp|P00441|SODC_HUMAN Superoxide dismutase [Cu-Zn] OS=Homo sapiens GN=SOD1 PE=1 SV=2	SODC	P00403	1.993e-197	1	0	2	1	1	1	1	0	2	1	0	2	7	7	7	6	6	7	7	7	7	7	1	0	2	1	1	1	1	0	2	1	0	2	7	7	7	6	6	7	7	7	7
			>sp|P00450|CERU_HUMAN Ceruloplasmin OS=Homo sapiens GN=CP PE=1 SV=1	CERU	P00441	8.0064e-17	6	0	1	6	0	2	0	7	0	1	7	1	0	1	0	0	0	1	1	0	0	1	6	0	1	6	0	2	0	7	0	1	7	1	0	1	0	0	0	1	1	0	0
			>sp|P00491|PNPH_HUMAN Purine nucleoside phosphorylase OS=Homo sapiens GN=PNP PE=1 SV=2	PNPH	P00450	3.3288e-165	4	3	3	5	0	3	1	3	0	0	2	0	11	11	11	11	10	10	10	10	7	11	4	3	3	5	0	3	1	3	0	0	2	0	11	11	11	11	10	10	10	10	7
			>sp|P00492|HPRT_HUMAN Hypoxanthine-guanine phosphoribosyltransferase OS=Homo sapiens GN=HPRT1 PE=1 SV=2	HPRT	P00491	7.171e-70	1	1	4	4	2	0	3	2	1	2	1	5	10	9	9	9	9	9	9	10	9	10	1	1	4	4	2	0	3	2	1	2	1	5	10	9	9	9	9	9	9	10	9
			>sp|P00505|AATM_HUMAN Aspartate aminotransferase, mitochondrial OS=Homo sapiens GN=GOT2 PE=1 SV=3	AATM	P00492	2.7023e-294	12	10	9	16	3	12	13	5	6	5	2	5	17	15	15	14	15	16	15	16	15	16	12	10	9	16	3	12	13	5	6	5	2	5	17	15	15	14	15	16	15	16	15
			>sp|P00533|EGFR_HUMAN Epidermal growth factor receptor OS=Homo sapiens GN=EGFR PE=1 SV=2	EGFR	P00505	0	53	78	61	40	14	57	53	24	18	26	29	33	27	27	22	23	23	16	17	15	15	12	53	78	61	40	14	57	53	24	18	26	29	33	27	27	22	23	23	16	17	15	15
			>sp|P00558|PGK1_HUMAN Phosphoglycerate kinase 1 OS=Homo sapiens GN=PGK1 PE=1 SV=3	PGK1	P00533	0	5	7	6	7	2	8	9	4	2	4	6	5	30	30	29	29	30	30	30	30	30	30	5	7	6	7	2	8	9	4	2	4	6	5	30	30	29	29	30	30	30	30	30
			>sp|P00568|KAD1_HUMAN Adenylate kinase isoenzyme 1 OS=Homo sapiens GN=AK1 PE=1 SV=3	KAD1	P00558	2.4186e-123	1	0	1	1	0	0	0	2	0	0	1	1	10	9	9	8	9	8	9	9	9	10	1	0	1	1	0	0	0	2	0	0	1	1	10	9	9	8	9	8	9	9	9
			>sp|P00738|HPT_HUMAN Haptoglobin OS=Homo sapiens GN=HP PE=1 SV=1	HPT	P00568	0	29	14	16	32	12	16	14	36	18	15	36	14	10	8	9	9	11	8	11	10	9	13	29	14	16	32	12	16	14	36	18	15	36	14	10	8	9	9	11	8	11	10	9
			>sp|P00739|HPTR_HUMAN Haptoglobin-related protein OS=Homo sapiens GN=HPR PE=2 SV=2	HPTR	P00738	2.2047e-270	16	9	11	16	8	9	7	17	11	9	17	8	5	4	5	3	6	3	4	4	4	7	1	1	1	1	0	0	0	1	1	1	1	1	1	0	1	0	0	1	0	0	1
			>sp|P00846|ATP6_HUMAN ATP synthase subunit a OS=Homo sapiens GN=MT-ATP6 PE=1 SV=1	ATP6	P00739	1.971e-13	1	1	2	1	0	1	2	1	1	2	1	0	1	1	1	1	1	1	1	1	1	1	1	1	2	1	0	1	2	1	1	2	1	0	1	1	1	1	1	1	1	1	1
			>sp|P00973|OAS1_HUMAN 2-5-oligoadenylate synthase 1 OS=Homo sapiens GN=OAS1 PE=1 SV=4	OAS1	P00846	1.3461e-38	1	2	2	1	0	0	0	0	0	0	0	0	0	0	0	0	0	0	0	0	0	0	1	2	2	1	0	0	0	0	0	0	0	0	0	0	0	0	0	0	0	0	0
			>sp|P01019|ANGT_HUMAN Angiotensinogen OS=Homo sapiens GN=AGT PE=1 SV=1	ANGT	P00973	1.2955e-05	1	0	0	2	0	0	0	2	0	0	2	0	0	0	0	0	0	0	0	0	0	0	1	0	0	2	0	0	0	2	0	0	2	0	0	0	0	0	0	0	0	0	0
			>sp|P01023|A2MG_HUMAN Alpha-2-macroglobulin OS=Homo sapiens GN=A2M PE=1 SV=3	A2MG	P01019	9.3281e-23	7	6	8	6	3	6	7	6	7	7	6	7	8	8	8	8	8	7	7	7	8	8	2	2	2	1	2	2	2	1	2	2	1	2	1	1	1	1	1	1	1	1	1
			>sp|P01024|CO3_HUMAN Complement C3 OS=Homo sapiens GN=C3 PE=1 SV=2	CO3	P01023	3.4425e-06	1	2	2	0	1	0	1	1	1	1	0	1	1	1	0	2	1	0	0	0	1	1	1	2	2	0	1	0	1	1	1	1	0	1	1	1	0	1	0	0	0	0	1
			>sp|P01033|TIMP1_HUMAN Metalloproteinase inhibitor 1 OS=Homo sapiens GN=TIMP1 PE=1 SV=1	TIMP1	P01024	4.3202e-35	5	4	6	5	0	4	6	1	0	0	2	1	2	2	2	2	2	2	2	2	2	1	5	4	6	5	0	4	6	1	0	0	2	1	2	2	2	2	2	2	2	2	2
			>sp|P01040|CYTA_HUMAN Cystatin-A OS=Homo sapiens GN=CSTA PE=1 SV=1	CYTA	P01033	2.5068e-31	2	0	3	1	3	5	1	1	4	5	1	5	0	0	0	0	0	0	0	0	0	0	2	0	3	1	3	5	1	1	4	5	1	5	0	0	0	0	0	0	0	0	0
			>sp|P01042|KNG1_HUMAN Kininogen-1 OS=Homo sapiens GN=KNG1 PE=1 SV=2	KNG1	P01040	0.0040963	1	1	1	2	0	0	1	2	0	0	2	0	0	0	0	0	0	0	0	0	0	0	1	1	1	2	0	0	1	2	0	0	2	0	0	0	0	0	0	0	0	0	0
			>sp|P01111|RASN_HUMAN GTPase NRas OS=Homo sapiens GN=NRAS PE=1 SV=1	RASN	P01042	1.255e-165	6	6	4	6	1	5	8	3	2	3	2	2	9	7	8	7	7	9	8	8	8	9	6	6	4	6	1	5	8	3	2	3	2	2	9	7	8	7	7	9	8	8	8
			>sp|P01112|RASH_HUMAN GTPase HRas OS=Homo sapiens GN=HRAS PE=1 SV=1	RASH	P01111	6.5251e-192	3	4	1	3	1	2	5	2	1	1	2	1	6	4	5	4	4	6	5	5	5	6	0	0	0	0	0	0	0	0	0	0	0	0	1	1	1	1	1	1	1	1	1
			>sp|P01130|LDLR_HUMAN Low-density lipoprotein receptor OS=Homo sapiens GN=LDLR PE=1 SV=1	LDLR	P01112	0	17	33	22	20	7	35	28	9	13	10	9	4	10	12	8	10	10	14	14	13	15	16	17	33	22	20	7	35	28	9	13	10	9	4	10	12	8	10	10	14	14	13	15
			>sp|P01344|IGF2_HUMAN Insulin-like growth factor II OS=Homo sapiens GN=IGF2 PE=1 SV=1	IGF2	P01130	0.0015409	0	0	0	0	0	0	0	1	1	0	1	0	1	1	1	0	1	0	2	1	0	1	0	0	0	0	0	0	0	1	1	0	1	0	1	1	1	0	1	0	2	1	0
			>sp|P01614|KV201_HUMAN Ig kappa chain V-II region Cum OS=Homo sapiens PE=1 SV=1;>sp|P06310|KV206_HUMAN Ig kappa chain V-II region RPMI 6410 OS=Homo sapiens PE=4 SV=1;>sp|P06309|KV205_HUMAN Ig kappa chain V-II region GM607 (Fragment) OS=Homo sapiens PE=4 SV	KV201	P01344	9.2394e-06	1	0	0	1	0	0	1	1	0	0	1	0	1	1	1	1	1	0	1	1	1	1	1	0	0	1	0	0	1	1	0	0	1	0	1	1	1	1	1	0	1	1	1
			>sp|P01834|IGKC_HUMAN Ig kappa chain C region OS=Homo sapiens GN=IGKC PE=1 SV=1	IGKC	P01614	0	6	1	3	6	1	1	5	6	3	2	6	2	0	1	0	0	0	0	0	1	0	1	6	1	3	6	1	1	5	6	3	2	6	2	0	1	0	0	0	0	0	1	0
			>sp|P01857|IGHG1_HUMAN Ig gamma-1 chain C region OS=Homo sapiens GN=IGHG1 PE=1 SV=1	IGHG1	P01834	2.1147e-124	9	1	1	11	0	1	2	11	2	5	11	0	1	1	3	2	1	1	2	1	3	2	9	1	1	11	0	1	2	11	2	5	11	0	1	1	3	2	1	1	2	1	3
			>sp|P01859|IGHG2_HUMAN Ig gamma-2 chain C region OS=Homo sapiens GN=IGHG2 PE=1 SV=2	IGHG2	P01857	2.1968e-15	5	0	0	6	0	0	1	6	4	2	6	0	0	0	0	0	1	0	2	0	1	1	1	0	0	2	0	0	0	2	1	0	2	0	0	0	0	0	0	0	0	0	0
			>sp|P01861|IGHG4_HUMAN Ig gamma-4 chain C region OS=Homo sapiens GN=IGHG4 PE=1 SV=1	IGHG4	P01859	3.4816e-61	6	0	0	6	0	0	1	6	3	3	6	0	0	0	0	0	1	0	2	0	1	1	2	0	0	2	0	0	0	2	1	0	2	0	0	0	0	0	1	0	1	0	0
			>sp|P01876|IGHA1_HUMAN Ig alpha-1 chain C region OS=Homo sapiens GN=IGHA1 PE=1 SV=2;>sp|P01877|IGHA2_HUMAN Ig alpha-2 chain C region OS=Homo sapiens GN=IGHA2 PE=1 SV=3	IGHA1	P01861	7.499e-08	2	0	1	2	2	0	1	2	2	3	2	3	0	0	0	0	0	0	0	0	0	0	2	0	1	2	2	0	1	2	2	3	2	3	0	0	0	0	0	0	0	0	0
			>sp|P01892|1A02_HUMAN HLA class I histocompatibility antigen, A-2 alpha chain OS=Homo sapiens GN=HLA-A PE=1 SV=1	1A02	P01876	0	20	30	31	31	12	41	33	17	16	14	20	17	9	12	11	10	11	10	8	10	13	11	20	30	31	31	12	41	33	17	16	14	20	17	9	12	11	10	11	10	8	10	13
			>sp|P01893|HLAH_HUMAN Putative HLA class I histocompatibility antigen, alpha chain H OS=Homo sapiens GN=HLA-H PE=5 SV=3	HLAH	P01892	0	12	15	14	12	6	14	14	11	8	10	12	9	9	8	8	10	9	5	9	7	7	7	1	2	2	1	0	1	2	0	1	0	1	0	1	1	0	0	0	0	1	0	0
			>sp|P02042|HBD_HUMAN Hemoglobin subunit delta OS=Homo sapiens GN=HBD PE=1 SV=2	HBD	P01893	1.4064e-23	4	4	3	5	2	3	4	5	3	3	5	3	1	1	2	1	1	1	1	2	2	2	0	0	0	0	1	0	0	0	0	0	0	0	0	0	0	0	0	0	0	0	0
			>sp|P02452|CO1A1_HUMAN Collagen alpha-1(I) chain OS=Homo sapiens GN=COL1A1 PE=1 SV=5	CO1A1	P02042	0	40	19	20	21	15	18	18	42	19	16	25	16	21	23	20	19	18	16	13	15	13	13	40	19	20	21	15	18	18	42	19	16	25	16	21	23	20	19	18	16	13	15	13
			>sp|P02458|CO2A1_HUMAN Collagen alpha-1(II) chain OS=Homo sapiens GN=COL2A1 PE=1 SV=3	CO2A1	P02452	3.3574e-05	3	2	2	2	0	2	2	3	1	2	3	1	1	2	1	1	1	1	1	1	1	1	1	1	1	1	0	1	1	1	1	1	1	1	0	0	0	0	0	0	0	0	0
			>sp|P02511|CRYAB_HUMAN Alpha-crystallin B chain OS=Homo sapiens GN=CRYAB PE=1 SV=2	CRYAB	P02458	2.7378e-71	2	2	2	1	0	1	2	2	1	2	1	1	1	2	1	0	1	1	1	1	0	1	2	2	2	1	0	1	2	2	1	2	1	1	1	2	1	0	1	1	1	1	0
			>sp|P02545|LMNA_HUMAN Prelamin-A/C OS=Homo sapiens GN=LMNA PE=1 SV=1	LMNA	P02511	0	35	44	46	44	47	37	48	44	43	49	43	63	58	60	59	57	59	60	59	60	60	60	35	44	46	44	47	37	48	44	43	49	43	63	58	60	59	57	59	60	59	60	60
			>sp|P02549|SPTA1_HUMAN Spectrin alpha chain, erythrocyte OS=Homo sapiens GN=SPTA1 PE=1 SV=5	SPTA1	P02545	0.0020076	0	1	0	0	1	1	0	0	2	1	0	0	0	1	0	0	0	0	0	0	1	0	0	1	0	0	1	1	0	0	2	1	0	0	0	1	0	0	0	0	0	0	1
			>sp|P02649|APOE_HUMAN Apolipoprotein E OS=Homo sapiens GN=APOE PE=1 SV=1	APOE	P02549	1.244e-09	3	1	3	3	0	1	3	2	1	1	2	1	2	1	1	1	1	1	1	0	1	0	0	0	0	0	0	0	0	0	0	0	0	0	0	0	1	1	0	1	0	0	1
			>sp|P02652|APOA2_HUMAN Apolipoprotein A-II OS=Homo sapiens GN=APOA2 PE=1 SV=1	APOA2	P02649	8.9466e-134	8	0	1	8	0	1	0	8	2	0	8	0	2	1	1	1	1	1	1	1	1	1	8	0	1	8	0	1	0	8	2	0	8	0	2	1	1	1	1	1	1	1	1
			>sp|P02749|APOH_HUMAN Beta-2-glycoprotein 1 OS=Homo sapiens GN=APOH PE=1 SV=3	APOH	P02652	3.2382e-129	5	1	1	7	1	1	1	8	0	1	8	1	1	2	1	1	2	1	2	1	0	2	5	1	1	7	1	1	1	8	0	1	8	1	1	2	1	1	2	1	2	1	0
			>sp|P02750|A2GL_HUMAN Leucine-rich alpha-2-glycoprotein OS=Homo sapiens GN=LRG1 PE=1 SV=2	A2GL	P02749	5.7984e-16	2	0	0	3	1	0	0	4	1	1	5	0	1	0	0	0	0	0	0	0	0	0	2	0	0	3	1	0	0	4	1	1	5	0	1	0	0	0	0	0	0	0	0
			>sp|P02751|FINC_HUMAN Fibronectin OS=Homo sapiens GN=FN1 PE=1 SV=4	FINC	P02750	0	67	44	51	70	65	59	71	75	54	68	68	75	99	97	91	92	83	100	96	101	100	103	67	44	51	70	65	59	71	75	54	68	68	75	99	97	91	92	83	100	96	101	100
			>sp|P02760|AMBP_HUMAN Protein AMBP OS=Homo sapiens GN=AMBP PE=1 SV=1	AMBP	P02751	3.8918e-50	7	0	1	7	1	1	2	8	0	2	8	0	0	0	0	1	3	1	0	2	0	3	7	0	1	7	1	1	2	8	0	2	8	0	0	0	0	1	3	1	0	2	0
			>sp|P02765|FETUA_HUMAN Alpha-2-HS-glycoprotein OS=Homo sapiens GN=AHSG PE=1 SV=1	FETUA	P02760	3.292e-192	9	4	4	9	0	3	3	11	4	3	11	4	1	1	1	2	1	1	2	2	2	1	7	2	2	8	0	1	1	9	1	1	9	2	0	0	0	1	0	0	1	1	1
			>sp|P02766|TTHY_HUMAN Transthyretin OS=Homo sapiens GN=TTR PE=1 SV=1	TTHY	P02765	8.5366e-75	5	0	1	4	0	1	1	6	0	0	7	0	0	0	0	0	0	1	1	0	0	0	5	0	1	4	0	1	1	6	0	0	7	0	0	0	0	0	0	1	1	0	0
			>sp|P02774|VTDB_HUMAN Vitamin D-binding protein OS=Homo sapiens GN=GC PE=1 SV=1	VTDB	P02766	8.4135e-29	2	0	1	2	0	0	0	3	0	0	3	0	1	1	0	1	1	1	1	1	1	1	2	0	1	2	0	0	0	3	0	0	3	0	1	1	0	1	1	1	1	1	1
			>sp|P02786|TFR1_HUMAN Transferrin receptor protein 1 OS=Homo sapiens GN=TFRC PE=1 SV=2	TFR1	P02774	0	37	56	45	40	15	57	46	22	14	21	19	23	24	25	22	23	21	22	23	22	25	21	37	56	45	40	15	57	46	22	14	21	19	23	24	25	22	23	21	22	23	22	25
			>sp|P02787|TRFE_HUMAN Serotransferrin OS=Homo sapiens GN=TF PE=1 SV=3	TRFE	P02786	4.5926e-05	2	0	1	2	1	0	0	4	0	0	3	0	0	0	0	0	0	0	0	0	0	0	2	0	1	2	1	0	0	4	0	0	3	0	0	0	0	0	0	0	0	0	0
			>sp|P02788|TRFL_HUMAN Lactotransferrin OS=Homo sapiens GN=LTF PE=1 SV=6	TRFL	P02787	0.0036211	0	0	0	0	1	0	0	0	1	3	1	2	0	0	0	0	0	0	0	0	0	0	0	0	0	0	1	0	0	0	1	3	1	2	0	0	0	0	0	0	0	0	0
			>sp|P02790|HEMO_HUMAN Hemopexin OS=Homo sapiens GN=HPX PE=1 SV=2	HEMO	P02788	0	24	3	6	29	1	5	3	29	1	5	29	6	5	3	3	6	7	4	3	7	2	4	24	3	6	29	1	5	3	29	1	5	29	6	5	3	3	6	7	4	3	7	2
			>sp|P02792|FRIL_HUMAN Ferritin light chain OS=Homo sapiens GN=FTL PE=1 SV=2	FRIL	P02790	5.6374e-78	6	6	8	7	1	5	8	7	6	7	6	0	6	6	7	6	6	6	6	6	6	6	6	6	8	7	1	5	8	7	6	7	6	0	6	6	7	6	6	6	6	6	6
			>sp|P02794|FRIH_HUMAN Ferritin heavy chain OS=Homo sapiens GN=FTH1 PE=1 SV=2	FRIH	P02792	6.3752e-106	10	8	7	7	2	7	8	10	9	7	8	5	7	7	7	8	8	7	7	8	7	8	10	8	7	7	2	7	8	10	9	7	8	5	7	7	7	8	8	7	7	8	7
			>sp|P02808|STAT_HUMAN Statherin OS=Homo sapiens GN=STATH PE=1 SV=2	STAT	P02794	2.6746e-11	0	0	0	1	0	0	0	0	3	3	0	0	0	1	0	0	0	0	0	0	0	0	0	0	0	1	0	0	0	0	3	3	0	0	0	1	0	0	0	0	0	0	0
			>sp|P03886|NU1M_HUMAN NADH-ubiquinone oxidoreductase chain 1 OS=Homo sapiens GN=MT-ND1 PE=1 SV=1	NU1M	P02808	2.099e-44	0	1	1	1	0	1	1	0	0	0	0	0	2	2	2	2	2	1	2	2	2	2	0	1	1	1	0	1	1	0	0	0	0	0	2	2	2	2	2	1	2	2	2
			>sp|P03973|SLPI_HUMAN Antileukoproteinase OS=Homo sapiens GN=SLPI PE=1 SV=2	SLPI	P03886	3.9052e-06	1	0	1	1	2	0	1	0	2	3	1	3	0	0	0	0	0	0	0	0	0	0	1	0	1	1	2	0	1	0	2	3	1	3	0	0	0	0	0	0	0	0	0
			>sp|P04040|CATA_HUMAN Catalase OS=Homo sapiens GN=CAT PE=1 SV=3	CATA	P03973	2.3706e-82	4	4	1	2	2	1	2	0	1	3	0	4	5	5	3	4	3	5	6	5	5	5	4	4	1	2	2	1	2	0	1	3	0	4	5	5	3	4	3	5	6	5	5
			>sp|P04062|GLCM_HUMAN Glucosylceramidase OS=Homo sapiens GN=GBA PE=1 SV=3	GLCM	P04040	3.1008e-37	1	1	1	0	0	0	0	0	1	0	0	0	3	2	2	1	1	2	2	2	2	1	1	1	1	0	0	0	0	0	1	0	0	0	3	2	2	1	1	2	2	2	2
			>sp|P04075|ALDOA_HUMAN Fructose-bisphosphate aldolase A OS=Homo sapiens GN=ALDOA PE=1 SV=2	ALDOA	P04062	0	10	12	12	11	5	11	15	9	8	8	8	6	26	27	28	27	23	25	25	26	35	25	10	12	12	11	5	11	15	9	8	8	8	6	26	27	28	27	23	25	25	26	35
			>sp|P04080|CYTB_HUMAN Cystatin-B OS=Homo sapiens GN=CSTB PE=1 SV=2	CYTB	P04075	1.9506e-107	1	1	2	2	1	1	3	1	1	4	1	3	5	5	5	5	5	5	5	5	5	5	1	1	2	2	1	1	3	1	1	4	1	3	5	5	5	5	5	5	5	5	5
			>sp|P04083|ANXA1_HUMAN Annexin A1 OS=Homo sapiens GN=ANXA1 PE=1 SV=2	ANXA1	P04080	0	23	30	28	23	11	31	29	17	20	18	20	17	32	30	29	33	31	27	27	29	35	31	23	30	28	23	11	31	29	17	20	18	20	17	32	30	29	33	31	27	27	29	35
			>sp|P04114|APOB_HUMAN Apolipoprotein B-100 OS=Homo sapiens GN=APOB PE=1 SV=2	APOB	P04083	2.9536e-18	8	5	8	7	1	3	6	4	2	2	2	1	3	6	4	5	6	4	4	4	4	4	6	4	6	5	1	3	4	3	2	2	2	1	1	4	2	3	4	2	2	2	2
			>sp|P04150|GCR_HUMAN Glucocorticoid receptor OS=Homo sapiens GN=NR3C1 PE=1 SV=1	GCR	P04114	2.1416e-10	0	0	0	0	0	0	0	0	0	0	0	0	1	2	1	1	1	1	1	0	1	0	0	0	0	0	0	0	0	0	0	0	0	0	1	2	1	1	1	1	1	0	1
			>sp|P04156|PRIO_HUMAN Major prion protein OS=Homo sapiens GN=PRNP PE=1 SV=1	PRIO	P04150	3.2499e-29	1	2	2	2	1	2	2	1	1	1	1	1	1	1	1	1	1	1	1	1	1	1	1	2	2	2	1	2	2	1	1	1	1	1	1	1	1	1	1	1	1	1	1
			>sp|P04179|SODM_HUMAN Superoxide dismutase [Mn], mitochondrial OS=Homo sapiens GN=SOD2 PE=1 SV=2	SODM	P04156	4.9307e-108	4	3	4	3	0	4	4	2	0	2	1	1	5	5	5	5	5	5	5	5	4	5	4	3	4	3	0	4	4	2	0	2	1	1	5	5	5	5	5	5	5	5	4
			>sp|P04180|LCAT_HUMAN Phosphatidylcholine-sterol acyltransferase OS=Homo sapiens GN=LCAT PE=1 SV=1	LCAT	P04179	3.0864e-09	0	0	0	2	0	0	0	2	0	0	2	0	0	0	0	0	0	0	0	0	0	0	0	0	0	2	0	0	0	2	0	0	2	0	0	0	0	0	0	0	0	0	0
			>sp|P04181|OAT_HUMAN Ornithine aminotransferase, mitochondrial OS=Homo sapiens GN=OAT PE=1 SV=1	OAT	P04180	0	6	3	10	12	1	6	9	2	0	0	0	2	17	16	16	14	13	17	16	17	17	17	6	3	10	12	1	6	9	2	0	0	0	2	17	16	16	14	13	17	16	17	17
			>sp|P04183|KITH_HUMAN Thymidine kinase, cytosolic OS=Homo sapiens GN=TK1 PE=1 SV=2	KITH	P04181	1.3657e-12	0	0	0	0	0	0	0	0	0	0	0	0	1	1	2	1	2	1	1	0	1	1	0	0	0	0	0	0	0	0	0	0	0	0	1	1	2	1	2	1	1	0	1
			>sp|P04216|THY1_HUMAN Thy-1 membrane glycoprotein OS=Homo sapiens GN=THY1 PE=1 SV=2	THY1	P04183	3.093e-187	4	6	6	4	4	6	5	4	6	5	4	3	4	4	4	4	4	3	4	4	3	4	4	6	6	4	4	6	5	4	6	5	4	3	4	4	4	4	4	3	4	4	3
			>sp|P04217|A1BG_HUMAN Alpha-1B-glycoprotein OS=Homo sapiens GN=A1BG PE=1 SV=4	A1BG	P04216	0	17	3	6	21	0	4	7	23	4	3	22	4	0	0	2	1	1	0	2	0	2	3	17	3	6	21	0	4	7	23	4	3	22	4	0	0	2	1	1	0	2	0	2
			>sp|P04222|1C03_HUMAN HLA class I histocompatibility antigen, Cw-3 alpha chain OS=Homo sapiens GN=HLA-C PE=1 SV=2	1C03	P04217	0	8	15	12	10	3	15	13	6	7	5	6	7	5	4	3	6	5	1	2	2	3	2	0	0	0	0	0	0	0	0	1	0	0	0	0	0	0	0	0	0	0	0	0
			>sp|P04259|K2C6B_HUMAN Keratin, type II cytoskeletal 6B OS=Homo sapiens GN=KRT6B PE=1 SV=5	K2C6B	P04222	0	34	46	39	35	46	40	41	36	46	44	35	46	27	30	27	25	29	23	26	26	22	30	1	0	0	1	1	0	1	1	1	1	1	1	0	0	0	1	1	0	0	0	0
			>sp|P04279|SEMG1_HUMAN Semenogelin-1 OS=Homo sapiens GN=SEMG1 PE=1 SV=2;>sp|Q02383|SEMG2_HUMAN Semenogelin-2 OS=Homo sapiens GN=SEMG2 PE=1 SV=1	SEMG1	P04259	0.0012954	0	1	0	0	0	0	0	0	0	1	0	1	1	1	1	1	0	1	1	1	1	1	0	1	0	0	0	0	0	0	0	1	0	1	1	1	1	1	0	1	1	1	1
			>sp|P04350|TBB4_HUMAN Tubulin beta-4 chain OS=Homo sapiens GN=TUBB4 PE=1 SV=2	TBB4	P04279	0	30	33	32	31	24	33	32	28	25	24	27	27	31	31	32	30	29	30	31	32	31	31	4	5	5	5	0	5	5	3	2	2	3	3	5	5	5	5	5	5	5	5	5
			>sp|P04406|G3P_HUMAN Glyceraldehyde-3-phosphate dehydrogenase OS=Homo sapiens GN=GAPDH PE=1 SV=3	G3P	P04350	0	20	15	16	20	10	14	20	17	18	17	15	16	34	34	31	32	31	32	32	34	38	33	20	15	16	20	10	14	20	17	18	17	15	16	34	34	31	32	31	32	32	34	38
			>sp|P04424|ARLY_HUMAN Argininosuccinate lyase OS=Homo sapiens GN=ASL PE=1 SV=4	ARLY	P04406	1.5279e-59	1	0	1	1	0	0	1	0	0	1	0	0	3	2	2	1	2	2	2	3	2	2	1	0	1	1	0	0	1	0	0	1	0	0	3	2	2	1	2	2	2	3	2
			>sp|P04626|ERBB2_HUMAN Receptor tyrosine-protein kinase erbB-2 OS=Homo sapiens GN=ERBB2 PE=1 SV=1	ERBB2	P04424	0	20	43	38	22	5	41	40	9	6	5	7	6	7	8	7	7	7	6	5	7	5	7	17	39	35	19	4	37	37	7	5	4	5	5	6	6	6	6	6	4	4	6	4
			>sp|P04632|CPNS1_HUMAN Calpain small subunit 1 OS=Homo sapiens GN=CAPNS1 PE=1 SV=1	CPNS1	P04626	0	24	21	22	25	4	23	25	15	10	9	16	11	17	17	16	16	18	18	19	18	17	20	24	21	22	25	4	23	25	15	10	9	16	11	17	17	16	16	18	18	19	18	17
			>sp|P04792|HSPB1_HUMAN Heat shock protein beta-1 OS=Homo sapiens GN=HSPB1 PE=1 SV=2	HSPB1	P04632	4.7164e-226	13	10	13	10	9	11	12	11	10	9	11	9	16	14	14	14	14	16	16	16	16	17	13	10	13	10	9	11	12	11	10	9	11	9	16	14	14	14	14	16	16	16	16
			>sp|P04818|TYSY_HUMAN Thymidylate synthase OS=Homo sapiens GN=TYMS PE=1 SV=3	TYSY	P04792	4.3661e-54	1	3	2	3	1	1	2	0	1	0	1	1	7	7	6	7	7	7	7	7	4	6	1	3	2	3	1	1	2	0	1	0	1	1	7	7	6	7	7	7	7	7	4
			>sp|P04843|RPN1_HUMAN Dolichyl-diphosphooligosaccharide--protein glycosyltransferase subunit 1 OS=Homo sapiens GN=RPN1 PE=1 SV=1	RPN1	P04818	0	33	48	40	39	34	46	47	33	37	31	34	30	27	28	25	27	26	26	26	26	27	27	33	48	40	39	34	46	47	33	37	31	34	30	27	28	25	27	26	26	26	26	27
			>sp|P04844|RPN2_HUMAN Dolichyl-diphosphooligosaccharide--protein glycosyltransferase subunit 2 OS=Homo sapiens GN=RPN2 PE=1 SV=3	RPN2	P04843	0	17	14	21	23	13	17	21	15	16	17	11	17	21	22	20	21	19	24	22	23	22	23	17	14	21	23	13	17	21	15	16	17	11	17	21	22	20	21	19	24	22	23	22
			>sp|P04899|GNAI2_HUMAN Guanine nucleotide-binding protein G(i) subunit alpha-2 OS=Homo sapiens GN=GNAI2 PE=1 SV=3	GNAI2	P04844	0	28	35	28	31	17	34	29	32	30	28	22	17	24	22	22	19	20	22	24	23	24	24	28	35	28	31	17	34	29	32	30	28	22	17	24	22	22	19	20	22	24	23	24
			>sp|P04908|H2A1B_HUMAN Histone H2A type 1-B/E OS=Homo sapiens GN=HIST1H2AB PE=1 SV=2;>sp|Q7L7L0|H2A3_HUMAN Histone H2A type 3 OS=Homo sapiens GN=HIST3H2A PE=1 SV=3;>sp|Q93077|H2A1C_HUMAN Histone H2A type 1-C OS=Homo sapiens GN=HIST1H2AC PE=1 SV=3	H2A1B	P04899	1.1213e-298	5	5	5	7	3	5	5	8	3	6	8	5	6	7	8	7	7	7	6	6	9	8	0	1	1	1	0	1	0	2	0	1	2	1	2	2	2	2	2	2	2	2	2
			>sp|P04920|B3A2_HUMAN Anion exchange protein 2 OS=Homo sapiens GN=SLC4A2 PE=1 SV=4	B3A2	P04908	2.531e-12	2	1	3	3	0	2	4	1	0	0	1	0	0	0	0	0	0	0	0	0	1	0	2	1	3	3	0	2	4	1	0	0	1	0	0	0	0	0	0	0	0	0	1
			>sp|P04921|GLPC_HUMAN Glycophorin-C OS=Homo sapiens GN=GYPC PE=1 SV=1	GLPC	P04920	0	2	3	3	2	0	3	2	1	1	1	1	0	0	0	0	0	0	0	0	0	0	1	2	3	3	2	0	3	2	1	1	1	1	0	0	0	0	0	0	0	0	0	0
			>sp|P05023|AT1A1_HUMAN Sodium/potassium-transporting ATPase subunit alpha-1 OS=Homo sapiens GN=ATP1A1 PE=1 SV=1	AT1A1	P04921	0	61	94	79	65	44	95	87	48	54	56	50	52	42	44	41	40	39	41	42	42	44	41	61	94	79	65	44	95	87	48	54	56	50	52	42	44	41	40	39	41	42	42	44
			>sp|P05026|AT1B1_HUMAN Sodium/potassium-transporting ATPase subunit beta-1 OS=Homo sapiens GN=ATP1B1 PE=1 SV=1	AT1B1	P05023	1.9996e-195	13	14	12	13	3	14	12	4	3	3	5	2	3	5	3	2	3	3	2	3	3	5	13	14	12	13	3	14	12	4	3	3	5	2	3	5	3	2	3	3	2	3	3
			>sp|P05067|A4_HUMAN Amyloid beta A4 protein OS=Homo sapiens GN=APP PE=1 SV=3	A4	P05026	3.9751e-51	2	4	4	3	4	4	3	1	5	3	1	3	1	1	2	2	1	1	1	1	1	1	2	4	4	3	4	4	3	1	5	3	1	3	1	1	2	2	1	1	1	1	1
			>sp|P05089|ARGI1_HUMAN Arginase-1 OS=Homo sapiens GN=ARG1 PE=1 SV=2	ARGI1	P05067	3.392e-14	2	2	5	3	2	4	2	4	4	6	3	6	1	1	1	1	0	0	0	1	0	0	2	2	5	3	2	4	2	4	4	6	3	6	1	1	1	1	0	0	0	1	0
			>sp|P05090|APOD_HUMAN Apolipoprotein D OS=Homo sapiens GN=APOD PE=1 SV=1	APOD	P05089	1.2071e-05	1	1	1	0	1	0	1	1	1	2	1	2	1	1	1	1	1	0	0	0	0	1	1	1	1	0	1	0	1	1	1	2	1	2	1	1	1	1	1	0	0	0	0
			>sp|P05091|ALDH2_HUMAN Aldehyde dehydrogenase, mitochondrial OS=Homo sapiens GN=ALDH2 PE=1 SV=2	ALDH2	P05090	1.8557e-43	5	3	5	4	1	3	5	1	1	1	1	0	3	3	3	3	3	3	3	3	3	3	5	3	5	4	1	3	5	1	1	1	1	0	3	3	3	3	3	3	3	3	3
			>sp|P05106|ITB3_HUMAN Integrin beta-3 OS=Homo sapiens GN=ITGB3 PE=1 SV=2	ITB3	P05091	4.3524e-160	12	12	13	14	1	14	15	2	4	1	2	1	3	3	2	4	3	1	2	2	2	4	12	12	13	14	1	14	15	2	4	1	2	1	3	3	2	4	3	1	2	2	2
			>sp|P05107|ITB2_HUMAN Integrin beta-2 OS=Homo sapiens GN=ITGB2 PE=1 SV=2	ITB2	P05106	8.8231e-05	1	1	1	1	0	2	1	1	0	1	1	1	0	0	1	0	0	1	0	1	0	0	0	0	0	0	0	1	0	0	0	0	0	0	0	0	0	0	0	0	0	0	0
			>sp|P05109|S10A8_HUMAN Protein S100-A8 OS=Homo sapiens GN=S100A8 PE=1 SV=1	S10A8	P05107	1.4506e-28	3	4	5	5	3	4	5	5	5	4	5	4	3	1	1	2	2	1	0	1	1	0	3	4	5	5	3	4	5	5	5	4	5	4	3	1	1	2	2	1	0	1	1
			>sp|P05121|PAI1_HUMAN Plasminogen activator inhibitor 1 OS=Homo sapiens GN=SERPINE1 PE=1 SV=1	PAI1	P05109	1.5275e-266	12	14	13	16	4	18	17	11	8	7	10	10	19	19	17	19	18	21	20	20	21	21	12	14	13	16	4	18	17	11	8	7	10	10	19	19	17	19	18	21	20	20	21
			>sp|P05141|ADT2_HUMAN ADP/ATP translocase 2 OS=Homo sapiens GN=SLC25A5 PE=1 SV=7	ADT2	P05121	0	27	25	28	28	11	26	30	18	15	18	16	11	26	26	26	26	24	25	22	25	31	24	11	7	9	11	5	8	10	7	5	4	5	4	9	9	10	9	7	9	8	9	12
			>sp|P05155|IC1_HUMAN Plasma protease C1 inhibitor OS=Homo sapiens GN=SERPING1 PE=1 SV=2	IC1	P05141	0.00028766	0	0	0	1	0	0	0	1	0	0	2	0	0	0	0	0	0	0	0	0	0	0	0	0	0	1	0	0	0	1	0	0	2	0	0	0	0	0	0	0	0	0	0
			>sp|P05161|ISG15_HUMAN Ubiquitin-like protein ISG15 OS=Homo sapiens GN=ISG15 PE=1 SV=5	ISG15	P05155	3.8685e-35	3	4	2	2	0	3	2	1	2	2	2	2	4	4	4	4	4	4	4	4	1	4	3	4	2	2	0	3	2	1	2	2	2	2	4	4	4	4	4	4	4	4	1
			>sp|P05164|PERM_HUMAN Myeloperoxidase OS=Homo sapiens GN=MPO PE=1 SV=1	PERM	P05161	2.8726e-12	0	0	0	1	1	0	0	2	0	1	2	0	0	0	0	1	1	0	0	0	0	0	0	0	0	1	1	0	0	2	0	1	2	0	0	0	0	1	1	0	0	0	0
			>sp|P05165|PCCA_HUMAN Propionyl-CoA carboxylase alpha chain, mitochondrial OS=Homo sapiens GN=PCCA PE=1 SV=4	PCCA	P05164	5.9395e-19	0	2	3	0	9	5	3	0	1	9	0	8	2	2	2	2	2	2	2	2	1	2	0	2	3	0	9	5	3	0	1	9	0	8	2	2	2	2	2	2	2	2	1
			>sp|P05166|PCCB_HUMAN Propionyl-CoA carboxylase beta chain, mitochondrial OS=Homo sapiens GN=PCCB PE=1 SV=3	PCCB	P05165	2.8674e-175	3	5	7	7	12	7	9	7	9	13	8	14	1	2	1	4	3	2	1	2	1	2	3	5	7	7	12	7	9	7	9	13	8	14	1	2	1	4	3	2	1	2	1
			>sp|P05186|PPBT_HUMAN Alkaline phosphatase, tissue-nonspecific isozyme OS=Homo sapiens GN=ALPL PE=1 SV=4	PPBT	P05166	2.2389e-134	3	5	10	10	5	6	10	3	6	7	7	7	0	0	1	1	2	2	2	2	3	2	3	5	10	10	5	6	10	3	6	7	7	7	0	0	1	1	2	2	2	2	3
			>sp|P05198|IF2A_HUMAN Eukaryotic translation initiation factor 2 subunit 1 OS=Homo sapiens GN=EIF2S1 PE=1 SV=3	IF2A	P05186	2.2564e-261	13	14	10	15	16	15	17	15	18	14	17	20	18	18	15	16	15	15	16	18	15	18	13	14	10	15	16	15	17	15	18	14	17	20	18	18	15	16	15	15	16	18	15
			>sp|P05362|ICAM1_HUMAN Intercellular adhesion molecule 1 OS=Homo sapiens GN=ICAM1 PE=1 SV=2	ICAM1	P05198	2.0563e-267	15	21	17	8	4	14	14	1	1	5	2	7	1	3	2	4	3	2	3	2	2	4	15	21	17	8	4	14	14	1	1	5	2	7	1	3	2	4	3	2	3	2	2
			>sp|P05386|RLA1_HUMAN 60S acidic ribosomal protein P1 OS=Homo sapiens GN=RPLP1 PE=1 SV=1	RLA1	P05362	6.2767e-238	5	3	5	5	3	4	5	4	4	3	3	3	4	3	2	2	2	4	4	4	4	4	4	3	4	4	2	3	4	3	3	2	2	2	4	3	2	2	2	4	4	4	4
			>sp|P05387|RLA2_HUMAN 60S acidic ribosomal protein P2 OS=Homo sapiens GN=RPLP2 PE=1 SV=1	RLA2	P05386	0	7	6	5	6	6	5	7	8	7	8	8	9	7	7	8	7	7	7	8	8	8	8	7	6	5	6	6	5	7	8	7	8	8	9	7	7	8	7	7	7	8	8	8
			>sp|P05388|RLA0_HUMAN 60S acidic ribosomal protein P0 OS=Homo sapiens GN=RPLP0 PE=1 SV=1;>sp|Q8NHW5|RLA0L_HUMAN 60S acidic ribosomal protein P0-like OS=Homo sapiens GN=RPLP0P6 PE=5 SV=1	RLA0	P05387	0	19	23	20	21	26	25	23	28	28	24	24	25	19	18	19	19	18	17	19	20	22	20	19	23	20	21	26	25	23	28	28	24	24	25	19	18	19	19	18	17	19	20	22
			>sp|P05413|FABPH_HUMAN Fatty acid-binding protein, heart OS=Homo sapiens GN=FABP3 PE=1 SV=4	FABPH	P05388	3.7363e-14	0	0	3	2	0	1	1	0	1	0	1	1	4	3	3	2	3	4	5	4	5	4	0	0	3	2	0	1	1	0	1	0	1	1	4	3	3	2	3	4	5	4	5
			>sp|P05455|LA_HUMAN Lupus La protein OS=Homo sapiens GN=SSB PE=1 SV=2	LA	P05413	3.6906e-256	12	13	12	13	14	14	14	8	7	13	10	14	16	14	13	14	12	15	16	15	15	16	12	13	12	13	14	14	14	8	7	13	10	14	16	14	13	14	12	15	16	15	15
			>sp|P05534|1A24_HUMAN HLA class I histocompatibility antigen, A-24 alpha chain OS=Homo sapiens GN=HLA-A PE=1 SV=2;>sp|P30447|1A23_HUMAN HLA class I histocompatibility antigen, A-23 alpha chain OS=Homo sapiens GN=HLA-A PE=1 SV=1	1A24	P05455	0	28	36	34	28	16	35	28	23	18	22	23	22	14	14	16	17	16	11	10	9	11	11	8	9	9	5	5	8	5	7	6	8	6	7	5	4	6	6	5	3	3	2	2
			>sp|P05556|ITB1_HUMAN Integrin beta-1 OS=Homo sapiens GN=ITGB1 PE=1 SV=2	ITB1	P05534	0	40	64	46	43	30	64	56	31	31	32	29	36	33	32	29	28	30	30	32	32	32	33	40	64	46	43	30	64	56	31	31	32	29	36	33	32	29	28	30	30	32	32	32
			>sp|P06132|DCUP_HUMAN Uroporphyrinogen decarboxylase OS=Homo sapiens GN=UROD PE=1 SV=2	DCUP	P05556	1.4645e-36	1	1	2	1	1	0	0	1	1	0	0	0	9	7	7	6	5	10	10	10	9	10	1	1	2	1	1	0	0	1	1	0	0	0	9	7	7	6	5	10	10	10	9
			>sp|P06213|INSR_HUMAN Insulin receptor OS=Homo sapiens GN=INSR PE=1 SV=4	INSR	P06132	1.7242e-26	3	6	6	3	0	7	7	0	0	1	0	0	0	1	0	0	1	1	0	0	0	0	0	2	1	0	0	2	2	0	0	0	0	0	0	0	0	0	0	0	0	0	0
			>sp|P06241|FYN_HUMAN Tyrosine-protein kinase Fyn OS=Homo sapiens GN=FYN PE=1 SV=3	FYN	P06213	3.4496e-26	4	7	7	7	2	5	6	9	7	6	6	5	3	4	3	4	3	4	4	4	5	4	0	0	1	2	0	0	0	2	0	1	2	0	0	0	0	0	0	0	0	0	0
			>sp|P06276|CHLE_HUMAN Cholinesterase OS=Homo sapiens GN=BCHE PE=1 SV=1	CHLE	P06241	8.12e-16	0	0	0	2	0	0	0	2	0	0	2	0	0	0	0	0	0	0	0	0	0	0	0	0	0	2	0	0	0	2	0	0	2	0	0	0	0	0	0	0	0	0	0
			>sp|P06400|RB_HUMAN Retinoblastoma-associated protein OS=Homo sapiens GN=RB1 PE=1 SV=2	RB	P06276	0.013908	1	1	1	1	0	0	0	0	0	0	0	0	0	0	0	0	0	1	0	0	0	1	1	1	1	1	0	0	0	0	0	0	0	0	0	0	0	0	0	1	0	0	0
			>sp|P06454|PTMA_HUMAN Prothymosin alpha OS=Homo sapiens GN=PTMA PE=1 SV=2	PTMA	P06400	5.1166e-67	0	0	0	0	0	0	0	0	0	0	0	0	1	2	2	2	2	1	1	1	2	3	0	0	0	0	0	0	0	0	0	0	0	0	1	2	2	2	2	1	1	1	2
			>sp|P06493|CDK1_HUMAN Cyclin-dependent kinase 1 OS=Homo sapiens GN=CDK1 PE=1 SV=2	CDK1	P06454	8.405e-26	3	2	2	3	0	1	2	1	1	1	1	1	4	4	3	3	3	4	4	4	5	4	2	1	1	2	0	0	1	0	0	0	0	0	4	4	3	3	3	4	4	4	4
			>sp|P06576|ATPB_HUMAN ATP synthase subunit beta, mitochondrial OS=Homo sapiens GN=ATP5B PE=1 SV=3	ATPB	P06493	0	27	29	31	29	11	31	32	16	5	17	7	16	28	28	28	28	28	29	29	29	29	29	27	29	31	29	11	31	32	16	5	17	7	16	28	28	28	28	28	29	29	29	29
			>sp|P06702|S10A9_HUMAN Protein S100-A9 OS=Homo sapiens GN=S100A9 PE=1 SV=1	S10A9	P06576	2.3988e-135	3	4	3	4	4	4	4	4	4	6	4	6	2	2	2	2	2	1	1	1	2	0	3	4	3	4	4	4	4	4	4	6	4	6	2	2	2	2	2	1	1	1	2
			>sp|P06703|S10A6_HUMAN Protein S100-A6 OS=Homo sapiens GN=S100A6 PE=1 SV=1	S10A6	P06702	0	7	6	6	5	1	5	5	6	4	2	4	2	10	8	11	11	8	12	10	10	9	11	7	6	6	5	1	5	5	6	4	2	4	2	10	8	11	11	8	12	10	10	9
			>sp|P06730|IF4E_HUMAN Eukaryotic translation initiation factor 4E OS=Homo sapiens GN=EIF4E PE=1 SV=2	IF4E	P06703	1.3648e-17	0	1	0	1	0	2	2	1	0	2	1	2	7	7	7	7	7	6	7	7	5	7	0	1	0	1	0	2	2	1	0	2	1	2	7	7	7	7	7	6	7	7	5
			>sp|P06733|ENOA_HUMAN Alpha-enolase OS=Homo sapiens GN=ENO1 PE=1 SV=2	ENOA	P06730	0	22	20	21	21	9	19	25	17	9	19	18	15	36	36	36	36	35	36	36	36	36	36	22	20	21	21	9	19	25	17	9	19	18	15	36	36	36	36	35	36	36	36	36
			>sp|P06737|PYGL_HUMAN Glycogen phosphorylase, liver form OS=Homo sapiens GN=PYGL PE=1 SV=4	PYGL	P06733	0	4	2	6	5	3	8	7	2	1	1	5	5	20	22	18	16	18	22	21	22	22	21	4	0	2	4	0	1	3	2	1	0	4	0	14	15	12	10	12	15	15	15	15
			>sp|P06744|G6PI_HUMAN Glucose-6-phosphate isomerase OS=Homo sapiens GN=GPI PE=1 SV=4	G6PI	P06737	0	5	5	4	8	2	5	6	3	4	4	2	3	22	22	22	22	20	21	21	22	22	21	5	5	4	8	2	5	6	2	4	4	2	3	22	22	22	22	20	21	21	22	22
			>sp|P06748|NPM_HUMAN Nucleophosmin OS=Homo sapiens GN=NPM1 PE=1 SV=2	NPM	P06744	0	8	14	10	9	13	12	9	12	14	9	10	10	13	15	12	14	13	12	12	13	16	14	8	14	10	9	13	12	9	12	14	9	10	10	13	15	12	14	13	12	12	13	16
			>sp|P06753|TPM3_HUMAN Tropomyosin alpha-3 chain OS=Homo sapiens GN=TPM3 PE=1 SV=1	TPM3	P06748	0	18	19	20	21	20	20	20	20	22	25	22	25	20	20	20	20	20	20	20	19	20	20	8	7	8	10	8	8	9	9	9	10	10	10	10	10	10	10	10	10	10	9	10
			>sp|P06756|ITAV_HUMAN Integrin alpha-V OS=Homo sapiens GN=ITGAV PE=1 SV=2	ITAV	P06753	0	55	70	70	63	21	79	70	33	21	27	38	33	28	28	27	28	28	26	29	27	23	24	55	70	70	63	21	79	70	33	21	27	38	33	28	28	27	28	28	26	29	27	23
			>sp|P06865|HEXA_HUMAN Beta-hexosaminidase subunit alpha OS=Homo sapiens GN=HEXA PE=1 SV=2	HEXA	P06756	1.5885e-32	0	0	0	0	0	0	0	0	0	0	0	0	1	1	1	2	1	2	2	2	2	2	0	0	0	0	0	0	0	0	0	0	0	0	0	0	0	1	0	1	1	1	1
			>sp|P07093|GDN_HUMAN Glia-derived nexin OS=Homo sapiens GN=SERPINE2 PE=1 SV=1	GDN	P06865	4.3725e-37	3	3	3	2	0	1	1	3	1	2	3	0	1	1	1	1	1	1	0	1	0	1	3	3	3	2	0	1	1	3	1	2	3	0	1	1	1	1	1	1	0	1	0
			>sp|P07099|HYEP_HUMAN Epoxide hydrolase 1 OS=Homo sapiens GN=EPHX1 PE=1 SV=1	HYEP	P07093	3.1553e-54	10	7	15	9	2	7	11	2	3	3	4	2	5	5	5	6	5	5	5	4	5	5	10	7	15	9	2	7	11	2	3	3	4	2	5	5	5	6	5	5	5	4	5
			>sp|P07108|ACBP_HUMAN Acyl-CoA-binding protein OS=Homo sapiens GN=DBI PE=1 SV=2	ACBP	P07099	3.9698e-54	0	3	0	0	1	2	1	0	0	2	0	1	4	4	4	4	4	4	4	4	5	4	0	3	0	0	1	2	1	0	0	2	0	1	4	4	4	4	4	4	4	4	5
			>sp|P07195|LDHB_HUMAN L-lactate dehydrogenase B chain OS=Homo sapiens GN=LDHB PE=1 SV=2	LDHB	P07108	0	12	11	12	12	3	10	11	8	8	7	9	3	23	24	24	22	20	24	24	23	24	24	10	8	10	10	1	7	9	7	6	6	7	2	21	22	21	20	18	22	22	21	21
			>sp|P07196|NFL_HUMAN Neurofilament light polypeptide OS=Homo sapiens GN=NEFL PE=1 SV=3	NFL	P07195	6.7945e-33	2	1	1	1	1	1	1	1	1	1	1	1	1	1	1	2	1	1	1	1	1	1	1	0	0	0	0	0	0	0	0	0	0	0	0	0	0	1	0	0	0	0	0
			>sp|P07197|NFM_HUMAN Neurofilament medium polypeptide OS=Homo sapiens GN=NEFM PE=1 SV=3	NFM	P07196	1.356e-54	2	2	2	2	2	2	2	3	2	2	2	2	2	2	2	2	2	2	2	2	2	2	0	0	0	0	0	0	0	1	0	0	0	0	0	0	0	0	0	0	0	0	0
			>sp|P07203|GPX1_HUMAN Glutathione peroxidase 1 OS=Homo sapiens GN=GPX1 PE=1 SV=4	GPX1	P07197	1.0888e-38	4	6	5	1	0	3	3	5	5	0	3	1	2	2	3	2	2	2	2	2	2	2	4	6	5	1	0	3	3	5	5	0	3	1	2	2	3	2	2	2	2	2	2
			>sp|P07204|TRBM_HUMAN Thrombomodulin OS=Homo sapiens GN=THBD PE=1 SV=2	TRBM	P07203	8.5162e-140	1	3	2	5	1	8	9	0	1	1	1	1	0	1	0	1	0	0	0	0	0	0	1	3	2	5	1	8	9	0	1	1	1	1	0	1	0	1	0	0	0	0	0
			>sp|P07237|PDIA1_HUMAN Protein disulfide-isomerase OS=Homo sapiens GN=P4HB PE=1 SV=3	PDIA1	P07204	0	32	40	37	35	30	34	37	32	19	26	28	28	40	40	40	41	39	39	41	40	42	42	32	40	37	35	30	34	37	32	19	26	28	28	40	40	40	41	39	39	41	40	42
			>sp|P07305|H10_HUMAN Histone H1.0 OS=Homo sapiens GN=H1F0 PE=1 SV=3	H10	P07237	1.0933e-16	0	1	1	1	0	1	0	0	0	1	0	0	2	2	2	2	2	2	2	2	1	2	0	1	1	1	0	1	0	0	0	1	0	0	2	2	2	2	2	2	2	2	1
			>sp|P07339|CATD_HUMAN Cathepsin D OS=Homo sapiens GN=CTSD PE=1 SV=1	CATD	P07305	9.1068e-143	8	8	8	8	7	4	8	7	8	9	7	11	10	9	11	10	11	10	9	10	9	10	8	8	8	8	7	4	8	7	8	9	7	11	10	9	11	10	11	10	9	10	9
			>sp|P07355|ANXA2_HUMAN Annexin A2 OS=Homo sapiens GN=ANXA2 PE=1 SV=2;>sp|A6NMY6|AXA2L_HUMAN Putative annexin A2-like protein OS=Homo sapiens GN=ANXA2P2 PE=5 SV=2	ANXA2	P07339	0	44	58	39	44	34	58	44	47	45	36	41	35	46	47	43	47	39	46	48	51	62	50	44	58	39	44	34	58	44	47	45	36	41	35	46	47	43	47	39	46	48	51	62
			>sp|P07384|CAN1_HUMAN Calpain-1 catalytic subunit OS=Homo sapiens GN=CAPN1 PE=1 SV=1	CAN1	P07355	0	39	57	54	43	13	53	51	19	16	21	16	23	35	35	32	31	31	33	35	35	34	33	39	57	54	43	13	53	51	19	16	21	16	23	35	35	32	31	31	33	35	35	34
			>sp|P07437|TBB5_HUMAN Tubulin beta chain OS=Homo sapiens GN=TUBB PE=1 SV=2	TBB5	P07384	0	35	41	37	35	34	41	36	34	34	32	33	33	34	34	35	33	32	33	34	35	34	34	35	41	37	35	34	41	36	34	34	32	33	33	34	34	35	33	32	33	34	35	34
			>sp|P07550|ADRB2_HUMAN Beta-2 adrenergic receptor OS=Homo sapiens GN=ADRB2 PE=1 SV=3	ADRB2	P07437	9.201e-17	1	2	1	1	0	2	2	0	0	0	0	0	0	0	0	0	0	0	0	0	0	0	1	2	1	1	0	2	2	0	0	0	0	0	0	0	0	0	0	0	0	0	0
			>sp|P07585|PGS2_HUMAN Decorin OS=Homo sapiens GN=DCN PE=1 SV=1	PGS2	P07550	1.3072e-40	0	5	3	1	1	2	2	1	0	1	1	1	1	0	0	0	0	0	0	0	0	0	0	5	3	1	1	2	2	1	0	1	1	1	1	0	0	0	0	0	0	0	0
			>sp|P07602|SAP_HUMAN Proactivator polypeptide OS=Homo sapiens GN=PSAP PE=1 SV=2	SAP	P07585	1.2019e-101	1	0	3	2	0	2	3	2	0	0	1	2	4	4	4	4	4	4	4	4	4	4	1	0	3	2	0	2	3	2	0	0	1	2	4	4	4	4	4	4	4	4	4
			>sp|P07686|HEXB_HUMAN Beta-hexosaminidase subunit beta OS=Homo sapiens GN=HEXB PE=1 SV=3	HEXB	P07602	1.5737e-52	5	5	7	3	3	3	9	3	4	4	1	4	15	15	16	16	16	13	14	14	12	14	5	5	7	3	3	3	9	3	4	4	1	4	15	15	16	16	16	13	14	14	12
			>sp|P07737|PROF1_HUMAN Profilin-1 OS=Homo sapiens GN=PFN1 PE=1 SV=2	PROF1	P07686	0	9	5	9	8	0	3	10	8	8	10	5	1	21	20	21	15	16	20	18	19	21	20	9	5	9	8	0	3	10	8	8	10	5	1	21	20	21	15	16	20	18	19	21
			>sp|P07741|APT_HUMAN Adenine phosphoribosyltransferase OS=Homo sapiens GN=APRT PE=1 SV=2	APT	P07737	5.6565e-220	3	2	3	5	1	2	4	2	1	1	1	1	11	10	9	9	9	11	10	9	9	11	3	2	3	5	1	2	4	2	1	1	1	1	11	10	9	9	9	11	10	9	9
			>sp|P07814|SYEP_HUMAN Bifunctional aminoacyl-tRNA synthetase OS=Homo sapiens GN=EPRS PE=1 SV=5	SYEP	P07741	0	19	48	46	28	6	52	47	10	22	15	10	20	53	51	50	50	47	52	51	54	51	53	19	48	46	28	6	52	47	10	22	15	10	20	53	51	50	50	47	52	51	54	51
			>sp|P07858|CATB_HUMAN Cathepsin B OS=Homo sapiens GN=CTSB PE=1 SV=3	CATB	P07814	0	4	8	5	4	3	6	6	5	6	5	5	3	10	10	10	11	10	10	10	10	11	10	4	8	5	4	3	6	6	5	6	5	5	3	10	10	10	11	10	10	10	10	11
			>sp|P07864|LDHC_HUMAN L-lactate dehydrogenase C chain OS=Homo sapiens GN=LDHC PE=2 SV=4	LDHC	P07858	5.4187e-09	2	1	1	1	1	1	1	0	1	0	1	0	2	1	1	1	2	2	1	1	1	1	1	0	0	0	0	0	0	0	0	0	0	0	1	0	0	0	1	1	0	0	0
			>sp|P07900|HS90A_HUMAN Heat shock protein HSP 90-alpha OS=Homo sapiens GN=HSP90AA1 PE=1 SV=5	HS90A	P07864	0	22	32	23	27	10	33	29	26	17	16	22	24	56	55	54	52	55	57	54	55	55	57	22	32	23	27	10	33	29	26	17	16	22	24	56	55	54	52	55	57	54	55	55
			>sp|P07910|HNRPC_HUMAN Heterogeneous nuclear ribonucleoproteins C1/C2 OS=Homo sapiens GN=HNRNPC PE=1 SV=4;>sp|O60812|HNRCL_HUMAN Heterogeneous nuclear ribonucleoprotein C-like 1 OS=Homo sapiens GN=HNRNPCL1 PE=1 SV=1	HNRPC	P07900	8.3182e-181	1	2	1	3	1	3	2	2	3	3	4	1	15	15	15	15	15	14	14	15	17	14	1	2	1	3	1	3	2	2	3	3	4	1	15	15	15	15	15	14	14	15	17
			>sp|P07942|LAMB1_HUMAN Laminin subunit beta-1 OS=Homo sapiens GN=LAMB1 PE=1 SV=2	LAMB1	P07910	2.4738e-209	2	0	3	4	1	2	3	0	2	1	2	1	7	6	7	6	6	7	8	7	8	8	2	0	3	4	1	2	3	0	2	1	2	1	7	6	7	6	6	7	8	7	8
			>sp|P07947|YES_HUMAN Proto-oncogene tyrosine-protein kinase Yes OS=Homo sapiens GN=YES1 PE=1 SV=3	YES	P07942	6.7404e-177	9	15	15	14	5	10	9	16	15	13	10	8	4	5	4	4	3	5	5	6	6	6	9	15	15	14	5	10	9	16	15	13	10	8	4	5	4	4	3	5	5	6	6
			>sp|P07948|LYN_HUMAN Tyrosine-protein kinase Lyn OS=Homo sapiens GN=LYN PE=1 SV=3;>sp|P08631|HCK_HUMAN Tyrosine-protein kinase HCK OS=Homo sapiens GN=HCK PE=1 SV=5	LYN	P07947	5.4764e-12	2	4	4	2	2	2	3	4	2	3	2	2	1	1	1	1	1	1	1	1	2	1	0	2	2	0	1	1	1	2	0	1	0	0	0	0	0	0	0	0	0	0	0
			>sp|P07949|RET_HUMAN Proto-oncogene tyrosine-protein kinase receptor Ret OS=Homo sapiens GN=RET PE=1 SV=3	RET	P07948	0.0013025	0	1	0	0	1	2	0	0	1	1	0	1	0	0	0	0	0	0	0	0	0	0	0	0	0	0	1	1	0	0	1	1	0	1	0	0	0	0	0	0	0	0	0
			>sp|P07951|TPM2_HUMAN Tropomyosin beta chain OS=Homo sapiens GN=TPM2 PE=1 SV=1	TPM2	P07949	0	28	27	28	29	27	24	26	32	29	34	30	38	23	22	23	21	21	21	20	19	18	20	16	15	14	17	16	10	14	18	14	19	15	23	11	10	10	9	9	9	8	8	7
			>sp|P07954|FUMH_HUMAN Fumarate hydratase, mitochondrial OS=Homo sapiens GN=FH PE=1 SV=3	FUMH	P07951	0	8	5	4	9	3	8	7	2	3	1	2	3	14	15	13	12	14	13	13	14	15	14	8	5	4	9	3	8	7	2	3	1	2	3	14	15	13	12	14	13	13	14	15
			>sp|P07996|TSP1_HUMAN Thrombospondin-1 OS=Homo sapiens GN=THBS1 PE=1 SV=2	TSP1	P07954	0	24	49	41	24	9	40	39	22	39	28	18	19	45	45	45	45	43	38	40	40	39	42	24	49	41	24	9	40	39	22	39	28	18	19	45	45	45	45	43	38	40	40	39
			>sp|P08069|IGF1R_HUMAN Insulin-like growth factor 1 receptor OS=Homo sapiens GN=IGF1R PE=1 SV=1	IGF1R	P07996	0	23	40	36	28	4	42	38	3	3	6	4	4	3	4	5	1	5	3	3	4	4	4	23	40	36	28	4	42	38	3	3	6	4	4	3	4	5	1	5	3	3	4	4
			>sp|P08107|HSP71_HUMAN Heat shock 70 kDa protein 1A/1B OS=Homo sapiens GN=HSPA1A PE=1 SV=5	HSP71	P08069	0	25	27	25	24	27	22	25	28	31	27	28	30	24	23	23	22	23	24	24	24	23	25	22	24	23	22	24	19	22	25	28	25	25	27	22	21	21	20	20	22	22	22	21
			>sp|P08123|CO1A2_HUMAN Collagen alpha-2(I) chain OS=Homo sapiens GN=COL1A2 PE=1 SV=7	CO1A2	P08107	0	22	14	8	13	5	13	8	29	14	11	14	14	15	16	17	14	15	14	15	16	13	14	22	14	8	13	5	13	8	29	14	11	14	14	15	16	17	14	15	14	15	16	13
			>sp|P08133|ANXA6_HUMAN Annexin A6 OS=Homo sapiens GN=ANXA6 PE=1 SV=3	ANXA6	P08123	0	35	33	41	39	10	22	32	26	16	23	18	7	55	58	53	52	52	56	55	55	56	58	35	33	41	39	10	22	32	26	16	23	18	7	55	58	53	52	52	56	55	55	56
			>sp|P08134|RHOC_HUMAN Rho-related GTP-binding protein RhoC OS=Homo sapiens GN=RHOC PE=1 SV=1	RHOC	P08133	0	10	10	12	13	4	12	11	12	8	8	10	7	14	13	12	11	11	14	13	13	13	15	10	10	12	13	4	12	11	12	8	8	10	7	14	13	12	11	11	14	13	13	13
			>sp|P08174|DAF_HUMAN Complement decay-accelerating factor OS=Homo sapiens GN=CD55 PE=1 SV=4	DAF	P08134	1.9696e-74	7	6	6	7	1	8	7	4	5	4	4	2	2	1	0	3	1	1	0	1	1	2	7	6	6	7	1	8	7	4	5	4	4	2	2	1	0	3	1	1	0	1	1
			>sp|P08195|4F2_HUMAN 4F2 cell-surface antigen heavy chain OS=Homo sapiens GN=SLC3A2 PE=1 SV=3	4F2	P08174	0	32	39	36	34	18	41	35	27	20	22	24	22	15	18	17	15	15	15	14	19	17	19	32	39	36	34	18	41	35	27	20	22	24	22	15	18	17	15	15	15	14	19	17
			>sp|P08237|K6PF_HUMAN 6-phosphofructokinase, muscle type OS=Homo sapiens GN=PFKM PE=1 SV=2	K6PF	P08195	0	4	3	2	3	0	2	7	3	3	1	2	1	13	14	12	13	12	15	14	14	13	15	2	1	1	1	0	0	4	1	3	1	1	1	10	11	9	10	9	12	11	11	10
			>sp|P08238|HS90B_HUMAN Heat shock protein HSP 90-beta OS=Homo sapiens GN=HSP90AB1 PE=1 SV=4	HS90B	P08237	0	31	39	35	37	15	37	39	34	28	20	28	28	54	54	54	52	53	56	52	54	52	55	18	22	24	23	9	20	22	20	17	11	16	14	32	32	32	30	31	34	30	32	30
			>sp|P08240|SRPR_HUMAN Signal recognition particle receptor subunit alpha OS=Homo sapiens GN=SRPR PE=1 SV=2	SRPR	P08238	0	23	25	27	24	7	28	27	11	9	14	14	12	20	21	18	19	20	21	22	21	21	22	23	25	27	24	7	28	27	11	9	14	14	12	20	21	18	19	20	21	22	21	21
			>sp|P08243|ASNS_HUMAN Asparagine synthetase [glutamine-hydrolyzing] OS=Homo sapiens GN=ASNS PE=1 SV=4	ASNS	P08240	1.2626e-07	0	0	0	1	0	0	0	0	0	0	0	0	2	2	2	3	2	2	2	2	2	3	0	0	0	1	0	0	0	0	0	0	0	0	2	2	2	3	2	2	2	2	2
			>sp|P08246|ELNE_HUMAN Neutrophil elastase OS=Homo sapiens GN=ELANE PE=1 SV=1	ELNE	P08243	0.0001071	2	0	2	2	2	0	1	2	1	1	2	1	1	1	0	0	1	0	1	0	1	0	2	0	2	2	2	0	1	2	1	1	2	1	1	1	0	0	1	0	1	0	1
			>sp|P08253|MMP2_HUMAN 72 kDa type IV collagenase OS=Homo sapiens GN=MMP2 PE=1 SV=2	MMP2	P08246	6.6073e-65	4	4	5	3	0	3	4	3	1	3	2	0	2	2	2	1	1	1	1	1	2	1	4	4	5	3	0	3	4	3	1	3	2	0	2	2	2	1	1	1	1	1	2
			>sp|P08294|SODE_HUMAN Extracellular superoxide dismutase [Cu-Zn] OS=Homo sapiens GN=SOD3 PE=1 SV=2	SODE	P08253	3.2704e-07	2	0	3	2	0	0	0	2	1	0	1	0	0	0	0	0	1	0	0	0	0	0	2	0	3	2	0	0	0	2	1	0	1	0	0	0	0	0	1	0	0	0	0
			>sp|P08311|CATG_HUMAN Cathepsin G OS=Homo sapiens GN=CTSG PE=1 SV=2	CATG	P08294	1.3764e-11	0	0	2	3	0	0	0	1	0	1	1	0	0	0	0	0	0	0	1	0	1	0	0	0	2	3	0	0	0	1	0	1	1	0	0	0	0	0	0	0	1	0	1
			>sp|P08397|HEM3_HUMAN Porphobilinogen deaminase OS=Homo sapiens GN=HMBS PE=1 SV=2	HEM3	P08311	2.0884e-103	1	1	2	1	0	1	1	0	0	0	0	0	3	3	3	3	3	3	3	3	3	3	1	1	2	1	0	1	1	0	0	0	0	0	3	3	3	3	3	3	3	3	3
			>sp|P08473|NEP_HUMAN Neprilysin OS=Homo sapiens GN=MME PE=1 SV=2	NEP	P08397	0	50	71	60	54	27	73	61	46	43	40	42	37	30	29	27	28	30	27	29	29	34	29	50	71	60	54	27	73	61	46	43	40	42	37	30	29	27	28	30	27	29	29	34
			>sp|P08559|ODPA_HUMAN Pyruvate dehydrogenase E1 component subunit alpha, somatic form, mitochondrial OS=Homo sapiens GN=PDHA1 PE=1 SV=3	ODPA	P08473	1.4874e-51	1	2	5	4	7	7	6	3	3	6	3	10	7	6	7	6	8	7	7	7	7	7	1	2	5	4	7	7	6	3	3	6	3	10	7	6	7	6	8	7	7	7	7
			>sp|P08571|CD14_HUMAN Monocyte differentiation antigen CD14 OS=Homo sapiens GN=CD14 PE=1 SV=2	CD14	P08559	9.096e-145	4	7	7	2	1	2	2	2	2	5	2	0	2	1	2	2	1	2	2	2	2	2	4	7	7	2	1	2	2	2	2	5	2	0	2	1	2	2	1	2	2	2	2
			>sp|P08574|CY1_HUMAN Cytochrome c1, heme protein, mitochondrial OS=Homo sapiens GN=CYC1 PE=1 SV=3	CY1	P08571	7.0995e-105	6	4	5	6	0	5	5	4	2	1	2	1	6	6	6	6	6	7	7	7	6	7	6	4	5	6	0	5	5	4	2	1	2	1	6	6	6	6	6	7	7	7	6
			>sp|P08579|RU2B_HUMAN U2 small nuclear ribonucleoprotein B OS=Homo sapiens GN=SNRPB2 PE=1 SV=1	RU2B	P08574	8.4031e-05	2	1	2	1	0	1	2	1	0	2	1	2	2	2	2	2	2	3	2	2	3	3	0	0	0	0	0	0	0	0	0	0	0	0	0	0	0	0	0	1	0	0	1
			>sp|P08582|TRFM_HUMAN Melanotransferrin OS=Homo sapiens GN=MFI2 PE=1 SV=1	TRFM	P08579	6.5735e-07	0	2	1	0	1	2	1	0	0	0	0	1	0	0	0	0	0	0	0	1	1	1	0	2	1	0	1	2	1	0	0	0	0	1	0	0	0	0	0	0	0	1	1
			>sp|P08621|RU17_HUMAN U1 small nuclear ribonucleoprotein 70 kDa OS=Homo sapiens GN=SNRNP70 PE=1 SV=2	RU17	P08582	1.4889e-09	1	0	1	2	1	0	1	1	1	1	2	1	4	4	4	4	4	4	4	4	4	5	1	0	1	2	1	0	1	1	1	1	2	1	4	4	4	4	4	4	4	4	4
			>sp|P08648|ITA5_HUMAN Integrin alpha-5 OS=Homo sapiens GN=ITGA5 PE=1 SV=2	ITA5	P08621	0	29	43	32	34	11	44	37	16	14	19	19	21	15	13	14	15	20	13	16	17	17	15	29	43	32	34	11	44	37	16	14	19	19	21	15	13	14	15	20	13	16	17	17
			>sp|P08670|VIME_HUMAN Vimentin OS=Homo sapiens GN=VIM PE=1 SV=4	VIME	P08648	0	59	85	70	66	83	84	68	76	84	76	72	70	64	65	61	64	62	63	62	62	63	64	59	85	70	66	83	84	68	76	84	76	72	70	64	65	61	64	62	63	62	62	63
			>sp|P08708|RS17_HUMAN 40S ribosomal protein S17 OS=Homo sapiens GN=RPS17 PE=1 SV=2	RS17	P08670	8.3838e-260	7	8	6	8	2	9	8	9	8	8	9	7	8	9	8	8	10	7	7	7	12	7	7	8	6	8	2	9	8	9	8	8	9	7	8	9	8	8	10	7	7	7	12
			>sp|P08754|GNAI3_HUMAN Guanine nucleotide-binding protein G(k) subunit alpha OS=Homo sapiens GN=GNAI3 PE=1 SV=3	GNAI3	P08708	0	18	19	19	20	8	21	19	21	20	15	13	8	17	14	15	14	15	18	19	18	18	19	10	9	11	12	3	10	11	12	9	7	7	2	9	6	9	7	8	11	11	11	11
			>sp|P08758|ANXA5_HUMAN Annexin A5 OS=Homo sapiens GN=ANXA5 PE=1 SV=2	ANXA5	P08754	0	27	28	27	25	9	21	26	17	17	18	15	6	33	34	32	32	32	31	29	32	40	32	27	28	27	25	9	21	26	17	17	18	15	6	33	34	32	32	32	31	29	32	40
			>sp|P08865|RSSA_HUMAN 40S ribosomal protein SA OS=Homo sapiens GN=RPSA PE=1 SV=4	RSSA	P08758	0	13	14	11	14	11	16	13	10	12	11	11	13	18	17	17	16	17	17	18	17	19	18	13	14	11	14	11	16	13	10	12	11	11	13	18	17	17	16	17	17	18	17	19
			>sp|P08962|CD63_HUMAN CD63 antigen OS=Homo sapiens GN=CD63 PE=1 SV=2	CD63	P08865	3.7387e-114	6	7	7	6	2	7	7	4	3	3	3	3	5	5	5	5	5	4	5	4	6	4	6	7	7	6	2	7	7	4	3	3	3	3	5	5	5	5	5	4	5	4	6
			>sp|P09012|SNRPA_HUMAN U1 small nuclear ribonucleoprotein A OS=Homo sapiens GN=SNRPA PE=1 SV=3	SNRPA	P08962	3.5151e-21	4	4	5	4	0	2	5	4	3	3	4	3	5	5	5	4	5	6	4	4	4	5	4	4	5	4	0	2	5	4	3	3	4	3	5	5	5	4	5	6	4	4	4
			>sp|P09038|FGF2_HUMAN Heparin-binding growth factor 2 OS=Homo sapiens GN=FGF2 PE=1 SV=3	FGF2	P09012	1.2735e-24	6	6	7	6	0	6	7	4	5	2	3	0	1	1	1	2	1	1	1	1	1	2	6	6	7	6	0	6	7	4	5	2	3	0	1	1	1	2	1	1	1	1	1
			>sp|P09104|ENOG_HUMAN Gamma-enolase OS=Homo sapiens GN=ENO2 PE=1 SV=3	ENOG	P09038	0	2	4	3	2	0	3	3	3	0	1	2	1	9	8	9	9	9	9	9	9	9	8	0	2	1	0	0	1	1	1	0	0	0	0	5	4	5	5	5	5	5	5	5
			>sp|P09110|THIK_HUMAN 3-ketoacyl-CoA thiolase, peroxisomal OS=Homo sapiens GN=ACAA1 PE=1 SV=2	THIK	P09104	0	5	8	9	7	0	7	10	0	2	3	1	2	6	7	5	4	5	5	7	7	6	7	5	8	9	7	0	7	10	0	2	3	1	2	6	7	5	4	5	5	7	7	6
			>sp|P09132|SRP19_HUMAN Signal recognition particle 19 kDa protein OS=Homo sapiens GN=SRP19 PE=1 SV=3	SRP19	P09110	6.0002e-76	0	0	0	0	0	1	0	0	0	1	0	1	1	1	1	1	0	1	1	1	2	1	0	0	0	0	0	1	0	0	0	1	0	1	1	1	1	1	0	1	1	1	2
			>sp|P09211|GSTP1_HUMAN Glutathione S-transferase P OS=Homo sapiens GN=GSTP1 PE=1 SV=2	GSTP1	P09132	0	5	7	8	8	3	10	8	6	6	4	4	3	18	18	19	18	18	19	20	18	19	20	5	7	8	8	3	10	8	6	6	4	4	3	18	18	19	18	18	19	20	18	19
			>sp|P09382|LEG1_HUMAN Galectin-1 OS=Homo sapiens GN=LGALS1 PE=1 SV=2	LEG1	P09211	0	22	25	22	21	12	23	23	20	17	12	19	16	17	14	13	12	14	16	16	15	15	17	22	25	22	21	12	23	23	20	17	12	19	16	17	14	13	12	14	16	16	15	15
			>sp|P09417|DHPR_HUMAN Dihydropteridine reductase OS=Homo sapiens GN=QDPR PE=1 SV=2	DHPR	P09382	2.3496e-126	0	0	0	1	0	0	2	2	0	0	1	0	6	6	6	6	6	4	5	6	4	5	0	0	0	1	0	0	2	2	0	0	1	0	6	6	6	6	6	4	5	6	4
			>sp|P09429|HMGB1_HUMAN High mobility group protein B1 OS=Homo sapiens GN=HMGB1 PE=1 SV=3	HMGB1	P09417	1.4436e-172	6	7	6	8	0	6	5	7	5	3	3	3	13	13	12	12	13	10	13	14	14	14	6	7	6	8	0	6	5	7	5	3	3	3	13	13	12	12	13	10	13	14	14
			>sp|P09486|SPRC_HUMAN SPARC OS=Homo sapiens GN=SPARC PE=1 SV=1	SPRC	P09429	2.9154e-32	2	4	5	3	1	3	5	2	1	2	2	2	2	2	3	2	1	2	3	3	2	3	2	4	5	3	1	3	5	2	1	2	2	2	2	2	3	2	1	2	3	3	2
			>sp|P09488|GSTM1_HUMAN Glutathione S-transferase Mu 1 OS=Homo sapiens GN=GSTM1 PE=1 SV=3	GSTM1	P09486	9.4008e-75	0	3	2	3	0	1	2	0	1	2	1	0	7	7	6	6	7	9	9	8	8	10	0	3	2	3	0	1	2	0	1	2	1	0	7	7	6	6	7	9	9	8	8
			>sp|P09493|TPM1_HUMAN Tropomyosin alpha-1 chain OS=Homo sapiens GN=TPM1 PE=1 SV=2	TPM1	P09488	0	26	26	28	25	26	23	25	26	30	32	25	30	21	20	19	21	19	19	17	20	17	19	13	10	13	11	11	11	11	11	14	15	10	13	8	7	6	8	7	7	5	8	6
			>sp|P09496|CLCA_HUMAN Clathrin light chain A OS=Homo sapiens GN=CLTA PE=1 SV=1	CLCA	P09493	4.6178e-28	7	9	9	8	6	6	7	9	8	8	9	8	5	5	5	6	5	5	6	5	5	6	7	9	9	8	6	6	7	9	8	8	9	8	5	5	5	6	5	5	6	5	5
			>sp|P09497|CLCB_HUMAN Clathrin light chain B OS=Homo sapiens GN=CLTB PE=1 SV=1	CLCB	P09496	1.3744e-30	7	5	6	6	4	5	7	8	7	8	8	7	5	3	3	3	4	3	2	2	2	3	7	5	6	6	4	5	7	8	7	8	8	7	5	3	3	3	4	3	2	2	2
			>sp|P09525|ANXA4_HUMAN Annexin A4 OS=Homo sapiens GN=ANXA4 PE=1 SV=4	ANXA4	P09497	2.4397e-251	7	8	8	5	1	4	7	3	3	3	3	2	11	12	12	13	12	11	12	11	13	11	6	8	7	5	1	4	6	3	3	3	3	2	10	11	11	12	11	10	11	10	12
			>sp|P09543|CN37_HUMAN 2,3-cyclic-nucleotide 3-phosphodiesterase OS=Homo sapiens GN=CNP PE=1 SV=2	CN37	P09525	0	19	36	28	23	16	35	33	16	18	22	14	24	11	9	10	7	11	8	9	8	8	8	19	36	28	23	16	35	33	16	18	22	14	24	11	9	10	7	11	8	9	8	8
			>sp|P09601|HMOX1_HUMAN Heme oxygenase 1 OS=Homo sapiens GN=HMOX1 PE=1 SV=1	HMOX1	P09543	5.414e-38	3	1	3	3	0	1	3	2	0	0	1	0	1	1	1	1	1	1	1	1	1	1	3	1	3	3	0	1	3	2	0	0	1	0	1	1	1	1	1	1	1	1	1
			>sp|P09603|CSF1_HUMAN Macrophage colony-stimulating factor 1 OS=Homo sapiens GN=CSF1 PE=1 SV=2	CSF1	P09601	4.9187e-144	6	7	7	5	0	5	4	1	0	0	1	0	0	0	0	0	1	0	0	0	0	1	6	7	7	5	0	5	4	1	0	0	1	0	0	0	0	0	1	0	0	0	0
			>sp|P09619|PGFRB_HUMAN Beta-type platelet-derived growth factor receptor OS=Homo sapiens GN=PDGFRB PE=1 SV=1	PGFRB	P09603	0	46	67	47	46	28	69	58	27	28	35	30	37	25	25	24	25	24	24	22	22	25	28	42	62	44	43	26	64	55	26	25	33	28	34	23	23	22	23	22	22	20	20	23
			>sp|P09622|DLDH_HUMAN Dihydrolipoyl dehydrogenase, mitochondrial OS=Homo sapiens GN=DLD PE=1 SV=2	DLDH	P09619	1.0305e-141	10	12	13	11	12	7	12	9	11	12	8	14	10	10	10	10	11	9	11	10	11	12	10	12	13	11	12	7	12	9	11	12	8	14	10	10	10	10	11	9	11	10	11
			>sp|P09651|ROA1_HUMAN Heterogeneous nuclear ribonucleoprotein A1 OS=Homo sapiens GN=HNRNPA1 PE=1 SV=5;>sp|P0C7M2|RA1L3_HUMAN Putative heterogeneous nuclear ribonucleoprotein A1-like 3 OS=Homo sapiens GN=HNRPA1L3 PE=5 SV=1;>sp|Q32P51|RA1L2_HUMAN Heterogeneo	ROA1	P09622	0	19	12	15	18	15	15	18	19	16	17	18	18	23	25	20	19	19	25	23	25	20	24	17	12	14	16	13	12	16	17	15	15	16	16	19	21	16	15	15	21	19	21	16
			>sp|P09661|RU2A_HUMAN U2 small nuclear ribonucleoprotein A OS=Homo sapiens GN=SNRPA1 PE=1 SV=2	RU2A	P09651	9.5353e-274	1	1	2	2	1	1	1	1	2	0	1	1	10	10	11	9	10	10	10	10	9	12	1	1	2	2	1	1	1	1	2	0	1	1	10	10	11	9	10	10	10	10	9
			>sp|P09669|COX6C_HUMAN Cytochrome c oxidase subunit 6C OS=Homo sapiens GN=COX6C PE=1 SV=2	COX6C	P09661	9.903e-10	3	4	4	3	3	3	4	4	4	4	3	3	3	3	3	2	3	2	3	3	2	3	3	4	4	3	3	3	4	4	4	4	3	3	3	3	3	2	3	2	3	3	2
			>sp|P09769|FGR_HUMAN Tyrosine-protein kinase Fgr OS=Homo sapiens GN=FGR PE=1 SV=2	FGR	P09669	0.00040335	1	2	2	2	0	2	2	1	2	2	1	1	0	0	0	0	0	0	0	0	1	0	0	1	1	1	0	1	1	0	1	1	0	0	0	0	0	0	0	0	0	0	0
			>sp|P09874|PARP1_HUMAN Poly [ADP-ribose] polymerase 1 OS=Homo sapiens GN=PARP1 PE=1 SV=4	PARP1	P09769	2.5e-238	9	15	14	14	17	14	15	16	18	13	12	18	22	25	23	21	23	24	26	26	25	27	9	15	14	14	17	14	15	16	18	13	12	18	22	25	23	21	23	24	26	26	25
			>sp|P09936|UCHL1_HUMAN Ubiquitin carboxyl-terminal hydrolase isozyme L1 OS=Homo sapiens GN=UCHL1 PE=1 SV=2	UCHL1	P09874	1.8118e-59	1	2	1	1	1	1	1	1	1	1	1	1	8	9	9	8	9	8	9	9	8	10	1	2	1	1	1	1	1	1	1	1	1	1	8	9	9	8	9	8	9	9	8
			>sp|P09960|LKHA4_HUMAN Leukotriene A-4 hydrolase OS=Homo sapiens GN=LTA4H PE=1 SV=2	LKHA4	P09936	1.8429e-295	3	1	5	3	0	2	5	1	1	2	0	0	13	12	12	12	12	14	15	15	13	14	3	1	5	3	0	2	5	1	1	2	0	0	13	12	12	12	12	14	15	15	13
			>sp|P09972|ALDOC_HUMAN Fructose-bisphosphate aldolase C OS=Homo sapiens GN=ALDOC PE=1 SV=2	ALDOC	P09960	0	2	4	2	3	0	3	3	0	0	2	0	1	5	5	5	6	5	5	5	5	7	5	1	2	0	1	0	1	0	0	0	1	0	0	2	2	2	2	2	2	2	2	2
			>sp|P0C0S5|H2AZ_HUMAN Histone H2A.Z OS=Homo sapiens GN=H2AFZ PE=1 SV=2;>sp|Q71UI9|H2AV_HUMAN Histone H2A.V OS=Homo sapiens GN=H2AFV PE=1 SV=3	H2AZ	P09972	1.6124e-118	3	2	2	3	2	3	3	4	2	3	2	2	6	6	4	5	5	6	6	6	6	6	1	0	0	1	0	1	1	2	0	1	0	0	4	4	2	3	3	4	4	4	4
			>sp|P0C0S8|H2A1_HUMAN Histone H2A type 1 OS=Homo sapiens GN=HIST1H2AG PE=1 SV=2;>sp|P20671|H2A1D_HUMAN Histone H2A type 1-D OS=Homo sapiens GN=HIST1H2AD PE=1 SV=2;>sp|Q9BTM1|H2AJ_HUMAN Histone H2A.J OS=Homo sapiens GN=H2AFJ PE=1 SV=1;>sp|Q96KK5|H2A1H_HUMAN	H2A1	P0C0S5	1.8781e-297	6	6	5	7	5	5	6	8	4	6	8	6	8	9	10	8	9	9	8	8	11	10	6	6	5	7	5	5	6	8	4	6	8	6	8	9	10	8	9	9	8	8	11
			>sp|P0C6E5|HMG3M_HUMAN Putative high mobility group protein B3-like protein OS=Homo sapiens PE=5 SV=1	HMG3M	P0C0S8	2.3594e-05	0	1	0	0	0	1	1	0	0	0	0	0	1	1	1	1	1	1	1	1	1	1	0	1	0	0	0	1	1	0	0	0	0	0	0	0	0	0	0	0	0	0	0
			>sp|P0C7V7|SC11B_HUMAN Putative signal peptidase complex catalytic subunit SEC11B OS=Homo sapiens GN=SEC11B PE=5 SV=1	SC11B	P0C6E5	2.5938e-17	2	3	3	2	1	3	2	1	2	3	0	2	1	1	2	2	1	1	1	2	1	1	1	2	2	1	1	2	1	0	1	2	0	1	0	0	1	1	0	0	0	1	0
			>sp|P0CB43|BP16L_HUMAN Brain protein 16-like OS=Homo sapiens GN=BRP16L PE=3 SV=1;>sp|Q9BTY7|BRP16_HUMAN Brain protein 16 OS=Homo sapiens GN=BRP16 PE=1 SV=1	BP16L	P0C7V7	0.0001365	1	0	0	0	0	0	0	0	0	0	0	0	1	0	0	0	0	2	2	2	1	2	1	0	0	0	0	0	0	0	0	0	0	0	1	0	0	0	0	2	2	2	1
			>sp|P0CG05|LAC2_HUMAN Ig lambda-2 chain C regions OS=Homo sapiens GN=IGLC2 PE=1 SV=1;>sp|P0CG06|LAC3_HUMAN Ig lambda-3 chain C regions OS=Homo sapiens GN=IGLC3 PE=1 SV=1;>sp|P0CF74|LAC6_HUMAN Ig lambda-6 chain C region OS=Homo sapiens GN=IGLC6 PE=4 SV=1;>s	LAC2	P0CB43	6.5182e-105	4	0	2	3	0	2	2	4	1	1	4	1	0	1	0	1	0	0	0	0	0	1	4	0	2	3	0	2	2	4	1	1	4	1	0	1	0	1	0	0	0	0	0
			>sp|P0CG30|GSTT2_HUMAN Glutathione S-transferase theta-2B OS=Homo sapiens GN=GSTT2B PE=1 SV=1;>sp|P0CG29|GST2_HUMAN Glutathione S-transferase theta-2 OS=Homo sapiens GN=GSTT2 PE=1 SV=1;>sp|A8MPT4|GSTT4_HUMAN Glutathione S-transferase theta-4 OS=Homo sapien	GSTT2	P0CG05	1.1376e-18	1	0	0	0	0	0	0	0	0	0	0	0	1	1	0	1	1	2	1	1	1	2	1	0	0	0	0	0	0	0	0	0	0	0	1	1	0	1	1	2	1	1	1
			>sp|P0CG39|POTEJ_HUMAN POTE ankyrin domain family member J OS=Homo sapiens GN=POTEJ PE=3 SV=1	POTEJ	P0CG30	1.4125e-162	9	10	10	11	12	8	10	11	11	9	11	9	8	9	7	8	9	7	8	8	8	10	1	0	1	1	1	0	1	1	1	0	1	0	0	0	0	0	0	0	0	0	0
			>sp|P10155|RO60_HUMAN 60 kDa SS-A/Ro ribonucleoprotein OS=Homo sapiens GN=TROVE2 PE=1 SV=2	RO60	P0CG39	1.0791e-30	2	2	3	3	1	1	4	4	3	3	4	3	5	5	4	5	4	6	4	5	5	4	2	2	3	3	1	1	4	4	3	3	4	3	5	5	4	5	4	6	4	5	5
			>sp|P10301|RRAS_HUMAN Ras-related protein R-Ras OS=Homo sapiens GN=RRAS PE=1 SV=1	RRAS	P10155	1.7475e-188	8	7	10	10	1	10	12	9	7	6	5	4	6	7	8	7	9	7	7	7	7	7	8	7	10	10	1	10	12	9	7	6	5	4	6	7	8	7	9	7	7	7	7
			>sp|P10321|1C07_HUMAN HLA class I histocompatibility antigen, Cw-7 alpha chain OS=Homo sapiens GN=HLA-C PE=1 SV=3	1C07	P10301	0	16	24	22	19	9	25	23	12	11	13	12	13	9	8	9	9	8	8	9	7	8	9	1	4	2	2	0	4	2	1	0	0	0	0	1	0	0	0	1	0	0	0	0
			>sp|P10412|H14_HUMAN Histone H1.4 OS=Homo sapiens GN=HIST1H1E PE=1 SV=2	H14	P10321	1.1078e-127	4	10	6	6	12	11	7	5	11	7	5	5	11	10	11	11	10	8	9	9	12	11	0	1	0	0	2	1	1	0	1	0	0	0	3	3	3	3	3	2	3	3	3
			>sp|P10515|ODP2_HUMAN Dihydrolipoyllysine-residue acetyltransferase component of pyruvate dehydrogenase complex, mitochondrial OS=Homo sapiens GN=DLAT PE=1 SV=3	ODP2	P10412	0	7	9	12	12	25	9	14	20	20	20	22	22	15	12	12	13	12	14	13	15	16	16	7	9	12	12	25	9	14	20	20	20	22	22	15	12	12	13	12	14	13	15	16
			>sp|P10586|PTPRF_HUMAN Receptor-type tyrosine-protein phosphatase F OS=Homo sapiens GN=PTPRF PE=1 SV=2	PTPRF	P10515	0	38	46	44	36	3	42	39	9	10	9	6	8	8	6	7	8	4	5	6	7	4	4	38	46	44	36	3	42	39	9	10	9	6	8	8	6	7	8	4	5	6	7	4
			>sp|P10599|THIO_HUMAN Thioredoxin OS=Homo sapiens GN=TXN PE=1 SV=3	THIO	P10586	4.0193e-104	4	5	5	4	3	4	5	4	4	3	4	5	7	6	6	6	6	6	7	6	6	7	4	5	5	4	3	4	5	4	4	3	4	5	7	6	6	6	6	6	7	6	6
			>sp|P10606|COX5B_HUMAN Cytochrome c oxidase subunit 5B, mitochondrial OS=Homo sapiens GN=COX5B PE=1 SV=2	COX5B	P10599	3.0861e-12	5	5	5	5	3	5	5	5	5	4	5	3	5	5	3	4	4	5	4	5	3	5	5	5	5	5	3	5	5	5	5	4	5	3	5	5	3	4	4	5	4	5	3
			>sp|P10619|PPGB_HUMAN Lysosomal protective protein OS=Homo sapiens GN=CTSA PE=1 SV=2	PPGB	P10606	4.3472e-122	5	4	6	2	4	4	5	5	4	6	5	4	6	6	5	5	5	5	6	5	4	6	5	4	6	2	4	4	5	5	4	6	5	4	6	6	5	5	5	5	6	5	4
			>sp|P10620|MGST1_HUMAN Microsomal glutathione S-transferase 1 OS=Homo sapiens GN=MGST1 PE=1 SV=1	MGST1	P10619	0	10	9	8	11	1	10	11	9	6	6	6	6	8	8	7	7	7	9	8	9	8	7	10	9	8	11	1	10	11	9	6	6	6	6	8	8	7	7	7	9	8	9	8
			>sp|P10644|KAP0_HUMAN cAMP-dependent protein kinase type I-alpha regulatory subunit OS=Homo sapiens GN=PRKAR1A PE=1 SV=1	KAP0	P10620	1.3016e-221	3	3	6	5	1	4	8	3	1	6	2	3	15	15	13	15	13	15	15	15	15	15	3	3	6	5	1	4	8	3	1	6	2	3	15	15	13	15	13	15	15	15	15
			>sp|P10721|KIT_HUMAN Mast/stem cell growth factor receptor OS=Homo sapiens GN=KIT PE=1 SV=1	KIT	P10644	1.6749e-05	2	3	2	1	1	2	2	1	1	1	1	1	2	1	1	1	1	1	1	1	1	1	1	2	1	0	0	1	1	0	0	0	0	0	1	0	0	0	0	0	0	0	0
			>sp|P10768|ESTD_HUMAN S-formylglutathione hydrolase OS=Homo sapiens GN=ESD PE=1 SV=2	ESTD	P10721	4.3141e-299	2	2	2	1	0	2	3	1	1	3	0	1	13	14	12	13	11	14	13	13	12	14	2	2	2	1	0	2	3	1	1	3	0	1	13	14	12	13	11	14	13	13	12
			>sp|P10809|CH60_HUMAN 60 kDa heat shock protein, mitochondrial OS=Homo sapiens GN=HSPD1 PE=1 SV=2	CH60	P10768	0	48	43	46	49	20	43	43	27	18	28	26	26	37	38	36	36	35	39	39	39	38	39	48	43	46	49	20	43	43	27	18	28	26	26	37	38	36	36	35	39	39	39	38
			>sp|P10915|HPLN1_HUMAN Hyaluronan and proteoglycan link protein 1 OS=Homo sapiens GN=HAPLN1 PE=2 SV=2	HPLN1	P10809	7.6135e-11	2	3	2	3	1	4	4	0	1	0	0	1	2	1	2	2	2	2	2	2	2	2	2	3	2	3	1	4	4	0	1	0	0	1	2	1	2	2	2	2	2	2	2
			>sp|P11021|GRP78_HUMAN 78 kDa glucose-regulated protein OS=Homo sapiens GN=HSPA5 PE=1 SV=2	GRP78	P10915	0	44	56	48	48	50	57	49	47	49	43	48	50	41	42	42	40	40	42	40	42	41	40	44	56	48	48	50	57	49	47	49	43	48	50	41	42	42	40	40	42	40	42	41
			>sp|P11047|LAMC1_HUMAN Laminin subunit gamma-1 OS=Homo sapiens GN=LAMC1 PE=1 SV=3	LAMC1	P11021	0	2	3	3	3	1	1	3	1	1	2	0	1	12	14	12	11	14	12	11	11	12	12	2	3	3	3	1	1	3	1	1	2	0	1	12	14	12	11	14	12	11	11	12
			>sp|P11055|MYH3_HUMAN Myosin-3 OS=Homo sapiens GN=MYH3 PE=1 SV=3	MYH3	P11047	2.8604e-13	1	2	2	2	2	2	2	2	2	1	1	2	3	3	3	3	2	2	2	2	2	3	0	0	0	0	0	0	0	0	0	0	0	1	0	0	0	0	0	0	0	0	0
			>sp|P11117|PPAL_HUMAN Lysosomal acid phosphatase OS=Homo sapiens GN=ACP2 PE=1 SV=3	PPAL	P11055	1.1898e-09	2	3	4	3	0	2	4	0	0	1	0	0	0	0	1	1	0	1	0	0	0	0	2	3	4	3	0	2	4	0	0	1	0	0	0	0	1	1	0	1	0	0	0
			>sp|P11137|MAP2_HUMAN Microtubule-associated protein 2 OS=Homo sapiens GN=MAP2 PE=1 SV=4	MAP2	P11117	0.0045293	0	0	1	1	0	1	1	0	0	1	1	0	0	0	0	0	0	0	0	0	0	0	0	0	1	1	0	1	1	0	0	1	1	0	0	0	0	0	0	0	0	0	0
			>sp|P11142|HSP7C_HUMAN Heat shock cognate 71 kDa protein OS=Homo sapiens GN=HSPA8 PE=1 SV=1	HSP7C	P11137	0	41	44	39	43	42	46	40	50	48	39	51	39	37	37	35	37	38	40	36	37	36	42	39	42	37	41	40	44	38	48	46	37	49	37	35	35	33	35	36	38	34	35	34
			>sp|P11166|GTR1_HUMAN Solute carrier family 2, facilitated glucose transporter member 1 OS=Homo sapiens GN=SLC2A1 PE=1 SV=2	GTR1	P11142	7.8941e-124	11	12	11	12	8	12	10	11	11	8	7	7	6	7	6	5	5	7	5	5	6	6	11	12	11	12	8	12	10	11	11	8	7	7	6	7	6	5	5	7	5	5	6
			>sp|P11169|GTR3_HUMAN Solute carrier family 2, facilitated glucose transporter member 3 OS=Homo sapiens GN=SLC2A3 PE=1 SV=1	GTR3	P11166	7.4602e-11	4	5	5	4	2	5	5	2	2	3	1	3	1	1	1	1	1	2	2	1	1	1	0	1	1	0	1	1	1	0	1	1	0	1	0	0	0	0	0	0	0	0	0
			>sp|P11172|PYR5_HUMAN Uridine 5-monophosphate synthase OS=Homo sapiens GN=UMPS PE=1 SV=1	PYR5	P11169	1.1116e-88	1	1	1	1	0	0	2	1	1	0	1	0	3	4	4	4	4	4	5	3	5	4	1	1	1	1	0	0	2	1	1	0	1	0	3	4	4	4	4	4	5	3	5
			>sp|P11177|ODPB_HUMAN Pyruvate dehydrogenase E1 component subunit beta, mitochondrial OS=Homo sapiens GN=PDHB PE=1 SV=3	ODPB	P11172	1.0331e-219	7	3	8	8	8	4	8	6	6	9	6	9	8	9	8	7	7	8	9	9	6	8	7	3	8	8	8	4	8	6	6	9	6	9	8	9	8	7	7	8	9	9	6
			>sp|P11182|ODB2_HUMAN Lipoamide acyltransferase component of branched-chain alpha-keto acid dehydrogenase complex, mitochondrial OS=Homo sapiens GN=DBT PE=1 SV=3	ODB2	P11177	0	7	22	19	23	40	25	30	36	38	39	39	41	11	9	9	9	9	7	8	7	11	10	7	22	19	23	40	25	30	36	38	39	39	41	11	9	9	9	9	7	8	7	11
			>sp|P11216|PYGB_HUMAN Glycogen phosphorylase, brain form OS=Homo sapiens GN=PYGB PE=1 SV=5	PYGB	P11182	0	7	11	18	18	9	26	23	4	7	8	7	20	39	40	40	35	37	43	41	42	42	43	7	11	18	18	9	26	23	4	7	8	7	20	39	40	40	35	37	43	41	42	42
			>sp|P11217|PYGM_HUMAN Glycogen phosphorylase, muscle form OS=Homo sapiens GN=PYGM PE=1 SV=6	PYGM	P11216	3.8877e-58	0	2	6	1	4	9	5	1	0	1	1	7	10	11	10	10	10	11	10	10	10	11	0	0	0	0	0	0	0	0	0	0	0	0	1	1	1	1	1	1	1	0	0
			>sp|P11233|RALA_HUMAN Ras-related protein Ral-A OS=Homo sapiens GN=RALA PE=1 SV=1	RALA	P11217	6.6184e-83	2	3	3	3	1	3	3	2	3	1	2	1	5	4	5	5	5	6	6	6	5	7	2	3	3	3	1	3	3	2	3	1	2	1	5	4	5	5	5	6	6	6	5
			>sp|P11234|RALB_HUMAN Ras-related protein Ral-B OS=Homo sapiens GN=RALB PE=1 SV=1	RALB	P11233	2.5221e-72	0	2	1	1	1	1	1	0	1	1	1	1	5	3	5	5	5	6	6	6	5	7	0	1	0	0	0	0	0	0	0	0	0	0	2	1	2	2	2	2	2	2	2
			>sp|P11274|BCR_HUMAN Breakpoint cluster region protein OS=Homo sapiens GN=BCR PE=1 SV=2	BCR	P11234	0.0013811	0	0	0	0	0	1	0	0	0	0	0	0	0	1	0	0	0	1	1	1	0	1	0	0	0	0	0	1	0	0	0	0	0	0	0	1	0	0	0	1	1	1	0
			>sp|P11277|SPTB1_HUMAN Spectrin beta chain, erythrocyte OS=Homo sapiens GN=SPTB PE=1 SV=5	SPTB1	P11274	8.5801e-75	12	19	16	14	20	19	16	16	19	13	12	12	9	8	8	7	7	9	9	8	9	9	0	0	1	1	1	0	0	0	1	1	0	1	0	0	0	0	0	0	0	0	0
			>sp|P11279|LAMP1_HUMAN Lysosome-associated membrane glycoprotein 1 OS=Homo sapiens GN=LAMP1 PE=1 SV=3	LAMP1	P11277	2.2777e-152	3	8	6	6	3	8	7	5	4	5	4	5	7	6	6	6	7	6	6	6	6	6	3	8	6	6	3	8	7	5	4	5	4	5	7	6	6	6	7	6	6	6	6
			>sp|P11310|ACADM_HUMAN Medium-chain specific acyl-CoA dehydrogenase, mitochondrial OS=Homo sapiens GN=ACADM PE=1 SV=1	ACADM	P11279	5.2522e-36	0	1	0	1	0	1	1	0	0	0	0	0	2	2	1	1	1	2	2	2	2	2	0	1	0	1	0	1	1	0	0	0	0	0	2	2	1	1	1	2	2	2	2
			>sp|P11362|FGFR1_HUMAN Basic fibroblast growth factor receptor 1 OS=Homo sapiens GN=FGFR1 PE=1 SV=3	FGFR1	P11310	2.9974e-136	7	11	10	6	1	11	9	1	5	3	2	2	1	1	1	1	1	0	1	1	1	1	6	10	9	5	1	10	8	0	4	2	1	1	1	1	1	1	1	0	1	1	0
			>sp|P11387|TOP1_HUMAN DNA topoisomerase 1 OS=Homo sapiens GN=TOP1 PE=1 SV=2	TOP1	P11362	4.8799e-120	2	3	6	8	19	12	16	3	11	10	5	23	17	14	14	15	15	17	16	16	16	17	2	3	6	8	19	12	16	3	11	10	5	23	17	14	14	15	15	17	16	16	16
			>sp|P11388|TOP2A_HUMAN DNA topoisomerase 2-alpha OS=Homo sapiens GN=TOP2A PE=1 SV=3	TOP2A	P11387	1.0803e-118	1	2	1	4	0	1	1	1	2	0	2	1	15	14	14	13	13	14	13	13	13	14	1	2	1	4	0	1	1	1	2	0	2	1	15	14	14	13	13	14	13	13	13
			>sp|P11413|G6PD_HUMAN Glucose-6-phosphate 1-dehydrogenase OS=Homo sapiens GN=G6PD PE=1 SV=4	G6PD	P11388	0	21	20	18	19	13	11	20	10	9	18	6	15	29	29	29	29	29	29	28	29	29	30	21	20	18	19	13	11	20	10	9	18	6	15	29	29	29	29	29	29	28	29	29
			>sp|P11498|PYC_HUMAN Pyruvate carboxylase, mitochondrial OS=Homo sapiens GN=PC PE=1 SV=2	PYC	P11413	0	3	4	12	10	43	29	24	12	31	39	8	42	14	16	12	11	10	12	16	14	13	14	3	4	12	10	43	29	24	12	31	39	8	42	14	16	12	11	10	12	16	14	13
			>sp|P11532|DMD_HUMAN Dystrophin OS=Homo sapiens GN=DMD PE=1 SV=3	DMD	P11498	9.8659e-05	2	2	2	2	1	1	1	2	2	1	2	1	1	1	1	1	1	1	1	1	1	1	1	2	1	1	1	1	1	1	1	1	1	1	1	1	1	1	1	1	1	1	1
			>sp|P11586|C1TC_HUMAN C-1-tetrahydrofolate synthase, cytoplasmic OS=Homo sapiens GN=MTHFD1 PE=1 SV=3	C1TC	P11532	0	11	13	16	12	8	13	14	8	10	10	4	11	40	41	39	37	38	41	39	38	40	41	11	13	16	12	8	13	14	8	10	10	4	11	40	41	39	37	38	41	39	38	40
			>sp|P11717|MPRI_HUMAN Cation-independent mannose-6-phosphate receptor OS=Homo sapiens GN=IGF2R PE=1 SV=3	MPRI	P11586	0	49	54	65	52	16	46	63	35	39	48	35	33	29	31	27	26	25	27	31	28	27	27	49	54	65	52	16	46	63	35	39	48	35	33	29	31	27	26	25	27	31	28	27
			>sp|P11766|ADHX_HUMAN Alcohol dehydrogenase class-3 OS=Homo sapiens GN=ADH5 PE=1 SV=4	ADHX	P11717	6.1862e-302	2	1	3	2	2	2	2	2	3	4	1	3	18	18	18	17	16	18	16	18	17	19	2	1	3	2	2	2	2	2	3	4	1	3	18	18	18	17	16	18	16	18	17
			>sp|P11802|CDK4_HUMAN Cyclin-dependent kinase 4 OS=Homo sapiens GN=CDK4 PE=1 SV=2	CDK4	P11766	1.2797e-06	5	3	4	5	1	3	5	4	1	1	3	1	1	0	0	0	0	0	0	0	1	0	4	2	3	4	1	2	4	3	0	0	2	0	1	0	0	0	0	0	0	0	0
			>sp|P11908|PRPS2_HUMAN Ribose-phosphate pyrophosphokinase 2 OS=Homo sapiens GN=PRPS2 PE=1 SV=2;>sp|P60891|PRPS1_HUMAN Ribose-phosphate pyrophosphokinase 1 OS=Homo sapiens GN=PRPS1 PE=1 SV=2;>sp|P21108|PRPS3_HUMAN Ribose-phosphate pyrophosphokinase 3 OS=Hom	PRPS2	P11802	3.3525e-22	2	2	2	0	1	1	4	0	1	0	1	1	6	6	6	6	5	6	6	5	5	6	2	2	2	0	1	1	4	0	1	0	1	1	6	6	6	6	5	6	6	5	5
			>sp|P11940|PABP1_HUMAN Polyadenylate-binding protein 1 OS=Homo sapiens GN=PABPC1 PE=1 SV=2	PABP1	P11908	0	18	22	21	20	20	19	22	22	22	20	23	21	27	29	27	25	26	27	26	27	27	26	18	22	21	20	20	19	22	22	22	20	23	21	27	29	27	25	26	27	26	27	27
			>sp|P12004|PCNA_HUMAN Proliferating cell nuclear antigen OS=Homo sapiens GN=PCNA PE=1 SV=1	PCNA	P11940	0	7	7	8	7	6	10	8	6	7	5	7	5	12	13	11	13	12	12	13	13	13	12	7	7	8	7	6	10	8	6	7	5	7	5	12	13	11	13	12	12	13	13	13
			>sp|P12081|SYHC_HUMAN Histidyl-tRNA synthetase, cytoplasmic OS=Homo sapiens GN=HARS PE=1 SV=2	SYHC	P12004	0	4	7	6	5	2	4	8	4	2	2	4	2	18	18	18	18	18	18	18	18	17	18	4	7	6	5	2	4	8	4	2	2	4	2	18	18	18	18	18	18	18	18	17
			>sp|P12109|CO6A1_HUMAN Collagen alpha-1(VI) chain OS=Homo sapiens GN=COL6A1 PE=1 SV=3	CO6A1	P12081	0	9	9	11	9	10	12	11	9	13	12	7	8	19	18	20	19	17	18	18	19	18	19	9	9	11	9	10	12	11	9	13	12	7	8	19	18	20	19	17	18	18	19	18
			>sp|P12110|CO6A2_HUMAN Collagen alpha-2(VI) chain OS=Homo sapiens GN=COL6A2 PE=1 SV=4	CO6A2	P12109	0	9	13	9	9	9	11	9	7	11	9	4	9	20	20	20	19	19	21	20	20	20	21	9	13	9	9	9	11	9	7	11	9	4	9	20	20	20	19	19	21	20	20	20
			>sp|P12111|CO6A3_HUMAN Collagen alpha-3(VI) chain OS=Homo sapiens GN=COL6A3 PE=1 SV=5	CO6A3	P12110	0	95	125	112	105	77	122	116	84	95	84	73	101	127	131	114	119	114	124	120	124	121	126	95	125	112	105	77	122	116	84	95	84	73	101	127	131	114	119	114	124	120	124	121
			>sp|P12235|ADT1_HUMAN ADP/ATP translocase 1 OS=Homo sapiens GN=SLC25A4 PE=1 SV=4	ADT1	P12111	2.1564e-208	18	15	20	18	6	16	18	11	8	11	10	7	16	16	17	15	15	15	15	16	17	15	2	1	3	2	0	2	2	0	0	1	0	0	1	1	1	1	0	1	1	1	1
			>sp|P12236|ADT3_HUMAN ADP/ATP translocase 3 OS=Homo sapiens GN=SLC25A6 PE=1 SV=4	ADT3	P12235	0	26	27	29	27	11	30	28	16	13	18	16	12	24	24	23	23	23	23	21	23	28	23	26	27	29	27	11	30	28	16	13	18	16	12	24	24	23	23	23	23	21	23	28
			>sp|P12268|IMDH2_HUMAN Inosine-5-monophosphate dehydrogenase 2 OS=Homo sapiens GN=IMPDH2 PE=1 SV=2	IMDH2	P12236	8.1318e-179	13	15	15	15	16	14	15	13	12	15	12	16	18	18	19	19	19	19	19	19	19	18	13	15	15	15	16	14	15	13	12	15	12	16	18	18	19	19	19	19	19	19	19
			>sp|P12270|TPR_HUMAN Nucleoprotein TPR OS=Homo sapiens GN=TPR PE=1 SV=3	TPR	P12268	9.0057e-181	1	5	3	2	2	2	2	0	4	6	2	3	12	12	8	10	9	9	9	8	8	9	1	5	3	2	2	2	2	0	4	6	2	3	12	12	8	10	9	9	9	8	8
			>sp|P12273|PIP_HUMAN Prolactin-inducible protein OS=Homo sapiens GN=PIP PE=1 SV=1	PIP	P12270	2.507e-75	3	4	7	3	5	3	8	4	6	8	4	8	5	4	3	3	4	4	3	4	3	4	2	3	6	2	4	2	7	4	5	7	4	7	4	3	2	2	3	3	2	3	2
			>sp|P12277|KCRB_HUMAN Creatine kinase B-type OS=Homo sapiens GN=CKB PE=1 SV=1	KCRB	P12273	6.9192e-101	1	0	0	2	0	0	0	0	0	0	1	0	3	3	3	3	3	2	1	3	2	1	1	0	0	2	0	0	0	0	0	0	1	0	3	3	3	3	3	2	1	3	2
			>sp|P12694|ODBA_HUMAN 2-oxoisovalerate dehydrogenase subunit alpha, mitochondrial OS=Homo sapiens GN=BCKDHA PE=1 SV=2	ODBA	P12277	0	2	5	5	7	14	10	10	8	7	15	7	15	3	4	2	2	2	5	3	4	4	3	2	5	5	7	14	10	10	8	7	15	7	15	3	4	2	2	2	5	3	4	4
			>sp|P12814|ACTN1_HUMAN Alpha-actinin-1 OS=Homo sapiens GN=ACTN1 PE=1 SV=2	ACTN1	P12694	0	91	140	103	110	133	141	101	116	154	99	117	90	83	81	74	76	72	81	79	82	78	80	91	140	103	110	133	141	101	116	154	99	117	90	83	81	74	76	72	81	79	82	78
			>sp|P12821|ACE_HUMAN Angiotensin-converting enzyme OS=Homo sapiens GN=ACE PE=1 SV=1	ACE	P12814	0	35	52	44	44	4	53	47	10	7	8	13	10	9	6	6	8	7	3	8	9	4	12	35	52	44	44	4	53	47	10	7	8	13	10	9	6	6	8	7	3	8	9	4
			>sp|P12883|MYH7_HUMAN Myosin-7 OS=Homo sapiens GN=MYH7 PE=1 SV=5;>sp|P13533|MYH6_HUMAN Myosin-6 OS=Homo sapiens GN=MYH6 PE=1 SV=5	MYH7	P12821	4.3625e-12	1	2	1	1	2	2	2	2	2	1	1	1	2	2	2	2	3	2	2	2	2	2	0	0	0	0	0	0	1	0	0	0	0	0	0	0	0	0	1	0	0	0	0
			>sp|P12931|SRC_HUMAN Proto-oncogene tyrosine-protein kinase Src OS=Homo sapiens GN=SRC PE=1 SV=3	SRC	P12883	3.384e-88	6	9	8	7	5	5	7	7	8	5	4	5	4	3	4	5	4	4	4	5	5	4	3	4	4	3	2	2	4	3	4	1	1	1	2	1	2	2	2	1	1	1	2
			>sp|P12955|PEPD_HUMAN Xaa-Pro dipeptidase OS=Homo sapiens GN=PEPD PE=1 SV=3	PEPD	P12931	4.4619e-83	2	4	2	2	0	3	2	2	2	1	1	0	4	4	3	5	2	4	4	4	4	3	2	4	2	2	0	3	2	2	2	1	1	0	4	4	3	5	2	4	4	4	4
			>sp|P12956|XRCC6_HUMAN X-ray repair cross-complementing protein 6 OS=Homo sapiens GN=XRCC6 PE=1 SV=2	XRCC6	P12955	0	21	26	30	28	30	32	31	27	28	30	25	33	32	33	32	31	31	32	32	32	32	33	21	26	30	28	30	32	31	27	28	30	25	33	32	33	32	31	31	32	32	32	32
			>sp|P13010|XRCC5_HUMAN X-ray repair cross-complementing protein 5 OS=Homo sapiens GN=XRCC5 PE=1 SV=3	XRCC5	P12956	0	21	26	29	26	29	29	29	26	30	20	21	24	33	37	32	31	31	35	32	33	33	38	21	26	29	26	29	29	29	26	30	20	21	24	33	37	32	31	31	35	32	33	33
			>sp|P13073|COX41_HUMAN Cytochrome c oxidase subunit 4 isoform 1, mitochondrial OS=Homo sapiens GN=COX4I1 PE=1 SV=1	COX41	P13010	2.5223e-57	9	6	8	8	3	8	7	9	9	9	7	8	7	6	8	7	7	6	7	7	7	7	9	6	8	8	3	8	7	9	9	9	7	8	7	6	8	7	7	6	7	7	7
			>sp|P13473|LAMP2_HUMAN Lysosome-associated membrane glycoprotein 2 OS=Homo sapiens GN=LAMP2 PE=1 SV=2	LAMP2	P13073	3.9612e-59	2	2	3	3	1	1	3	1	1	2	1	1	5	5	5	4	4	6	5	5	5	5	2	2	3	3	1	1	3	1	1	2	1	1	5	5	5	4	4	6	5	5	5
			>sp|P13489|RINI_HUMAN Ribonuclease inhibitor OS=Homo sapiens GN=RNH1 PE=1 SV=2	RINI	P13473	0	11	9	12	13	3	10	14	6	5	8	5	3	23	24	22	23	23	24	24	24	24	24	11	9	12	13	3	10	14	6	5	8	5	3	23	24	22	23	23	24	24	24	24
			>sp|P13535|MYH8_HUMAN Myosin-8 OS=Homo sapiens GN=MYH8 PE=1 SV=3	MYH8	P13489	1.5288e-13	1	2	2	3	2	2	2	2	2	1	1	1	3	3	3	3	2	2	2	2	2	3	0	0	1	2	0	0	1	0	0	0	0	0	1	1	1	1	0	0	0	0	0
			>sp|P13591|NCAM1_HUMAN Neural cell adhesion molecule 1 OS=Homo sapiens GN=NCAM1 PE=1 SV=3	NCAM1	P13535	3.2718e-08	1	4	3	2	1	4	4	0	1	1	1	0	0	1	0	1	0	0	0	0	0	0	1	4	3	2	1	4	4	0	1	1	1	0	0	1	0	1	0	0	0	0	0
			>sp|P13612|ITA4_HUMAN Integrin alpha-4 OS=Homo sapiens GN=ITGA4 PE=1 SV=3	ITA4	P13591	0	21	29	30	24	2	28	31	6	6	4	9	12	6	5	4	6	6	4	5	6	7	6	21	29	30	24	2	28	31	6	6	4	9	12	6	5	4	6	6	4	5	6	7
			>sp|P13639|EF2_HUMAN Elongation factor 2 OS=Homo sapiens GN=EEF2 PE=1 SV=4	EF2	P13612	0	49	51	48	44	28	50	47	36	34	22	30	27	58	56	58	57	58	58	56	59	57	59	49	51	48	44	28	50	47	36	34	22	30	27	58	56	58	57	58	58	56	59	57
			>sp|P13667|PDIA4_HUMAN Protein disulfide-isomerase A4 OS=Homo sapiens GN=PDIA4 PE=1 SV=2	PDIA4	P13639	0	22	17	22	27	9	16	21	11	10	14	10	12	38	38	36	35	33	36	38	37	37	37	22	17	22	27	9	16	21	11	10	14	10	12	38	38	36	35	33	36	38	37	37
			>sp|P13674|P4HA1_HUMAN Prolyl 4-hydroxylase subunit alpha-1 OS=Homo sapiens GN=P4HA1 PE=1 SV=2	P4HA1	P13667	1.1144e-246	7	7	6	8	2	4	7	14	4	3	3	5	10	10	9	10	8	9	10	9	11	12	7	7	6	8	2	4	7	14	4	3	3	5	10	10	9	10	8	9	10	9	11
			>sp|P13693|TCTP_HUMAN Translationally-controlled tumor protein OS=Homo sapiens GN=TPT1 PE=1 SV=1	TCTP	P13674	4.8751e-159	1	0	0	0	0	0	2	2	2	1	1	0	7	7	7	6	6	7	8	8	7	8	1	0	0	0	0	0	2	2	2	1	1	0	7	7	7	6	6	7	8	8	7
			>sp|P13716|HEM2_HUMAN Delta-aminolevulinic acid dehydratase OS=Homo sapiens GN=ALAD PE=1 SV=1	HEM2	P13693	1.5797e-10	1	0	1	0	0	0	0	0	0	0	0	0	2	1	1	1	1	2	3	3	2	2	1	0	1	0	0	0	0	0	0	0	0	0	2	1	1	1	1	2	3	3	2
			>sp|P13726|TF_HUMAN Tissue factor OS=Homo sapiens GN=F3 PE=1 SV=1	TF	P13716	2.1789e-23	2	3	2	2	1	2	2	0	0	1	0	0	1	1	0	1	1	1	1	1	1	1	2	3	2	2	1	2	2	0	0	1	0	0	1	1	0	1	1	1	1	1	1
			>sp|P13747|HLAE_HUMAN HLA class I histocompatibility antigen, alpha chain E OS=Homo sapiens GN=HLA-E PE=1 SV=3	HLAE	P13726	4.1672e-112	4	7	7	4	2	7	6	3	4	3	3	3	3	3	3	4	3	1	2	2	2	2	1	4	4	1	0	4	3	0	1	0	0	1	0	0	0	1	0	0	0	0	0
			>sp|P13797|PLST_HUMAN Plastin-3 OS=Homo sapiens GN=PLS3 PE=1 SV=4	PLST	P13747	0	12	17	18	18	18	13	17	18	18	20	16	19	30	32	28	28	27	31	29	30	30	31	12	17	18	18	18	13	17	18	18	20	16	19	30	32	28	28	27	31	29	30	30
			>sp|P13798|ACPH_HUMAN Acylamino-acid-releasing enzyme OS=Homo sapiens GN=APEH PE=1 SV=4	ACPH	P13797	2.3238e-148	0	1	1	2	1	1	1	3	1	0	1	0	14	14	13	12	14	14	14	14	15	14	0	1	1	2	1	1	1	3	1	0	1	0	14	14	13	12	14	14	14	14	15
			>sp|P13804|ETFA_HUMAN Electron transfer flavoprotein subunit alpha, mitochondrial OS=Homo sapiens GN=ETFA PE=1 SV=1	ETFA	P13798	1.6409e-254	8	0	8	6	3	4	7	1	1	1	0	1	11	11	8	9	8	10	10	11	10	14	8	0	8	6	3	4	7	1	1	1	0	1	11	11	8	9	8	10	10	11	10
			>sp|P13807|GYS1_HUMAN Glycogen [starch] synthase, muscle OS=Homo sapiens GN=GYS1 PE=1 SV=2	GYS1	P13804	7.7736e-83	3	1	2	2	0	2	2	2	0	2	2	1	9	9	7	7	8	8	10	10	9	7	3	1	2	2	0	2	2	2	0	2	2	1	9	9	7	7	8	8	10	10	9
			>sp|P13861|KAP2_HUMAN cAMP-dependent protein kinase type II-alpha regulatory subunit OS=Homo sapiens GN=PRKAR2A PE=1 SV=2	KAP2	P13807	7.5415e-233	1	2	2	2	0	2	3	4	1	2	3	2	6	6	5	6	4	6	6	6	6	6	1	2	2	2	0	2	3	4	1	2	3	2	6	6	5	6	4	6	6	6	6
			>sp|P13929|ENOB_HUMAN Beta-enolase OS=Homo sapiens GN=ENO3 PE=1 SV=4	ENOB	P13861	0	4	4	4	4	1	3	4	2	1	3	2	3	7	6	6	6	6	6	6	6	6	6	0	0	0	0	0	0	0	0	0	0	0	0	1	0	0	0	0	0	0	0	0
			>sp|P13987|CD59_HUMAN CD59 glycoprotein OS=Homo sapiens GN=CD59 PE=1 SV=1	CD59	P13929	2.3353e-199	6	9	7	8	4	9	9	9	8	6	7	7	5	5	5	5	5	5	5	6	6	5	6	9	7	8	4	9	9	9	8	6	7	7	5	5	5	5	5	5	5	6	6
			>sp|P14174|MIF_HUMAN Macrophage migration inhibitory factor OS=Homo sapiens GN=MIF PE=1 SV=4	MIF	P13987	1.2422e-43	2	0	1	2	0	2	2	2	1	1	2	1	3	3	4	3	3	3	3	3	6	3	2	0	1	2	0	2	2	2	1	1	2	1	3	3	4	3	3	3	3	3	6
			>sp|P14209|CD99_HUMAN CD99 antigen OS=Homo sapiens GN=CD99 PE=1 SV=1	CD99	P14174	1.5173e-179	6	8	7	6	2	8	8	4	1	3	5	5	2	2	2	4	2	2	2	1	3	2	6	8	7	6	2	8	8	4	1	3	5	5	2	2	2	4	2	2	2	1	3
			>sp|P14314|GLU2B_HUMAN Glucosidase 2 subunit beta OS=Homo sapiens GN=PRKCSH PE=1 SV=2	GLU2B	P14209	5.371e-210	14	9	10	11	2	12	11	4	5	2	7	3	17	18	18	18	17	16	17	18	18	17	14	9	10	11	2	12	11	4	5	2	7	3	17	18	18	18	17	16	17	18	18
			>sp|P14324|FPPS_HUMAN Farnesyl pyrophosphate synthase OS=Homo sapiens GN=FDPS PE=1 SV=4	FPPS	P14314	5.1032e-163	3	2	3	3	2	4	3	2	4	1	3	1	10	10	8	9	8	11	11	13	10	13	3	2	3	3	2	4	3	2	4	1	3	1	10	10	8	9	8	11	11	13	10
			>sp|P14384|CBPM_HUMAN Carboxypeptidase M OS=Homo sapiens GN=CPM PE=1 SV=2	CBPM	P14324	3.0193e-219	12	13	14	18	5	17	19	8	6	7	9	10	4	4	4	3	3	5	6	6	7	7	12	13	14	18	5	17	19	8	6	7	9	10	4	4	4	3	3	5	6	6	7
			>sp|P14406|CX7A2_HUMAN Cytochrome c oxidase subunit 7A2, mitochondrial OS=Homo sapiens GN=COX7A2 PE=1 SV=1	CX7A2	P14384	5.6993e-20	1	1	1	2	0	2	2	2	1	2	1	2	1	2	2	2	2	2	2	2	2	2	1	1	1	2	0	2	2	2	1	2	1	2	1	2	2	2	2	2	2	2	2
			>sp|P14550|AK1A1_HUMAN Alcohol dehydrogenase [NADP+] OS=Homo sapiens GN=AKR1A1 PE=1 SV=3	AK1A1	P14406	4.0606e-124	2	5	1	0	4	2	2	2	0	2	1	4	10	9	10	11	10	10	10	10	10	10	1	5	1	0	4	2	1	2	0	2	1	4	9	8	9	10	9	9	9	9	9
			>sp|P14616|INSRR_HUMAN Insulin receptor-related protein OS=Homo sapiens GN=INSRR PE=2 SV=2	INSRR	P14550	1.7056e-21	2	4	3	4	0	4	4	0	0	1	0	0	0	1	0	0	1	0	0	0	0	0	0	0	0	1	0	0	1	0	0	0	0	0	0	0	0	0	0	0	0	0	0
			>sp|P14618|KPYM_HUMAN Pyruvate kinase isozymes M1/M2 OS=Homo sapiens GN=PKM2 PE=1 SV=4	KPYM	P14616	0	26	25	28	28	18	22	28	17	21	19	16	18	42	43	43	43	44	41	42	42	42	41	26	25	28	28	18	22	28	17	21	19	16	18	42	43	43	43	44	41	42	42	42
			>sp|P14625|ENPL_HUMAN Endoplasmin OS=Homo sapiens GN=HSP90B1 PE=1 SV=1	ENPL	P14618	0	42	53	47	40	18	50	48	29	31	26	23	29	55	56	54	51	53	55	53	55	55	56	42	53	47	40	18	50	48	29	31	26	23	29	55	56	54	51	53	55	53	55	55
			>sp|P14649|MYL6B_HUMAN Myosin light chain 6B OS=Homo sapiens GN=MYL6B PE=1 SV=1	MYL6B	P14625	8.3762e-113	3	3	4	2	3	3	3	4	4	6	3	5	3	3	3	3	3	3	3	3	3	3	0	0	2	0	0	0	1	1	1	4	0	2	0	0	0	0	0	0	0	0	0
			>sp|P14678|RSMB_HUMAN Small nuclear ribonucleoprotein-associated proteins B and B OS=Homo sapiens GN=SNRPB PE=1 SV=2;>sp|P63162|RSMN_HUMAN Small nuclear ribonucleoprotein-associated protein N OS=Homo sapiens GN=SNRPN PE=1 SV=1	RSMB	P14649	4.4566e-23	0	0	1	0	0	1	2	0	0	3	0	2	4	4	4	4	4	4	4	4	3	4	0	0	1	0	0	1	2	0	0	3	0	2	4	4	4	4	4	4	4	4	3
			>sp|P14735|IDE_HUMAN Insulin-degrading enzyme OS=Homo sapiens GN=IDE PE=1 SV=4	IDE	P14678	7.6495e-42	2	0	1	2	0	0	1	0	0	0	1	1	7	8	7	7	7	7	7	6	7	7	2	0	1	2	0	0	1	0	0	0	1	1	7	8	7	7	7	7	7	6	7
			>sp|P14778|IL1R1_HUMAN Interleukin-1 receptor type 1 OS=Homo sapiens GN=IL1R1 PE=1 SV=1	IL1R1	P14735	1.4895e-49	3	5	6	2	0	6	6	1	0	1	0	0	2	2	1	1	1	1	1	1	1	1	3	5	6	2	0	6	6	1	0	1	0	0	2	2	1	1	1	1	1	1	1
			>sp|P14854|CX6B1_HUMAN Cytochrome c oxidase subunit 6B1 OS=Homo sapiens GN=COX6B1 PE=1 SV=2	CX6B1	P14778	2.7427e-26	5	6	6	4	0	2	3	5	5	3	5	3	2	2	1	2	2	2	2	2	1	2	5	6	6	4	0	2	3	5	5	3	5	3	2	2	1	2	2	2	2	2	1
			>sp|P14866|HNRPL_HUMAN Heterogeneous nuclear ribonucleoprotein L OS=Homo sapiens GN=HNRNPL PE=1 SV=2	HNRPL	P14854	0	1	3	4	2	0	2	2	3	2	3	1	3	13	14	12	12	12	14	13	13	13	13	1	3	4	2	0	2	2	3	2	3	1	3	13	14	12	12	12	14	13	13	13
			>sp|P14868|SYDC_HUMAN Aspartyl-tRNA synthetase, cytoplasmic OS=Homo sapiens GN=DARS PE=1 SV=2	SYDC	P14866	0	14	15	17	17	4	16	20	4	6	10	6	14	24	23	23	23	24	21	21	22	24	22	14	15	17	17	4	16	20	4	6	10	6	14	24	23	23	23	24	21	21	22	24
			>sp|P14923|PLAK_HUMAN Junction plakoglobin OS=Homo sapiens GN=JUP PE=1 SV=3	PLAK	P14868	0	17	25	32	34	22	40	35	30	32	30	27	29	19	17	15	13	17	17	13	14	16	17	10	18	25	28	18	33	28	23	26	25	21	24	14	13	11	9	12	14	10	11	13
			>sp|P14927|QCR7_HUMAN Cytochrome b-c1 complex subunit 7 OS=Homo sapiens GN=UQCRB PE=1 SV=2	QCR7	P14923	0.0016701	0	0	0	0	0	0	0	0	0	1	0	0	1	1	1	1	1	2	1	1	0	1	0	0	0	0	0	0	0	0	0	1	0	0	1	1	1	1	1	2	1	1	0
			>sp|P15104|GLNA_HUMAN Glutamine synthetase OS=Homo sapiens GN=GLUL PE=1 SV=4	GLNA	P14927	1.2325e-285	3	8	8	9	4	11	9	3	3	2	4	7	9	9	9	9	9	10	11	11	11	11	3	8	8	9	4	11	9	3	3	2	4	7	9	9	9	9	9	10	11	11	11
			>sp|P15121|ALDR_HUMAN Aldose reductase OS=Homo sapiens GN=AKR1B1 PE=1 SV=3	ALDR	P15104	1.0214e-128	1	3	2	3	1	1	4	2	0	1	2	0	15	16	14	13	14	14	14	15	11	15	1	3	2	3	1	1	4	2	0	1	2	0	15	16	14	13	14	14	14	15	11
			>sp|P15144|AMPN_HUMAN Aminopeptidase N OS=Homo sapiens GN=ANPEP PE=1 SV=4	AMPN	P15121	0	47	66	57	56	33	74	59	52	64	51	46	54	39	38	35	34	34	38	38	39	38	38	47	66	57	56	33	74	59	52	64	51	46	54	39	38	35	34	34	38	38	39	38
			>sp|P15151|PVR_HUMAN Poliovirus receptor OS=Homo sapiens GN=PVR PE=1 SV=2	PVR	P15144	8.1798e-172	9	10	9	9	1	9	9	5	3	5	5	7	3	2	2	3	2	3	3	3	3	2	9	10	9	9	1	9	9	5	3	5	5	7	3	2	2	3	2	3	3	3	3
			>sp|P15153|RAC2_HUMAN Ras-related C3 botulinum toxin substrate 2 OS=Homo sapiens GN=RAC2 PE=1 SV=1	RAC2	P15151	3.3792e-59	7	7	7	7	4	7	7	7	6	4	7	4	6	6	6	6	6	6	6	6	7	6	2	2	2	2	0	2	2	2	1	0	2	0	1	1	1	1	1	1	1	1	2
			>sp|P15170|ERF3A_HUMAN Eukaryotic peptide chain release factor GTP-binding subunit ERF3A OS=Homo sapiens GN=GSPT1 PE=1 SV=1	ERF3A	P15153	4.6694e-201	2	3	6	5	5	5	6	2	3	4	2	3	15	15	15	14	14	16	15	15	15	16	2	3	6	5	5	5	6	2	3	4	2	3	15	15	15	14	14	16	15	15	15
			>sp|P15260|INGR1_HUMAN Interferon gamma receptor 1 OS=Homo sapiens GN=IFNGR1 PE=1 SV=1	INGR1	P15170	1.1657e-14	2	3	3	2	0	2	4	0	0	1	0	0	1	2	2	1	2	1	1	1	1	2	2	3	3	2	0	2	4	0	0	1	0	0	1	2	2	1	2	1	1	1	1
			>sp|P15289|ARSA_HUMAN Arylsulfatase A OS=Homo sapiens GN=ARSA PE=1 SV=3	ARSA	P15260	1.6168e-28	0	0	1	0	0	0	0	0	0	0	0	0	2	2	2	2	2	2	2	2	2	2	0	0	1	0	0	0	0	0	0	0	0	0	2	2	2	2	2	2	2	2	2
			>sp|P15311|EZRI_HUMAN Ezrin OS=Homo sapiens GN=EZR PE=1 SV=4	EZRI	P15289	0	10	17	21	13	19	18	17	13	15	19	8	22	32	33	32	30	31	30	31	30	31	33	3	7	13	5	9	8	8	5	6	10	2	12	22	23	22	20	21	20	21	20	21
			>sp|P15313|VATB1_HUMAN V-type proton ATPase subunit B, kidney isoform OS=Homo sapiens GN=ATP6V1B1 PE=1 SV=3	VATB1	P15311	6.7658e-62	4	5	4	5	6	3	4	5	5	5	3	5	4	3	5	4	3	2	4	3	3	4	0	0	0	0	0	0	0	0	0	0	0	0	0	1	1	0	1	0	0	0	0
			>sp|P15374|UCHL3_HUMAN Ubiquitin carboxyl-terminal hydrolase isozyme L3 OS=Homo sapiens GN=UCHL3 PE=1 SV=1	UCHL3	P15313	1.0543e-48	0	1	1	0	0	0	1	1	0	0	0	0	4	4	5	4	4	4	4	4	4	4	0	1	1	0	0	0	1	1	0	0	0	0	4	4	5	4	4	4	4	4	4
			>sp|P15529|MCP_HUMAN Membrane cofactor protein OS=Homo sapiens GN=CD46 PE=1 SV=3	MCP	P15374	3.539e-26	5	12	8	5	3	12	9	3	3	4	2	5	6	6	3	6	5	3	4	3	3	3	5	12	8	5	3	12	9	3	3	4	2	5	6	6	3	6	5	3	4	3	3
			>sp|P15531|NDKA_HUMAN Nucleoside diphosphate kinase A OS=Homo sapiens GN=NME1 PE=1 SV=1	NDKA	P15529	2.7901e-125	7	8	8	9	3	8	9	4	7	4	6	3	10	10	10	9	10	10	10	10	10	10	2	2	3	3	1	2	3	2	2	1	2	0	5	5	5	4	5	5	5	5	5
			>sp|P15559|NQO1_HUMAN NAD(P)H dehydrogenase [quinone] 1 OS=Homo sapiens GN=NQO1 PE=1 SV=1	NQO1	P15531	2.0678e-183	3	6	3	4	0	2	3	2	2	1	4	0	14	15	13	12	12	14	13	14	13	14	3	6	3	4	0	2	3	2	2	1	4	0	14	15	13	12	12	14	13	14	13
			>sp|P15586|GNS_HUMAN N-acetylglucosamine-6-sulfatase OS=Homo sapiens GN=GNS PE=1 SV=3	GNS	P15559	1.8126e-70	1	3	3	2	0	1	0	0	1	1	1	0	8	8	8	8	8	7	8	8	8	8	1	3	3	2	0	1	0	0	1	1	1	0	8	8	8	8	8	7	8	8	8
			>sp|P15880|RS2_HUMAN 40S ribosomal protein S2 OS=Homo sapiens GN=RPS2 PE=1 SV=2	RS2	P15586	0	10	13	12	10	10	13	15	9	10	12	6	9	15	15	14	16	13	14	15	15	17	16	10	13	12	10	10	13	15	9	10	12	6	9	15	15	14	16	13	14	15	15	17
			>sp|P15924|DESP_HUMAN Desmoplakin OS=Homo sapiens GN=DSP PE=1 SV=3	DESP	P15880	0	9	22	27	13	21	30	28	20	28	35	15	37	14	18	16	11	17	14	16	16	15	19	9	22	27	13	21	30	28	20	28	35	15	37	14	18	16	11	17	14	16	16	15
			>sp|P15927|RFA2_HUMAN Replication protein A 32 kDa subunit OS=Homo sapiens GN=RPA2 PE=1 SV=1	RFA2	P15924	4.7666e-19	2	2	2	2	1	0	2	1	0	1	0	2	2	3	1	1	1	2	2	3	2	3	2	2	2	2	1	0	2	1	0	1	0	2	2	3	1	1	1	2	2	3	2
			>sp|P16070|CD44_HUMAN CD44 antigen OS=Homo sapiens GN=CD44 PE=1 SV=3	CD44	P15927	0	20	24	20	18	15	24	20	15	20	13	16	15	13	12	13	12	13	11	8	11	11	13	20	24	20	18	15	24	20	15	20	13	16	15	13	12	13	12	13	11	8	11	11
			>sp|P16083|NQO2_HUMAN Ribosyldihydronicotinamide dehydrogenase [quinone] OS=Homo sapiens GN=NQO2 PE=1 SV=5	NQO2	P16070	1.0651e-11	0	0	0	0	0	0	0	0	0	1	2	1	2	1	1	1	1	2	2	3	1	2	0	0	0	0	0	0	0	0	0	1	2	1	2	1	1	1	1	2	2	3	1
			>sp|P16104|H2AX_HUMAN Histone H2A.x OS=Homo sapiens GN=H2AFX PE=1 SV=2;>sp|Q96QV6|H2A1A_HUMAN Histone H2A type 1-A OS=Homo sapiens GN=HIST1H2AA PE=1 SV=3	H2AX	P16083	4.4992e-286	5	3	3	6	2	3	4	6	2	4	6	3	5	6	6	5	4	6	5	5	6	6	2	0	0	2	0	0	0	2	0	0	2	0	2	2	2	2	1	2	2	2	1
			>sp|P16152|CBR1_HUMAN Carbonyl reductase [NADPH] 1 OS=Homo sapiens GN=CBR1 PE=1 SV=3	CBR1	P16104	0	10	11	14	12	16	11	14	11	16	15	12	16	15	16	16	16	16	15	16	16	18	16	10	11	14	12	16	11	14	11	16	15	12	16	15	16	16	16	16	15	16	16	18
			>sp|P16234|PGFRA_HUMAN Alpha-type platelet-derived growth factor receptor OS=Homo sapiens GN=PDGFRA PE=1 SV=1	PGFRA	P16152	0	42	70	53	48	14	70	59	20	25	23	17	27	19	19	14	17	17	17	19	14	23	19	42	70	53	48	14	70	59	20	25	23	17	27	19	19	14	17	17	17	19	14	23
			>sp|P16278|BGAL_HUMAN Beta-galactosidase OS=Homo sapiens GN=GLB1 PE=1 SV=2	BGAL	P16234	1.2475e-16	0	2	2	1	2	2	2	2	2	3	2	3	2	2	2	2	2	2	2	2	2	2	0	2	2	1	2	2	2	2	2	3	2	3	2	2	2	2	2	2	2	2	2
			>sp|P16333|NCK1_HUMAN Cytoplasmic protein NCK1 OS=Homo sapiens GN=NCK1 PE=1 SV=1	NCK1	P16278	0.012174	1	1	2	1	0	1	2	0	0	0	1	1	0	0	0	0	0	0	0	0	0	0	1	1	2	1	0	1	2	0	0	0	1	1	0	0	0	0	0	0	0	0	0
			>sp|P16401|H15_HUMAN Histone H1.5 OS=Homo sapiens GN=HIST1H1B PE=1 SV=3	H15	P16333	3.2489e-120	6	11	6	7	11	12	9	5	9	7	6	4	14	13	14	14	13	12	12	13	14	14	6	11	6	7	11	12	9	5	9	7	6	4	14	13	14	14	13	12	12	13	14
			>sp|P16402|H13_HUMAN Histone H1.3 OS=Homo sapiens GN=HIST1H1D PE=1 SV=2	H13	P16401	1.5103e-106	5	9	7	6	10	10	6	5	10	7	5	5	11	10	11	12	10	9	9	9	12	11	5	6	7	6	7	7	6	5	7	6	5	5	10	10	10	11	10	9	9	9	11
			>sp|P16403|H12_HUMAN Histone H1.2 OS=Homo sapiens GN=HIST1H1C PE=1 SV=2	H12	P16402	1.2956e-130	4	11	7	6	12	12	9	5	11	8	5	8	11	10	11	11	10	9	9	9	11	11	0	2	1	0	3	3	3	0	2	1	0	3	3	3	3	3	3	3	3	3	3
			>sp|P16435|NCPR_HUMAN NADPH--cytochrome P450 reductase OS=Homo sapiens GN=POR PE=1 SV=2	NCPR	P16403	0	4	2	6	7	0	3	6	3	1	1	3	1	10	12	9	8	10	12	12	12	12	12	4	2	6	7	0	3	6	3	1	1	3	1	10	12	9	8	10	12	12	12	12
			>sp|P16455|MGMT_HUMAN Methylated-DNA--protein-cysteine methyltransferase OS=Homo sapiens GN=MGMT PE=1 SV=1	MGMT	P16435	5.5927e-151	3	3	3	2	0	2	3	2	2	1	1	2	2	2	1	1	1	1	1	1	1	1	3	3	3	2	0	2	3	2	2	1	1	2	2	2	1	1	1	1	1	1	1
			>sp|P16591|FER_HUMAN Tyrosine-protein kinase Fer OS=Homo sapiens GN=FER PE=1 SV=2	FER	P16455	0.007525	1	2	1	1	0	1	1	1	0	0	1	0	0	1	0	1	0	1	0	1	0	1	1	1	1	1	0	1	1	1	0	0	1	0	0	1	0	1	0	1	0	1	0
			>sp|P16615|AT2A2_HUMAN Sarcoplasmic/endoplasmic reticulum calcium ATPase 2 OS=Homo sapiens GN=ATP2A2 PE=1 SV=1	AT2A2	P16591	0	38	49	42	42	36	48	47	35	41	41	34	41	42	40	37	39	37	39	42	40	42	42	38	49	42	42	36	48	47	35	41	41	34	41	42	40	37	39	37	39	42	40	42
			>sp|P16930|FAAA_HUMAN Fumarylacetoacetase OS=Homo sapiens GN=FAH PE=1 SV=2	FAAA	P16615	6.1801e-139	2	0	1	1	0	1	1	1	0	0	1	0	7	7	7	7	6	7	7	7	7	7	2	0	1	1	0	1	1	1	0	0	1	0	7	7	7	7	6	7	7	7	7
			>sp|P16949|STMN1_HUMAN Stathmin OS=Homo sapiens GN=STMN1 PE=1 SV=3	STMN1	P16930	4.1243e-56	2	0	1	3	0	1	1	2	0	1	1	1	8	8	7	7	8	7	8	8	8	8	2	0	1	3	0	1	1	2	0	1	1	1	8	8	7	7	8	7	8	8	8
			>sp|P16989|DBPA_HUMAN DNA-binding protein A OS=Homo sapiens GN=CSDA PE=1 SV=4	DBPA	P16949	2.862e-148	2	4	5	2	3	4	5	1	4	4	0	4	6	5	5	5	5	5	5	5	5	5	0	1	1	0	0	1	1	0	0	0	0	0	1	1	1	1	1	1	1	1	1
			>sp|P17096|HMGA1_HUMAN High mobility group protein HMG-I/HMG-Y OS=Homo sapiens GN=HMGA1 PE=1 SV=3	HMGA1	P16989	1.1918e-13	0	1	1	1	2	1	1	1	1	0	1	3	3	3	3	3	3	3	4	3	3	4	0	1	1	1	2	1	1	1	1	0	1	3	3	3	3	3	3	3	4	3	3
			>sp|P17174|AATC_HUMAN Aspartate aminotransferase, cytoplasmic OS=Homo sapiens GN=GOT1 PE=1 SV=3	AATC	P17096	9.1219e-258	2	2	3	2	2	3	2	1	4	1	3	1	15	15	15	15	14	15	15	15	15	15	2	2	3	2	2	3	2	1	4	1	3	1	15	15	15	15	14	15	15	15	15
			>sp|P17181|INAR1_HUMAN Interferon alpha/beta receptor 1 OS=Homo sapiens GN=IFNAR1 PE=1 SV=3	INAR1	P17174	4.0983e-07	1	1	1	1	1	1	2	0	0	0	0	0	0	1	0	1	0	0	0	0	0	0	1	1	1	1	1	1	2	0	0	0	0	0	0	1	0	1	0	0	0	0	0
			>sp|P17252|KPCA_HUMAN Protein kinase C alpha type OS=Homo sapiens GN=PRKCA PE=1 SV=4	KPCA	P17181	0	25	33	28	25	4	32	30	6	5	7	6	7	18	17	16	16	18	18	18	18	19	18	25	33	28	25	4	32	30	6	5	7	6	7	18	17	16	16	18	18	18	18	19
			>sp|P17301|ITA2_HUMAN Integrin alpha-2 OS=Homo sapiens GN=ITGA2 PE=1 SV=1	ITA2	P17252	0	41	66	56	47	18	70	61	22	17	31	25	39	25	26	23	22	21	25	23	27	28	26	41	66	56	47	18	70	61	22	17	31	25	39	25	26	23	22	21	25	23	27	28
			>sp|P17302|CXA1_HUMAN Gap junction alpha-1 protein OS=Homo sapiens GN=GJA1 PE=1 SV=2	CXA1	P17301	0	18	16	16	17	9	14	17	17	14	15	16	12	8	8	10	9	10	9	10	7	7	8	18	16	16	17	9	14	17	17	14	15	16	12	8	8	10	9	10	9	10	7	7
			>sp|P17342|ANPRC_HUMAN Atrial natriuretic peptide receptor 3 OS=Homo sapiens GN=NPR3 PE=1 SV=2	ANPRC	P17302	2.0248e-62	3	9	8	10	1	11	15	1	2	1	2	3	3	3	2	2	3	2	2	2	1	3	3	9	8	10	1	11	15	1	2	1	2	3	3	3	2	2	3	2	2	2	1
			>sp|P17612|KAPCA_HUMAN cAMP-dependent protein kinase catalytic subunit alpha OS=Homo sapiens GN=PRKACA PE=1 SV=2	KAPCA	P17342	7.0927e-161	0	2	2	1	0	3	5	2	2	3	2	1	12	12	11	11	11	12	12	12	10	12	0	2	2	1	0	3	5	2	2	3	2	1	12	12	11	11	11	12	12	12	10
			>sp|P17655|CAN2_HUMAN Calpain-2 catalytic subunit OS=Homo sapiens GN=CAPN2 PE=1 SV=6	CAN2	P17612	0	45	64	52	49	19	66	56	26	20	26	28	27	41	43	34	31	32	43	41	43	37	42	45	64	52	49	19	66	56	26	20	26	28	27	41	43	34	31	32	43	41	43	37
			>sp|P17661|DESM_HUMAN Desmin OS=Homo sapiens GN=DES PE=1 SV=3	DESM	P17655	1.2526e-241	4	6	5	4	7	6	4	4	7	7	4	7	5	5	5	5	5	5	5	5	5	5	0	0	0	0	0	0	0	0	1	0	0	0	1	1	1	1	1	1	1	1	1
			>sp|P17706|PTN2_HUMAN Tyrosine-protein phosphatase non-receptor type 2 OS=Homo sapiens GN=PTPN2 PE=1 SV=2	PTN2	P17661	0.001426	1	1	1	1	0	1	2	0	0	1	0	0	0	1	1	0	1	1	0	1	0	0	1	1	1	1	0	1	2	0	0	1	0	0	0	1	1	0	1	1	0	1	0
			>sp|P17812|PYRG1_HUMAN CTP synthase 1 OS=Homo sapiens GN=CTPS PE=1 SV=2	PYRG1	P17706	5.4206e-205	10	8	7	10	2	6	9	7	3	3	5	5	15	16	16	16	16	15	17	17	17	16	10	8	7	10	2	6	9	7	3	3	5	5	15	16	16	16	16	15	17	17	17
			>sp|P17813|EGLN_HUMAN Endoglin OS=Homo sapiens GN=ENG PE=1 SV=2	EGLN	P17812	0	14	20	19	17	7	21	19	10	5	13	12	14	6	7	7	8	4	6	8	7	6	5	14	20	19	17	7	21	19	10	5	13	12	14	6	7	7	8	4	6	8	7	6
			>sp|P17844|DDX5_HUMAN Probable ATP-dependent RNA helicase DDX5 OS=Homo sapiens GN=DDX5 PE=1 SV=1	DDX5	P17813	5.1211e-229	20	21	22	22	19	21	19	19	20	21	21	22	23	23	24	23	23	23	23	24	24	24	19	20	21	21	18	20	18	18	19	20	20	21	22	22	23	22	22	22	22	23	23
			>sp|P17858|K6PL_HUMAN 6-phosphofructokinase, liver type OS=Homo sapiens GN=PFKL PE=1 SV=6	K6PL	P17844	0	3	8	7	5	3	6	8	5	4	3	2	3	20	20	19	17	18	22	20	19	18	20	2	7	7	4	3	6	7	4	4	3	1	3	18	18	17	15	16	20	18	17	16
			>sp|P17931|LEG3_HUMAN Galectin-3 OS=Homo sapiens GN=LGALS3 PE=1 SV=5	LEG3	P17858	1.3827e-166	10	18	12	14	5	19	13	9	12	10	11	8	8	9	7	8	7	7	9	7	9	8	10	18	12	14	5	19	13	9	12	10	11	8	8	9	7	8	7	7	9	7	9
			>sp|P17948|VGFR1_HUMAN Vascular endothelial growth factor receptor 1 OS=Homo sapiens GN=FLT1 PE=1 SV=2	VGFR1	P17931	0.0052515	1	1	1	1	1	1	1	1	1	1	1	1	1	2	2	1	2	2	2	2	2	2	0	0	0	0	0	0	0	0	0	0	0	0	0	1	1	0	1	1	1	1	1
			>sp|P17980|PRS6A_HUMAN 26S protease regulatory subunit 6A OS=Homo sapiens GN=PSMC3 PE=1 SV=3	PRS6A	P17948	0	9	12	11	12	1	8	10	6	1	7	1	3	13	12	13	14	13	13	12	14	14	15	9	12	11	12	1	8	10	6	1	7	1	3	13	12	13	14	13	13	12	14	14
			>sp|P17987|TCPA_HUMAN T-complex protein 1 subunit alpha OS=Homo sapiens GN=TCP1 PE=1 SV=1	TCPA	P17980	0	32	41	31	30	27	43	38	19	18	24	18	26	32	33	31	32	30	32	32	33	33	33	32	41	31	30	27	43	38	19	18	24	18	26	32	33	31	32	30	32	32	33	33
			>sp|P18031|PTN1_HUMAN Tyrosine-protein phosphatase non-receptor type 1 OS=Homo sapiens GN=PTPN1 PE=1 SV=1	PTN1	P17987	1.0521e-190	14	12	14	13	2	14	15	4	3	5	5	6	7	6	7	6	7	8	7	7	7	8	14	12	14	13	2	14	15	4	3	5	5	6	7	6	7	6	7	8	7	7	7
			>sp|P18077|RL35A_HUMAN 60S ribosomal protein L35a OS=Homo sapiens GN=RPL35A PE=1 SV=2	RL35A	P18031	1.685e-20	3	4	3	3	2	5	3	2	2	7	3	4	9	8	7	8	9	7	8	8	7	8	3	4	3	3	2	5	3	2	2	7	3	4	9	8	7	8	9	7	8	8	7
			>sp|P18084|ITB5_HUMAN Integrin beta-5 OS=Homo sapiens GN=ITGB5 PE=1 SV=1	ITB5	P18077	0	29	37	32	39	0	42	40	15	7	10	14	15	8	9	10	8	7	10	10	10	8	10	29	37	32	39	0	42	40	15	7	10	14	15	8	9	10	8	7	10	10	10	8
			>sp|P18085|ARF4_HUMAN ADP-ribosylation factor 4 OS=Homo sapiens GN=ARF4 PE=1 SV=3	ARF4	P18084	0	14	12	14	14	5	10	14	11	7	10	7	9	13	11	11	10	9	14	12	11	11	13	14	12	14	14	5	10	14	11	7	10	7	9	13	11	11	10	9	14	12	11	11
			>sp|P18124|RL7_HUMAN 60S ribosomal protein L7 OS=Homo sapiens GN=RPL7 PE=1 SV=1	RL7	P18085	4.7362e-140	10	15	15	9	20	14	16	11	18	17	9	18	25	25	25	22	22	24	23	25	26	24	10	15	15	9	20	14	16	11	18	17	9	18	25	25	25	22	22	24	23	25	26
			>sp|P18206|VINC_HUMAN Vinculin OS=Homo sapiens GN=VCL PE=1 SV=4	VINC	P18124	0	18	23	31	25	21	21	29	17	27	35	15	24	62	63	62	60	61	61	61	60	62	61	18	23	31	25	21	21	29	17	27	35	15	24	62	63	62	60	61	61	61	60	62
			>sp|P18433|PTPRA_HUMAN Receptor-type tyrosine-protein phosphatase alpha OS=Homo sapiens GN=PTPRA PE=1 SV=2	PTPRA	P18206	2.0217e-193	13	21	19	13	1	21	20	4	4	3	7	3	2	1	2	2	3	2	3	3	1	2	13	21	19	13	1	21	20	4	4	3	7	3	2	1	2	2	3	2	3	3	1
			>sp|P18464|1B51_HUMAN HLA class I histocompatibility antigen, B-51 alpha chain OS=Homo sapiens GN=HLA-B PE=1 SV=1	1B51	P18433	0	13	22	17	12	9	18	14	9	9	10	10	10	7	8	6	7	7	4	4	3	6	5	0	0	0	0	0	0	0	0	0	0	0	0	1	1	1	1	1	1	1	1	1
			>sp|P18583|SON_HUMAN Protein SON OS=Homo sapiens GN=SON PE=1 SV=4	SON	P18464	4.1294e-06	0	0	0	0	0	1	0	0	0	0	0	0	2	2	2	2	2	2	2	2	2	2	0	0	0	0	0	1	0	0	0	0	0	0	2	2	2	2	2	2	2	2	2
			>sp|P18621|RL17_HUMAN 60S ribosomal protein L17 OS=Homo sapiens GN=RPL17 PE=1 SV=3	RL17	P18583	5.5306e-243	3	8	6	5	5	6	7	5	7	7	4	6	13	12	11	13	13	12	12	13	15	13	3	8	6	5	5	6	7	5	7	7	4	6	13	12	11	13	13	12	12	13	15
			>sp|P18669|PGAM1_HUMAN Phosphoglycerate mutase 1 OS=Homo sapiens GN=PGAM1 PE=1 SV=2	PGAM1	P18621	0	9	12	8	9	0	6	9	11	7	5	6	4	16	17	16	15	17	17	17	17	22	19	9	12	8	9	0	6	9	11	7	5	6	4	16	17	16	15	17	17	17	17	22
			>sp|P18754|RCC1_HUMAN Regulator of chromosome condensation OS=Homo sapiens GN=RCC1 PE=1 SV=1	RCC1	P18669	1.2145e-37	1	2	1	1	2	2	2	1	0	0	0	1	4	3	3	4	4	3	3	4	4	3	1	2	1	1	2	2	2	1	0	0	0	1	4	3	3	4	4	3	3	4	4
			>sp|P18827|SDC1_HUMAN Syndecan-1 OS=Homo sapiens GN=SDC1 PE=1 SV=3	SDC1	P18754	0.00031541	1	2	1	1	0	1	1	1	1	1	0	0	0	0	0	0	0	0	0	0	0	0	1	2	1	1	0	1	1	1	1	1	0	0	0	0	0	0	0	0	0	0	0
			>sp|P18887|XRCC1_HUMAN DNA repair protein XRCC1 OS=Homo sapiens GN=XRCC1 PE=1 SV=2	XRCC1	P18827	6.6517e-09	0	1	2	0	2	1	1	0	1	2	0	2	2	2	2	2	2	2	2	2	2	2	0	1	2	0	2	1	1	0	1	2	0	2	2	2	2	2	2	2	2	2	2
			>sp|P19022|CADH2_HUMAN Cadherin-2 OS=Homo sapiens GN=CDH2 PE=1 SV=4	CADH2	P18887	0	11	12	12	13	0	17	16	7	1	0	4	3	3	4	2	2	2	3	2	3	3	3	11	12	12	13	0	17	16	7	1	0	4	3	3	4	2	2	2	3	2	3	3
			>sp|P19105|ML12A_HUMAN Myosin regulatory light chain 12A OS=Homo sapiens GN=MYL12A PE=1 SV=2	ML12A	P19022	0	13	8	12	12	13	13	12	15	14	13	13	13	10	9	8	8	8	9	9	9	8	10	1	0	0	1	0	0	0	1	0	0	0	0	0	0	0	0	0	0	0	0	0
			>sp|P19174|PLCG1_HUMAN 1-phosphatidylinositol-4,5-bisphosphate phosphodiesterase gamma-1 OS=Homo sapiens GN=PLCG1 PE=1 SV=1	PLCG1	P19105	5.4526e-13	0	0	0	0	0	0	0	0	0	0	0	0	2	2	2	2	2	2	2	2	2	2	0	0	0	0	0	0	0	0	0	0	0	0	2	2	2	2	2	2	2	2	2
			>sp|P19256|LFA3_HUMAN Lymphocyte function-associated antigen 3 OS=Homo sapiens GN=CD58 PE=1 SV=1	LFA3	P19174	4.9157e-15	2	2	2	3	1	2	2	1	0	1	2	1	1	1	2	2	1	1	2	2	2	1	2	2	2	3	1	2	2	1	0	1	2	1	1	1	2	2	1	1	2	2	2
			>sp|P19320|VCAM1_HUMAN Vascular cell adhesion protein 1 OS=Homo sapiens GN=VCAM1 PE=1 SV=1	VCAM1	P19256	2.1617e-06	2	1	1	1	0	2	2	0	0	0	0	0	0	1	1	0	0	1	0	0	0	0	2	1	1	1	0	2	2	0	0	0	0	0	0	1	1	0	0	1	0	0	0
			>sp|P19338|NUCL_HUMAN Nucleolin OS=Homo sapiens GN=NCL PE=1 SV=3	NUCL	P19320	0	21	25	23	23	35	29	23	26	34	28	25	34	32	34	33	31	30	30	30	32	32	33	21	25	23	23	35	29	23	26	34	28	25	34	32	34	33	31	30	30	30	32	32
			>sp|P19367|HXK1_HUMAN Hexokinase-1 OS=Homo sapiens GN=HK1 PE=1 SV=3	HXK1	P19338	0	11	10	13	9	4	14	16	7	4	7	4	8	36	38	37	37	34	37	36	37	38	37	11	10	13	9	4	14	16	7	4	7	4	8	36	38	37	37	34	37	36	37	38
			>sp|P19388|RPAB1_HUMAN DNA-directed RNA polymerases I, II, and III subunit RPABC1 OS=Homo sapiens GN=POLR2E PE=1 SV=4	RPAB1	P19367	1.5073e-22	1	1	1	1	0	1	2	1	0	0	1	0	1	1	1	1	1	1	1	1	1	1	1	1	1	1	0	1	2	1	0	0	1	0	1	1	1	1	1	1	1	1	1
			>sp|P19404|NDUV2_HUMAN NADH dehydrogenase [ubiquinone] flavoprotein 2, mitochondrial OS=Homo sapiens GN=NDUFV2 PE=1 SV=2	NDUV2	P19388	7.7843e-18	3	3	3	3	1	3	3	3	3	3	3	3	3	3	3	3	3	3	3	3	2	3	3	3	3	3	1	3	3	3	3	3	3	3	3	3	3	3	3	3	3	3	2
			>sp|P19438|TNR1A_HUMAN Tumor necrosis factor receptor superfamily member 1A OS=Homo sapiens GN=TNFRSF1A PE=1 SV=1	TNR1A	P19404	1.9902e-16	3	4	4	3	1	4	4	3	3	1	2	1	0	0	0	0	0	0	0	0	0	0	3	4	4	3	1	4	4	3	3	1	2	1	0	0	0	0	0	0	0	0	0
			>sp|P19525|E2AK2_HUMAN Interferon-induced, double-stranded RNA-activated protein kinase OS=Homo sapiens GN=EIF2AK2 PE=1 SV=2	E2AK2	P19438	3.6689e-243	3	2	4	2	2	1	3	3	2	2	1	4	7	7	7	7	7	6	6	7	7	7	3	2	4	2	2	1	3	3	2	2	1	4	7	7	7	7	7	6	6	7	7
			>sp|P19623|SPEE_HUMAN Spermidine synthase OS=Homo sapiens GN=SRM PE=1 SV=1	SPEE	P19525	2.8118e-37	2	4	5	3	2	1	2	2	0	0	1	3	11	10	9	9	8	11	11	11	9	10	2	4	5	3	2	1	2	2	0	0	1	3	11	10	9	9	8	11	11	11	9
			>sp|P19634|SL9A1_HUMAN Sodium/hydrogen exchanger 1 OS=Homo sapiens GN=SLC9A1 PE=1 SV=2	SL9A1	P19623	2.2729e-147	10	13	16	12	2	13	17	5	3	4	3	3	7	5	5	4	3	5	4	5	4	3	10	13	16	12	2	13	17	5	3	4	3	3	7	5	5	4	3	5	4	5	4
			>sp|P19784|CSK22_HUMAN Casein kinase II subunit alpha OS=Homo sapiens GN=CSNK2A2 PE=1 SV=1	CSK22	P19634	2.9178e-263	11	15	14	11	1	17	14	9	5	2	3	3	3	3	1	2	1	2	1	1	1	2	11	15	14	11	1	17	14	9	5	2	3	3	3	3	1	2	1	2	1	1	1
			>sp|P19971|TYPH_HUMAN Thymidine phosphorylase OS=Homo sapiens GN=TYMP PE=1 SV=2	TYPH	P19784	3.0406e-10	1	1	1	2	0	2	1	1	0	1	1	1	2	2	2	2	2	1	2	1	2	1	1	1	1	2	0	2	1	1	0	1	1	1	2	2	2	2	2	1	2	1	2
			>sp|P20020|AT2B1_HUMAN Plasma membrane calcium-transporting ATPase 1 OS=Homo sapiens GN=ATP2B1 PE=1 SV=3	AT2B1	P19971	0	45	63	61	50	17	64	64	20	18	26	25	28	26	24	26	23	23	25	22	24	24	27	21	33	34	26	6	34	37	7	6	9	8	8	6	7	8	6	4	8	6	7	8
			>sp|P20073|ANXA7_HUMAN Annexin A7 OS=Homo sapiens GN=ANXA7 PE=1 SV=3	ANXA7	P20020	2.0164e-164	11	8	11	10	1	7	11	3	2	1	2	1	10	10	10	10	10	10	10	10	10	10	11	8	11	10	1	7	11	3	2	1	2	1	10	10	10	10	10	10	10	10	10
			>sp|P20290|BTF3_HUMAN Transcription factor BTF3 OS=Homo sapiens GN=BTF3 PE=1 SV=1	BTF3	P20073	4.2333e-269	3	6	4	3	2	4	3	3	3	2	1	2	9	9	8	8	9	9	9	9	9	9	3	6	4	3	2	4	3	3	3	2	1	2	9	9	8	8	9	9	9	9	9
			>sp|P20337|RAB3B_HUMAN Ras-related protein Rab-3B OS=Homo sapiens GN=RAB3B PE=1 SV=2	RAB3B	P20290	0	9	14	13	14	4	15	14	12	10	9	8	5	14	13	12	13	15	14	12	12	13	14	8	13	12	13	3	14	13	11	9	8	7	4	13	12	11	12	14	13	11	11	12
			>sp|P20338|RAB4A_HUMAN Ras-related protein Rab-4A OS=Homo sapiens GN=RAB4A PE=1 SV=2	RAB4A	P20337	1.8255e-46	1	1	1	1	1	1	1	1	1	1	1	1	1	1	1	3	1	3	1	2	2	2	0	0	0	0	0	0	0	0	0	0	0	0	0	0	0	1	0	1	0	0	0
			>sp|P20339|RAB5A_HUMAN Ras-related protein Rab-5A OS=Homo sapiens GN=RAB5A PE=1 SV=2	RAB5A	P20338	4.1087e-173	7	7	7	9	3	7	7	4	3	2	3	3	8	8	8	8	8	8	8	9	9	8	4	4	4	6	2	4	4	1	3	0	1	2	5	5	5	5	5	5	5	6	6
			>sp|P20340|RAB6A_HUMAN Ras-related protein Rab-6A OS=Homo sapiens GN=RAB6A PE=1 SV=3;>sp|Q9NRW1|RAB6B_HUMAN Ras-related protein Rab-6B OS=Homo sapiens GN=RAB6B PE=1 SV=1	RAB6A	P20339	4.1508e-187	7	5	7	9	2	8	10	2	3	5	2	2	11	10	11	11	10	10	11	11	11	11	6	4	6	8	1	7	9	1	2	4	1	1	10	9	10	9	9	8	10	10	9
			>sp|P20591|MX1_HUMAN Interferon-induced GTP-binding protein Mx1 OS=Homo sapiens GN=MX1 PE=1 SV=4;>sp|P20592|MX2_HUMAN Interferon-induced GTP-binding protein Mx2 OS=Homo sapiens GN=MX2 PE=1 SV=1	MX1	P20340	1.6695e-72	1	1	1	0	0	0	0	1	0	0	0	0	3	3	3	3	3	0	0	0	0	1	1	1	1	0	0	0	0	1	0	0	0	0	3	3	3	3	3	0	0	0	0
			>sp|P20594|ANPRB_HUMAN Atrial natriuretic peptide receptor 2 OS=Homo sapiens GN=NPR2 PE=1 SV=1	ANPRB	P20591	0	18	27	24	21	3	28	27	10	12	13	8	10	1	2	2	2	2	2	3	3	2	3	18	27	24	21	3	28	27	10	12	13	8	10	1	2	2	2	2	2	3	3	2
			>sp|P20618|PSB1_HUMAN Proteasome subunit beta type-1 OS=Homo sapiens GN=PSMB1 PE=1 SV=2	PSB1	P20594	8.0786e-233	6	3	5	7	1	5	4	3	1	3	3	3	13	12	11	11	11	14	13	13	12	14	6	3	5	7	1	5	4	3	1	3	3	3	13	12	11	11	11	14	13	13	12
			>sp|P20645|MPRD_HUMAN Cation-dependent mannose-6-phosphate receptor OS=Homo sapiens GN=M6PR PE=1 SV=1	MPRD	P20618	3.4177e-285	7	7	6	7	0	7	6	2	0	2	2	2	3	2	3	1	2	2	2	2	1	2	7	7	6	7	0	7	6	2	0	2	2	2	3	2	3	1	2	2	2	2	1
			>sp|P20674|COX5A_HUMAN Cytochrome c oxidase subunit 5A, mitochondrial OS=Homo sapiens GN=COX5A PE=1 SV=2	COX5A	P20645	1.0341e-97	7	6	7	7	2	6	7	6	6	6	5	4	6	6	5	5	5	6	6	5	5	5	7	6	7	7	2	6	7	6	6	6	5	4	6	6	5	5	5	6	6	5	5
			>sp|P20700|LMNB1_HUMAN Lamin-B1 OS=Homo sapiens GN=LMNB1 PE=1 SV=2	LMNB1	P20674	0	5	3	6	3	6	3	8	3	3	5	5	9	22	22	18	18	20	22	23	23	22	23	4	2	4	3	3	2	5	1	2	3	3	5	19	19	16	15	17	20	20	20	19
			>sp|P20810|ICAL_HUMAN Calpastatin OS=Homo sapiens GN=CAST PE=1 SV=4	ICAL	P20700	0	2	4	3	4	1	3	3	2	0	0	1	2	17	18	15	15	16	18	17	17	18	19	2	4	3	4	1	3	3	2	0	0	1	2	17	18	15	15	16	18	17	17	18
			>sp|P20839|IMDH1_HUMAN Inosine-5-monophosphate dehydrogenase 1 OS=Homo sapiens GN=IMPDH1 PE=1 SV=2	IMDH1	P20810	0.0040505	2	2	2	2	1	2	2	1	2	2	1	2	1	1	1	1	1	1	1	1	1	1	1	1	1	1	0	1	1	0	1	1	0	1	0	0	0	0	0	0	0	0	0
			>sp|P20908|CO5A1_HUMAN Collagen alpha-1(V) chain OS=Homo sapiens GN=COL5A1 PE=1 SV=3	CO5A1	P20839	9.6412e-106	2	6	12	6	5	7	7	5	6	12	1	4	4	4	4	3	2	4	4	4	3	5	2	6	12	6	5	7	7	5	6	12	1	4	4	4	4	3	2	4	4	4	3
			>sp|P20929|NEBU_HUMAN Nebulin OS=Homo sapiens GN=NEB PE=1 SV=4	NEBU	P20908	0.0068919	0	2	1	1	1	1	1	0	2	1	0	2	1	2	0	0	0	1	1	2	1	1	0	2	1	1	1	1	1	0	2	1	0	2	1	2	0	0	0	1	1	2	1
			>sp|P20936|RASA1_HUMAN Ras GTPase-activating protein 1 OS=Homo sapiens GN=RASA1 PE=1 SV=1	RASA1	P20929	1.3846e-68	1	4	4	3	1	2	2	2	1	5	1	1	14	16	13	13	14	14	14	14	14	14	1	4	4	3	1	2	2	2	1	5	1	1	14	16	13	13	14	14	14	14	14
			>sp|P21266|GSTM3_HUMAN Glutathione S-transferase Mu 3 OS=Homo sapiens GN=GSTM3 PE=1 SV=3	GSTM3	P20936	1.3976e-243	2	2	4	1	2	1	2	3	5	1	2	0	12	12	11	11	11	13	12	12	8	13	2	2	4	1	2	1	2	3	5	1	2	0	12	12	11	11	11	13	12	12	8
			>sp|P21281|VATB2_HUMAN V-type proton ATPase subunit B, brain isoform OS=Homo sapiens GN=ATP6V1B2 PE=1 SV=3	VATB2	P21266	0	9	13	14	10	14	8	13	15	14	14	11	14	16	13	13	15	12	12	15	14	13	13	9	13	14	10	14	8	13	15	14	14	11	14	16	13	13	15	12	12	15	14	13
			>sp|P21283|VATC1_HUMAN V-type proton ATPase subunit C 1 OS=Homo sapiens GN=ATP6V1C1 PE=1 SV=4	VATC1	P21281	4.9885e-22	1	0	0	0	0	1	0	1	1	1	1	0	5	4	5	5	5	5	5	5	5	5	1	0	0	0	0	1	0	1	1	1	1	0	5	4	5	5	5	5	5	5	5
			>sp|P21291|CSRP1_HUMAN Cysteine and glycine-rich protein 1 OS=Homo sapiens GN=CSRP1 PE=1 SV=3	CSRP1	P21283	0	9	10	9	7	8	10	8	12	15	12	10	11	10	10	10	8	8	9	10	9	11	10	9	10	9	7	8	10	8	12	15	12	10	11	10	10	10	8	8	9	10	9	11
			>sp|P21333|FLNA_HUMAN Filamin-A OS=Homo sapiens GN=FLNA PE=1 SV=4	FLNA	P21291	0	132	157	145	133	132	148	139	154	165	140	128	132	148	148	135	139	132	139	139	142	137	141	132	157	145	133	132	148	139	154	165	140	128	132	148	148	135	139	132	139	139	142	137
			>sp|P21359|NF1_HUMAN Neurofibromin OS=Homo sapiens GN=NF1 PE=1 SV=2	NF1	P21333	1.749e-86	6	8	10	9	0	5	9	0	1	2	1	1	3	1	1	1	1	2	2	2	2	2	6	8	10	9	0	5	9	0	1	2	1	1	3	1	1	1	1	2	2	2	2
			>sp|P21397|AOFA_HUMAN Amine oxidase [flavin-containing] A OS=Homo sapiens GN=MAOA PE=1 SV=1	AOFA	P21359	3.5496e-09	0	1	1	1	0	0	2	0	0	0	0	0	2	1	0	2	1	3	2	2	2	2	0	1	1	1	0	0	2	0	0	0	0	0	2	1	0	2	1	3	2	2	2
			>sp|P21399|ACOC_HUMAN Cytoplasmic aconitate hydratase OS=Homo sapiens GN=ACO1 PE=1 SV=3	ACOC	P21397	0	4	9	6	4	1	5	7	1	2	1	2	0	21	20	20	20	20	23	22	21	21	22	4	9	6	4	1	5	7	1	2	1	2	0	21	20	20	20	20	23	22	21	21
			>sp|P21453|S1PR1_HUMAN Sphingosine 1-phosphate receptor 1 OS=Homo sapiens GN=S1PR1 PE=1 SV=2	S1PR1	P21399	1.5545e-19	1	1	3	1	0	2	2	0	0	0	0	0	0	0	0	1	1	0	0	0	0	1	1	1	3	1	0	2	2	0	0	0	0	0	0	0	0	1	1	0	0	0	0
			>sp|P21589|5NTD_HUMAN 5-nucleotidase OS=Homo sapiens GN=NT5E PE=1 SV=1	5NTD	P21453	0	37	44	35	38	31	45	37	36	35	34	37	34	30	30	30	29	28	30	30	29	30	29	37	44	35	38	31	45	37	36	35	34	37	34	30	30	30	29	28	30	30	29	30
			>sp|P21730|C5AR_HUMAN C5a anaphylatoxin chemotactic receptor OS=Homo sapiens GN=C5AR1 PE=1 SV=2	C5AR	P21589	0.00097426	1	0	2	1	0	2	2	0	0	0	0	0	0	0	0	0	0	0	0	0	0	0	1	0	2	1	0	2	2	0	0	0	0	0	0	0	0	0	0	0	0	0	0
			>sp|P21796|VDAC1_HUMAN Voltage-dependent anion-selective channel protein 1 OS=Homo sapiens GN=VDAC1 PE=1 SV=2	VDAC1	P21730	0	23	29	26	27	21	30	25	26	28	30	24	18	22	21	19	21	21	20	21	21	23	21	23	29	26	27	21	30	25	26	28	30	24	18	22	21	19	21	21	20	21	21	23
			>sp|P21912|DHSB_HUMAN Succinate dehydrogenase [ubiquinone] iron-sulfur subunit, mitochondrial OS=Homo sapiens GN=SDHB PE=1 SV=3	DHSB	P21796	6.2156e-23	3	3	3	4	2	2	2	1	3	2	2	2	5	6	7	6	5	5	7	7	5	7	3	3	3	4	2	2	2	1	3	2	2	2	5	6	7	6	5	5	7	7	5
			>sp|P21926|CD9_HUMAN CD9 antigen OS=Homo sapiens GN=CD9 PE=1 SV=4	CD9	P21912	2.125e-241	10	10	9	10	5	11	12	5	3	6	6	6	5	5	6	4	4	6	5	6	6	6	10	10	9	10	5	11	12	5	3	6	6	6	5	5	6	4	4	6	5	6	6
			>sp|P21953|ODBB_HUMAN 2-oxoisovalerate dehydrogenase subunit beta, mitochondrial OS=Homo sapiens GN=BCKDHB PE=1 SV=2	ODBB	P21926	4.3808e-136	4	3	6	5	9	3	6	5	10	11	7	13	1	2	1	1	0	2	1	0	0	0	4	3	6	5	9	3	6	5	10	11	7	13	1	2	1	1	0	2	1	0	0
			>sp|P21964|COMT_HUMAN Catechol O-methyltransferase OS=Homo sapiens GN=COMT PE=1 SV=2	COMT	P21953	0	11	10	12	12	1	11	13	3	3	1	5	3	8	9	7	6	7	8	7	8	8	8	11	10	12	12	1	11	13	3	3	1	5	3	8	9	7	6	7	8	7	8	8
			>sp|P21980|TGM2_HUMAN Protein-glutamine gamma-glutamyltransferase 2 OS=Homo sapiens GN=TGM2 PE=1 SV=2	TGM2	P21964	0	4	5	9	9	17	10	8	6	6	15	4	21	30	28	25	23	22	32	30	30	31	32	4	5	9	9	17	10	8	6	6	15	4	21	30	28	25	23	22	32	30	30	31
			>sp|P22033|MUTA_HUMAN Methylmalonyl-CoA mutase, mitochondrial OS=Homo sapiens GN=MUT PE=1 SV=4	MUTA	P21980	3.5736e-15	0	1	0	3	0	3	1	1	1	1	0	0	6	5	5	4	5	5	5	5	5	5	0	1	0	3	0	3	1	1	1	1	0	0	6	5	5	4	5	5	5	5	5
			>sp|P22059|OSBP1_HUMAN Oxysterol-binding protein 1 OS=Homo sapiens GN=OSBP PE=1 SV=1	OSBP1	P22033	4.8273e-38	1	1	2	1	0	2	1	1	1	0	0	0	6	6	6	5	6	6	6	6	5	7	1	1	2	1	0	2	1	1	1	0	0	0	6	6	6	5	6	6	6	6	5
			>sp|P22061|PIMT_HUMAN Protein-L-isoaspartate(D-aspartate) O-methyltransferase OS=Homo sapiens GN=PCMT1 PE=1 SV=4	PIMT	P22059	6.9223e-242	12	10	12	13	4	11	14	8	7	5	6	6	10	10	9	9	9	8	11	11	10	9	12	10	12	13	4	11	14	8	7	5	6	6	10	10	9	9	9	8	11	11	10
			>sp|P22087|FBRL_HUMAN rRNA 2-O-methyltransferase fibrillarin OS=Homo sapiens GN=FBL PE=1 SV=2	FBRL	P22061	7.5593e-115	2	2	4	2	1	2	2	1	1	3	1	4	11	12	11	10	12	11	12	12	10	10	2	2	4	2	1	2	2	1	1	3	1	4	11	12	11	10	12	11	12	12	10
			>sp|P22090|RS4Y1_HUMAN 40S ribosomal protein S4, Y isoform 1 OS=Homo sapiens GN=RPS4Y1 PE=2 SV=2	RS4Y1	P22087	2.9417e-139	6	11	11	5	10	10	10	7	11	11	5	9	18	18	17	17	17	7	9	9	11	11	1	3	5	0	1	2	3	2	4	3	1	2	9	9	9	9	9	1	2	1	1
			>sp|P22102|PUR2_HUMAN Trifunctional purine biosynthetic protein adenosine-3 OS=Homo sapiens GN=GART PE=1 SV=1	PUR2	P22090	4.3451e-228	5	7	9	6	3	4	8	2	4	3	1	7	28	27	28	28	27	29	28	29	29	29	5	7	9	6	3	4	8	2	4	3	1	7	28	27	28	28	27	29	28	29	29
			>sp|P22234|PUR6_HUMAN Multifunctional protein ADE2 OS=Homo sapiens GN=PAICS PE=1 SV=3	PUR6	P22102	0	9	10	11	14	3	11	11	5	3	4	8	3	21	24	24	21	21	22	23	23	23	24	9	10	11	14	3	11	11	5	3	4	8	3	21	24	24	21	21	22	23	23	23
			>sp|P22307|NLTP_HUMAN Non-specific lipid-transfer protein OS=Homo sapiens GN=SCP2 PE=1 SV=2	NLTP	P22234	1.2134e-31	1	1	3	3	1	2	2	4	1	1	2	0	9	9	9	9	9	8	9	9	8	9	1	1	3	3	1	2	2	4	1	1	2	0	9	9	9	9	9	8	9	9	8
			>sp|P22314|UBA1_HUMAN Ubiquitin-like modifier-activating enzyme 1 OS=Homo sapiens GN=UBA1 PE=1 SV=3	UBA1	P22307	0	8	15	15	13	4	12	16	13	3	5	10	9	41	46	44	38	39	46	45	43	46	46	8	15	15	13	4	12	16	13	3	5	10	9	41	46	44	38	39	46	45	43	46
			>sp|P22392|NDKB_HUMAN Nucleoside diphosphate kinase B OS=Homo sapiens GN=NME2 PE=1 SV=1;>sp|O60361|NDK8_HUMAN Putative nucleoside diphosphate kinase OS=Homo sapiens GN=NME2P1 PE=5 SV=1	NDKB	P22314	6.2227e-231	10	9	10	10	2	9	11	4	6	5	5	4	12	12	12	12	12	12	12	13	13	13	10	9	10	10	2	9	11	4	6	5	5	4	12	12	12	12	12	12	12	13	13
			>sp|P22413|ENPP1_HUMAN Ectonucleotide pyrophosphatase/phosphodiesterase family member 1 OS=Homo sapiens GN=ENPP1 PE=1 SV=2	ENPP1	P22392	0	27	42	36	28	7	42	39	7	8	13	9	10	7	4	3	4	6	9	7	7	9	11	27	42	36	28	7	42	39	7	8	13	9	10	7	4	3	4	6	9	7	7	9
			>sp|P22528|SPR1B_HUMAN Cornifin-B OS=Homo sapiens GN=SPRR1B PE=1 SV=2;>sp|P35321|SPR1A_HUMAN Cornifin-A OS=Homo sapiens GN=SPRR1A PE=1 SV=2	SPR1B	P22413	0.0013353	0	1	1	0	1	1	1	1	1	1	1	2	0	0	0	1	0	1	0	0	1	0	0	1	1	0	1	1	1	1	1	1	1	2	0	0	0	1	0	1	0	0	1
			>sp|Q9BYE4|SPR2G_HUMAN Small proline-rich protein 2G OS=Homo sapiens GN=SPRR2G PE=2 SV=1;>sp|P22531|SPR2E_HUMAN Small proline-rich protein 2E OS=Homo sapiens GN=SPRR2E PE=2 SV=2;>sp|P22532|SPR2D_HUMAN Small proline-rich protein 2D OS=Homo sapiens GN=SPRR2D	SPR2G	P22528	3.5075e-06	0	2	2	1	2	2	1	2	2	2	2	2	1	1	2	0	1	1	0	0	1	0	0	2	2	1	2	2	1	2	2	2	2	2	1	1	2	0	1	1	0	0	1
			>sp|P22607|FGFR3_HUMAN Fibroblast growth factor receptor 3 OS=Homo sapiens GN=FGFR3 PE=1 SV=1	FGFR3	Q9BYE4	1.1607e-08	4	3	3	3	1	3	3	1	2	1	1	1	1	1	1	1	1	0	1	1	1	1	1	1	1	1	1	1	1	0	0	0	0	0	0	0	0	0	0	0	0	0	0
			>sp|P22626|ROA2_HUMAN Heterogeneous nuclear ribonucleoproteins A2/B1 OS=Homo sapiens GN=HNRNPA2B1 PE=1 SV=2	ROA2	P22607	0	12	11	11	15	13	14	13	13	12	10	13	19	25	24	22	22	22	23	25	25	27	25	12	11	11	15	13	14	13	13	12	10	13	19	25	24	22	22	22	23	25	25	27
			>sp|P22692|IBP4_HUMAN Insulin-like growth factor-binding protein 4 OS=Homo sapiens GN=IGFBP4 PE=1 SV=2	IBP4	P22626	7.4349e-14	1	1	2	1	0	1	2	1	0	1	1	1	1	1	0	1	1	1	1	1	1	1	1	1	2	1	0	1	2	1	0	1	1	1	1	1	0	1	1	1	1	1	1
			>sp|P22694|KAPCB_HUMAN cAMP-dependent protein kinase catalytic subunit beta OS=Homo sapiens GN=PRKACB PE=1 SV=2	KAPCB	P22692	1.4589e-81	0	1	1	1	0	1	3	2	2	2	2	1	9	9	8	8	8	9	9	9	8	9	0	0	0	0	0	0	0	0	1	0	0	0	1	1	1	1	1	1	1	1	1
			>sp|P22695|QCR2_HUMAN Cytochrome b-c1 complex subunit 2, mitochondrial OS=Homo sapiens GN=UQCRC2 PE=1 SV=3	QCR2	P22694	0	9	9	15	13	1	9	12	9	5	5	5	3	15	16	13	13	13	15	15	15	16	16	9	9	15	13	1	9	12	9	5	5	5	3	15	16	13	13	13	15	15	15	16
			>sp|P22735|TGM1_HUMAN Protein-glutamine gamma-glutamyltransferase K OS=Homo sapiens GN=TGM1 PE=1 SV=4	TGM1	P22695	3.6547e-08	0	1	1	0	1	1	1	1	2	0	1	1	0	0	0	0	0	0	0	0	0	0	0	1	1	0	1	1	1	1	2	0	1	1	0	0	0	0	0	0	0	0	0
			>sp|P22830|HEMH_HUMAN Ferrochelatase, mitochondrial OS=Homo sapiens GN=FECH PE=1 SV=2	HEMH	P22735	2.3761e-05	0	0	0	0	0	1	0	0	0	0	0	0	1	1	1	1	1	1	1	1	1	1	0	0	0	0	0	1	0	0	0	0	0	0	1	1	1	1	1	1	1	1	1
			>sp|P23142|FBLN1_HUMAN Fibulin-1 OS=Homo sapiens GN=FBLN1 PE=1 SV=4	FBLN1	P22830	3.4658e-213	11	11	9	11	3	11	12	1	1	2	0	5	3	2	2	4	2	3	3	3	4	4	3	4	2	4	1	4	5	0	0	1	0	0	2	1	1	2	1	2	2	2	2
			>sp|P23219|PGH1_HUMAN Prostaglandin G/H synthase 1 OS=Homo sapiens GN=PTGS1 PE=1 SV=2	PGH1	P23142	1.2447e-173	10	16	13	16	4	16	14	6	4	4	5	7	11	13	9	10	9	13	13	13	12	14	10	16	13	16	4	16	14	6	4	4	5	7	11	13	9	10	9	13	13	13	12
			>sp|P23229|ITA6_HUMAN Integrin alpha-6 OS=Homo sapiens GN=ITGA6 PE=1 SV=4	ITA6	P23219	0	28	34	36	27	1	35	36	8	5	9	6	8	8	6	8	8	7	9	8	9	7	7	28	34	36	27	1	35	36	8	5	9	6	8	8	6	8	8	7	9	8	9	7
			>sp|P23246|SFPQ_HUMAN Splicing factor, proline- and glutamine-rich OS=Homo sapiens GN=SFPQ PE=1 SV=2	SFPQ	P23229	0	9	13	11	10	14	10	13	10	10	13	10	16	22	22	20	21	20	21	20	20	22	21	8	12	10	9	13	9	12	9	9	12	9	15	21	21	19	20	19	20	19	19	21
			>sp|P23258|TBG1_HUMAN Tubulin gamma-1 chain OS=Homo sapiens GN=TUBG1 PE=1 SV=2;>sp|Q9NRH3|TBG2_HUMAN Tubulin gamma-2 chain OS=Homo sapiens GN=TUBG2 PE=1 SV=1	TBG1	P23246	1.4392e-08	1	2	3	2	0	2	3	3	0	0	0	0	1	2	1	0	0	2	1	2	2	2	1	2	3	2	0	2	3	3	0	0	0	0	1	2	1	0	0	2	1	2	2
			>sp|P23284|PPIB_HUMAN Peptidyl-prolyl cis-trans isomerase B OS=Homo sapiens GN=PPIB PE=1 SV=2	PPIB	P23258	4.8452e-217	15	13	18	16	10	12	14	16	16	14	15	15	20	20	20	20	20	20	20	20	21	20	15	13	18	16	10	12	14	16	16	14	15	15	20	20	20	20	20	20	20	20	21
			>sp|P23368|MAOM_HUMAN NAD-dependent malic enzyme, mitochondrial OS=Homo sapiens GN=ME2 PE=1 SV=1	MAOM	P23284	1.488e-98	3	5	2	3	5	3	0	2	3	5	2	5	2	3	1	2	1	2	2	2	1	3	3	5	2	3	5	3	0	2	3	5	2	5	2	3	1	2	1	2	2	2	1
			>sp|P23381|SYWC_HUMAN Tryptophanyl-tRNA synthetase, cytoplasmic OS=Homo sapiens GN=WARS PE=1 SV=2	SYWC	P23368	0	2	1	2	3	1	0	4	1	0	1	3	1	9	10	7	8	8	11	10	10	10	10	2	1	2	3	1	0	4	1	0	1	3	1	9	10	7	8	8	11	10	10	10
			>sp|P23396|RS3_HUMAN 40S ribosomal protein S3 OS=Homo sapiens GN=RPS3 PE=1 SV=2	RS3	P23381	0	28	35	32	30	21	35	29	27	30	25	26	24	29	28	26	28	26	26	28	27	31	28	28	35	32	30	21	35	29	27	30	25	26	24	29	28	26	28	26	26	28	27	31
			>sp|P23458|JAK1_HUMAN Tyrosine-protein kinase JAK1 OS=Homo sapiens GN=JAK1 PE=1 SV=2	JAK1	P23396	6.5964e-74	3	2	2	4	0	2	2	3	1	2	1	1	2	1	1	1	1	3	1	1	1	3	3	2	2	4	0	2	2	3	1	2	1	1	2	1	1	1	1	3	1	1	1
			>sp|P23467|PTPRB_HUMAN Receptor-type tyrosine-protein phosphatase beta OS=Homo sapiens GN=PTPRB PE=1 SV=3	PTPRB	P23458	6.1396e-05	2	1	2	2	0	1	2	0	0	1	0	0	0	0	0	0	0	0	0	0	0	0	1	0	1	1	0	0	1	0	0	0	0	0	0	0	0	0	0	0	0	0	0
			>sp|P23468|PTPRD_HUMAN Receptor-type tyrosine-protein phosphatase delta OS=Homo sapiens GN=PTPRD PE=1 SV=2	PTPRD	P23467	0	12	15	13	12	1	14	11	7	6	5	1	1	4	1	2	3	1	1	1	3	3	0	0	1	1	1	0	1	1	0	0	0	0	0	0	0	0	0	0	0	0	0	0
			>sp|P23469|PTPRE_HUMAN Receptor-type tyrosine-protein phosphatase epsilon OS=Homo sapiens GN=PTPRE PE=1 SV=1	PTPRE	P23468	0.0050257	0	2	1	0	0	2	2	0	0	0	0	0	1	0	0	0	0	1	1	1	1	0	0	1	1	0	0	1	1	0	0	0	0	0	1	0	0	0	0	1	1	1	1
			>sp|P23470|PTPRG_HUMAN Receptor-type tyrosine-protein phosphatase gamma OS=Homo sapiens GN=PTPRG PE=1 SV=4	PTPRG	P23469	0	27	39	36	31	2	30	36	5	5	5	5	6	3	6	1	4	3	5	4	3	5	3	27	39	36	31	2	30	36	5	5	5	5	6	3	6	1	4	3	5	4	3	5
			>sp|P23526|SAHH_HUMAN Adenosylhomocysteinase OS=Homo sapiens GN=AHCY PE=1 SV=4	SAHH	P23470	1.7683e-95	8	2	6	7	1	4	5	5	2	1	4	3	17	18	17	16	15	17	18	17	18	18	8	2	6	7	1	4	5	5	2	1	4	3	17	18	17	16	15	17	18	17	18
			>sp|P23527|H2B1O_HUMAN Histone H2B type 1-O OS=Homo sapiens GN=HIST1H2BO PE=1 SV=3;>sp|P33778|H2B1B_HUMAN Histone H2B type 1-B OS=Homo sapiens GN=HIST1H2BB PE=1 SV=2;>sp|Q16778|H2B2E_HUMAN Histone H2B type 2-E OS=Homo sapiens GN=HIST2H2BE PE=1 SV=3;>sp|P06	H2B1O	P23526	0	3	3	5	8	2	3	4	7	5	3	8	3	9	10	10	9	9	7	9	7	14	11	1	0	2	2	0	0	1	1	1	0	2	0	4	3	4	3	4	2	3	2	5
			>sp|P23528|COF1_HUMAN Cofilin-1 OS=Homo sapiens GN=CFL1 PE=1 SV=3	COF1	P23527	0	17	20	20	18	16	19	21	20	18	20	20	20	21	21	22	21	21	21	22	22	24	24	17	20	20	18	16	19	21	20	18	20	20	20	21	21	22	21	21	21	22	22	24
			>sp|P23588|IF4B_HUMAN Eukaryotic translation initiation factor 4B OS=Homo sapiens GN=EIF4B PE=1 SV=2	IF4B	P23528	6.2826e-32	1	3	3	1	2	2	3	0	2	0	0	1	3	5	3	2	3	4	5	5	5	7	1	3	3	1	2	2	3	0	2	0	0	1	3	5	3	2	3	4	5	5	5
			>sp|P23634|AT2B4_HUMAN Plasma membrane calcium-transporting ATPase 4 OS=Homo sapiens GN=ATP2B4 PE=1 SV=2	AT2B4	P23588	0	75	110	93	82	36	108	98	45	36	49	49	53	51	50	48	50	51	47	48	47	45	51	75	110	93	82	36	108	98	45	36	49	49	53	51	50	48	50	51	47	48	47	45
			>sp|P23677|IP3KA_HUMAN Inositol-trisphosphate 3-kinase A OS=Homo sapiens GN=ITPKA PE=1 SV=1	IP3KA	P23634	2.8702e-16	1	0	0	1	2	1	0	1	0	4	1	6	1	0	0	0	1	0	0	1	1	1	1	0	0	1	2	1	0	1	0	4	1	6	1	0	0	0	1	0	0	1	1
			>sp|P23743|DGKA_HUMAN Diacylglycerol kinase alpha OS=Homo sapiens GN=DGKA PE=1 SV=3	DGKA	P23677	2.1948e-27	2	0	1	3	0	0	2	0	0	0	0	0	2	2	2	2	2	2	4	2	2	2	2	0	1	3	0	0	2	0	0	0	0	0	2	2	2	2	2	2	4	2	2
			>sp|P23786|CPT2_HUMAN Carnitine O-palmitoyltransferase 2, mitochondrial OS=Homo sapiens GN=CPT2 PE=1 SV=2	CPT2	P23743	4.2424e-15	0	0	1	0	0	0	1	0	0	0	0	0	2	3	2	2	2	3	3	2	3	2	0	0	1	0	0	0	1	0	0	0	0	0	2	3	2	2	2	3	3	2	3
			>sp|P23919|KTHY_HUMAN Thymidylate kinase OS=Homo sapiens GN=DTYMK PE=1 SV=4	KTHY	P23786	8.0016e-68	2	0	2	6	0	2	1	1	2	0	0	1	13	12	12	13	13	9	12	11	12	13	2	0	2	6	0	2	1	1	2	0	0	1	13	12	12	13	13	9	12	11	12
			>sp|P23921|RIR1_HUMAN Ribonucleoside-diphosphate reductase large subunit OS=Homo sapiens GN=RRM1 PE=1 SV=1	RIR1	P23919	0	4	2	3	4	3	4	4	3	3	4	2	3	22	23	20	19	19	23	23	24	22	24	4	2	3	4	3	4	4	3	3	4	2	3	22	23	20	19	19	23	23	24	22
			>sp|P24390|ERD21_HUMAN ER lumen protein retaining receptor 1 OS=Homo sapiens GN=KDELR1 PE=1 SV=1	ERD21	P23921	2.1054e-169	2	3	2	3	1	2	2	2	3	3	3	2	5	5	5	5	5	5	5	5	5	5	0	1	0	1	0	0	0	0	1	1	1	0	3	3	3	3	3	3	3	3	3
			>sp|P24394|IL4RA_HUMAN Interleukin-4 receptor subunit alpha OS=Homo sapiens GN=IL4R PE=1 SV=1	IL4RA	P24390	0.0027645	1	1	1	0	0	0	0	0	0	0	0	0	1	1	1	1	1	1	1	1	1	1	1	1	1	0	0	0	0	0	0	0	0	0	1	1	1	1	1	1	1	1	1
			>sp|P24534|EF1B_HUMAN Elongation factor 1-beta OS=Homo sapiens GN=EEF1B2 PE=1 SV=3	EF1B	P24394	4.2746e-149	5	6	6	5	4	5	6	3	4	4	2	4	6	6	6	5	5	6	6	6	5	6	5	6	6	5	4	5	6	3	4	4	2	4	6	6	6	5	5	6	6	6	5
			>sp|P24539|AT5F1_HUMAN ATP synthase subunit b, mitochondrial OS=Homo sapiens GN=ATP5F1 PE=1 SV=2	AT5F1	P24534	1.3905e-206	9	11	11	10	1	10	12	9	7	3	4	2	10	9	11	10	9	11	10	11	12	12	9	11	11	10	1	10	12	9	7	3	4	2	10	9	11	10	9	11	10	11	12
			>sp|P24666|PPAC_HUMAN Low molecular weight phosphotyrosine protein phosphatase OS=Homo sapiens GN=ACP1 PE=1 SV=3	PPAC	P24539	2.3902e-31	0	0	2	3	0	0	0	1	0	0	1	0	4	4	4	3	3	5	5	5	4	4	0	0	2	3	0	0	0	1	0	0	1	0	4	4	4	3	3	5	5	5	4
			>sp|P24752|THIL_HUMAN Acetyl-CoA acetyltransferase, mitochondrial OS=Homo sapiens GN=ACAT1 PE=1 SV=1	THIL	P24666	0	11	11	10	11	3	10	11	3	2	4	0	3	12	13	13	12	13	11	11	12	11	12	11	11	10	11	3	10	11	3	2	4	0	3	12	13	13	12	13	11	11	12	11
			>sp|P24821|TENA_HUMAN Tenascin OS=Homo sapiens GN=TNC PE=1 SV=3	TENA	P24752	0	2	3	7	4	1	7	5	1	3	3	3	3	26	28	24	25	22	22	20	21	22	23	2	3	7	4	1	7	5	1	3	3	3	3	26	28	24	25	22	22	20	21	22
			>sp|P24844|MYL9_HUMAN Myosin regulatory light polypeptide 9 OS=Homo sapiens GN=MYL9 PE=1 SV=4	MYL9	P24821	0	13	8	14	14	11	12	12	15	14	11	13	12	9	9	9	7	8	8	9	9	5	10	7	5	8	8	6	6	6	9	8	5	7	6	4	4	5	3	4	3	4	4	2
			>sp|P24941|CDK2_HUMAN Cyclin-dependent kinase 2 OS=Homo sapiens GN=CDK2 PE=1 SV=2	CDK2	P24844	2.332e-11	2	2	2	2	0	2	2	2	1	1	2	2	2	2	2	2	2	2	2	2	3	3	1	1	1	1	0	1	1	1	0	0	1	1	2	2	2	2	2	2	2	2	2
			>sp|P25116|PAR1_HUMAN Proteinase-activated receptor 1 OS=Homo sapiens GN=F2R PE=1 SV=2	PAR1	P24941	6.0678e-242	4	5	5	3	0	5	5	3	2	3	3	3	2	2	2	1	3	1	1	1	1	0	4	5	5	3	0	5	5	3	2	3	3	3	2	2	2	1	3	1	1	1	1
			>sp|P25205|MCM3_HUMAN DNA replication licensing factor MCM3 OS=Homo sapiens GN=MCM3 PE=1 SV=3	MCM3	P25116	0	12	18	20	12	20	16	19	10	12	8	15	17	26	26	25	24	23	25	25	28	27	25	12	18	20	12	20	16	19	10	12	8	15	17	26	26	25	24	23	25	25	28	27
			>sp|P25311|ZA2G_HUMAN Zinc-alpha-2-glycoprotein OS=Homo sapiens GN=AZGP1 PE=1 SV=2	ZA2G	P25205	1.8589e-11	1	1	4	2	2	4	4	4	4	5	2	5	2	2	2	2	2	2	2	2	2	2	1	1	4	2	2	4	4	4	4	5	2	5	2	2	2	2	2	2	2	2	2
			>sp|P25325|THTM_HUMAN 3-mercaptopyruvate sulfurtransferase OS=Homo sapiens GN=MPST PE=1 SV=3	THTM	P25311	4.3038e-84	0	1	1	1	0	0	0	0	1	1	0	1	3	3	3	2	3	4	4	4	3	4	0	1	1	1	0	0	0	0	1	1	0	1	3	3	3	2	3	4	4	4	3
			>sp|P25398|RS12_HUMAN 40S ribosomal protein S12 OS=Homo sapiens GN=RPS12 PE=1 SV=3	RS12	P25325	0	9	11	9	9	9	12	11	11	11	8	9	9	12	12	12	12	12	13	12	12	13	12	9	11	9	9	9	12	11	11	11	8	9	9	12	12	12	12	12	13	12	12	13
			>sp|P25445|TNR6_HUMAN Tumor necrosis factor receptor superfamily member 6 OS=Homo sapiens GN=FAS PE=1 SV=1	TNR6	P25398	0	13	21	17	16	2	23	23	2	2	3	4	3	4	4	5	5	3	5	6	5	4	5	13	21	17	16	2	23	23	2	2	3	4	3	4	4	5	5	3	5	6	5	4
			>sp|P25685|DNJB1_HUMAN DnaJ homolog subfamily B member 1 OS=Homo sapiens GN=DNAJB1 PE=1 SV=4	DNJB1	P25445	8.9638e-69	0	1	1	0	2	3	2	0	3	1	0	1	3	3	3	3	3	3	3	3	2	2	0	1	1	0	1	2	1	0	2	0	0	0	2	2	2	2	2	2	2	2	2
			>sp|P25686|DNJB2_HUMAN DnaJ homolog subfamily B member 2 OS=Homo sapiens GN=DNAJB2 PE=2 SV=3	DNJB2	P25685	1.1327e-14	2	3	5	2	2	4	3	2	3	5	2	2	0	0	0	0	0	0	0	0	0	0	2	3	5	2	2	4	3	2	3	5	2	2	0	0	0	0	0	0	0	0	0
			>sp|P25705|ATPA_HUMAN ATP synthase subunit alpha, mitochondrial OS=Homo sapiens GN=ATP5A1 PE=1 SV=1	ATPA	P25686	0	30	41	38	33	26	43	37	17	18	26	12	21	35	32	30	34	32	34	32	33	36	33	30	41	38	33	26	43	37	17	18	26	12	21	35	32	30	34	32	34	32	33	36
			>sp|P25786|PSA1_HUMAN Proteasome subunit alpha type-1 OS=Homo sapiens GN=PSMA1 PE=1 SV=1	PSA1	P25705	2.7671e-80	6	3	8	6	0	4	6	4	2	1	4	3	10	10	10	10	10	9	10	11	10	10	6	3	8	6	0	4	6	4	2	1	4	3	10	10	10	10	10	9	10	11	10
			>sp|P25787|PSA2_HUMAN Proteasome subunit alpha type-2 OS=Homo sapiens GN=PSMA2 PE=1 SV=2	PSA2	P25786	5.2982e-215	3	4	5	7	1	5	7	2	1	5	2	2	10	9	9	9	9	9	10	10	12	10	3	4	5	7	1	5	7	2	1	5	2	2	10	9	9	9	9	9	10	10	12
			>sp|P25788|PSA3_HUMAN Proteasome subunit alpha type-3 OS=Homo sapiens GN=PSMA3 PE=1 SV=2	PSA3	P25787	1.9728e-68	5	6	4	6	3	5	7	2	3	3	4	2	10	10	12	11	11	11	11	12	10	11	5	6	4	6	3	5	7	2	3	3	4	2	10	10	12	11	11	11	11	12	10
			>sp|P25789|PSA4_HUMAN Proteasome subunit alpha type-4 OS=Homo sapiens GN=PSMA4 PE=1 SV=1	PSA4	P25788	0	3	3	5	4	3	1	5	3	1	3	2	3	11	11	10	10	10	11	11	11	9	12	3	3	5	4	3	1	5	3	1	3	2	3	11	11	10	10	10	11	11	11	9
			>sp|P25815|S100P_HUMAN Protein S100-P OS=Homo sapiens GN=S100P PE=1 SV=2	S100P	P25789	9.5657e-09	1	0	0	2	0	0	0	0	0	0	0	0	0	0	0	0	0	0	0	0	0	0	1	0	0	2	0	0	0	0	0	0	0	0	0	0	0	0	0	0	0	0	0
			>sp|P25942|TNR5_HUMAN Tumor necrosis factor receptor superfamily member 5 OS=Homo sapiens GN=CD40 PE=1 SV=1	TNR5	P25815	2.43e-252	7	7	8	7	0	8	8	3	3	3	2	2	4	1	1	2	0	2	2	2	2	3	7	7	8	7	0	8	8	3	3	3	2	2	4	1	1	2	0	2	2	2	2
			>sp|P26006|ITA3_HUMAN Integrin alpha-3 OS=Homo sapiens GN=ITGA3 PE=1 SV=4	ITA3	P25942	0	26	36	30	36	14	47	43	12	13	14	16	15	14	15	12	10	12	14	15	14	15	15	26	36	30	36	14	47	43	12	13	14	16	15	14	15	12	10	12	14	15	14	15
			>sp|P26022|PTX3_HUMAN Pentraxin-related protein PTX3 OS=Homo sapiens GN=PTX3 PE=1 SV=3	PTX3	P26006	1.1492e-25	1	1	1	2	0	2	3	0	0	1	1	0	1	1	1	1	1	1	1	1	1	1	1	1	1	2	0	2	3	0	0	1	1	0	1	1	1	1	1	1	1	1	1
			>sp|P26038|MOES_HUMAN Moesin OS=Homo sapiens GN=MSN PE=1 SV=3	MOES	P26022	0	23	30	32	30	38	32	34	22	26	34	17	47	43	44	42	41	42	41	41	42	42	42	23	30	32	30	38	32	34	22	26	34	17	47	43	44	42	41	42	41	41	42	42
			>sp|P26196|DDX6_HUMAN Probable ATP-dependent RNA helicase DDX6 OS=Homo sapiens GN=DDX6 PE=1 SV=2	DDX6	P26038	2.1217e-235	11	11	12	9	10	10	12	12	9	10	9	10	11	12	11	11	9	11	11	11	11	11	11	11	12	9	10	10	12	12	9	10	9	10	11	12	11	11	9	11	11	11	11
			>sp|P26232|CTNA2_HUMAN Catenin alpha-2 OS=Homo sapiens GN=CTNNA2 PE=1 SV=5	CTNA2	P26196	0	14	21	19	16	4	21	21	11	10	13	8	10	12	13	12	13	12	11	12	10	12	13	3	4	3	4	1	4	4	3	3	2	1	2	3	3	3	4	3	2	2	0	2
			>sp|P26358|DNMT1_HUMAN DNA (cytosine-5)-methyltransferase 1 OS=Homo sapiens GN=DNMT1 PE=1 SV=2	DNMT1	P26232	2.1418e-54	3	3	4	4	2	2	2	3	2	3	2	3	11	11	11	11	12	11	11	11	11	10	3	3	4	4	2	2	2	3	2	3	2	3	11	11	11	11	12	11	11	11	11
			>sp|P26368|U2AF2_HUMAN Splicing factor U2AF 65 kDa subunit OS=Homo sapiens GN=U2AF2 PE=1 SV=4	U2AF2	P26358	8.1928e-235	8	6	8	5	4	4	4	9	8	7	7	6	6	6	5	6	5	7	7	6	7	7	8	6	8	5	4	4	4	9	8	7	7	6	6	6	5	6	5	7	7	6	7
			>sp|P26373|RL13_HUMAN 60S ribosomal protein L13 OS=Homo sapiens GN=RPL13 PE=1 SV=4	RL13	P26368	3.7284e-129	6	10	9	7	10	10	8	10	12	9	7	9	12	13	13	12	12	12	13	13	16	13	6	10	9	7	10	10	8	10	12	9	7	9	12	13	13	12	12	12	13	13	16
			>sp|P26440|IVD_HUMAN Isovaleryl-CoA dehydrogenase, mitochondrial OS=Homo sapiens GN=IVD PE=1 SV=1	IVD	P26373	1.3123e-27	8	5	8	11	2	7	10	2	1	2	2	4	5	4	4	4	4	7	5	7	5	8	8	5	8	11	2	7	10	2	1	2	2	4	5	4	4	4	4	7	5	7	5
			>sp|P26572|MGAT1_HUMAN Alpha-1,3-mannosyl-glycoprotein 2-beta-N-acetylglucosaminyltransferase OS=Homo sapiens GN=MGAT1 PE=2 SV=2	MGAT1	P26440	3.7201e-40	6	7	6	6	2	4	7	3	3	6	2	3	4	4	4	4	3	3	4	3	4	4	6	7	6	6	2	4	7	3	3	6	2	3	4	4	4	4	3	3	4	3	4
			>sp|P26583|HMGB2_HUMAN High mobility group protein B2 OS=Homo sapiens GN=HMGB2 PE=1 SV=2	HMGB2	P26572	3.2518e-81	2	4	2	3	1	1	2	2	2	1	2	2	7	7	7	7	6	5	7	7	8	7	0	1	0	0	1	0	0	0	0	0	0	1	5	5	4	5	3	3	4	4	4
			>sp|P26599|PTBP1_HUMAN Polypyrimidine tract-binding protein 1 OS=Homo sapiens GN=PTBP1 PE=1 SV=1	PTBP1	P26583	0	15	16	16	15	18	16	18	15	16	20	15	17	20	21	20	20	19	20	20	20	20	20	15	16	16	15	18	16	18	15	16	20	15	17	20	21	20	20	19	20	20	20	20
			>sp|P26639|SYTC_HUMAN Threonyl-tRNA synthetase, cytoplasmic OS=Homo sapiens GN=TARS PE=1 SV=3	SYTC	P26599	0	6	9	16	10	4	12	16	4	2	4	3	3	33	33	32	31	32	33	33	33	31	31	6	9	16	10	4	12	16	4	2	4	3	3	33	33	32	31	32	33	33	33	31
			>sp|P26640|SYVC_HUMAN Valyl-tRNA synthetase OS=Homo sapiens GN=VARS PE=1 SV=4	SYVC	P26639	0	10	11	10	9	6	9	9	6	9	4	7	5	37	39	35	34	34	39	37	38	38	39	10	11	10	9	6	9	9	6	9	4	7	5	37	39	35	34	34	39	37	38	38
			>sp|P26641|EF1G_HUMAN Elongation factor 1-gamma OS=Homo sapiens GN=EEF1G PE=1 SV=3	EF1G	P26640	0	24	30	28	26	15	29	24	10	14	14	11	21	25	24	23	22	21	25	24	25	26	26	24	30	28	26	15	29	24	10	14	14	11	21	25	24	23	22	21	25	24	25	26
			>sp|P26885|FKBP2_HUMAN Peptidyl-prolyl cis-trans isomerase FKBP2 OS=Homo sapiens GN=FKBP2 PE=1 SV=2	FKBP2	P26641	2.2576e-22	1	1	0	1	0	1	1	1	1	1	0	1	3	3	3	3	2	3	3	3	3	4	1	1	0	1	0	1	1	1	1	1	0	1	3	3	3	3	2	3	3	3	3
			>sp|P27105|STOM_HUMAN Erythrocyte band 7 integral membrane protein OS=Homo sapiens GN=STOM PE=1 SV=3	STOM	P26885	0	15	18	19	15	10	16	16	18	18	21	14	13	12	13	14	12	14	12	9	11	10	11	15	18	19	15	10	16	16	18	18	21	14	13	12	13	14	12	14	12	9	11	10
			>sp|P27348|1433T_HUMAN 14-3-3 protein theta OS=Homo sapiens GN=YWHAQ PE=1 SV=1	1433T	P27105	0	13	18	15	13	7	16	15	15	15	13	12	11	17	19	21	19	18	18	21	21	20	21	12	17	13	12	7	16	12	13	13	11	10	8	15	17	18	17	16	16	19	19	18
			>sp|P27361|MK03_HUMAN Mitogen-activated protein kinase 3 OS=Homo sapiens GN=MAPK3 PE=1 SV=4	MK03	P27348	0	16	19	22	18	3	20	20	6	5	7	7	7	9	9	8	7	7	8	7	9	8	10	9	11	12	10	1	11	10	4	1	4	3	3	3	3	2	2	2	3	2	4	3
			>sp|P27449|VATL_HUMAN V-type proton ATPase 16 kDa proteolipid subunit OS=Homo sapiens GN=ATP6V0C PE=1 SV=1	VATL	P27361	2.0119e-18	2	1	1	2	0	2	1	2	1	1	2	1	2	2	1	1	1	2	2	2	2	2	2	1	1	2	0	2	1	2	1	1	2	1	2	2	1	1	1	2	2	2	2
			>sp|P27635|RL10_HUMAN 60S ribosomal protein L10 OS=Homo sapiens GN=RPL10 PE=1 SV=4;>sp|Q96L21|RL10L_HUMAN 60S ribosomal protein L10-like OS=Homo sapiens GN=RPL10L PE=1 SV=3	RL10	P27449	2.9006e-271	10	11	12	13	6	15	12	11	9	7	4	9	19	19	19	21	18	18	21	21	20	21	10	11	12	13	6	15	12	11	9	7	4	9	19	19	19	21	18	18	21	21	20
			>sp|P27658|CO8A1_HUMAN Collagen alpha-1(VIII) chain OS=Homo sapiens GN=COL8A1 PE=1 SV=2	CO8A1	P27635	2.958e-07	2	1	2	2	0	1	2	1	1	2	1	1	0	0	0	0	0	0	0	0	0	0	2	1	2	2	0	1	2	1	1	2	1	1	0	0	0	0	0	0	0	0	0
			>sp|P27694|RFA1_HUMAN Replication protein A 70 kDa DNA-binding subunit OS=Homo sapiens GN=RPA1 PE=1 SV=2	RFA1	P27658	0	5	5	8	5	6	5	7	6	4	6	4	9	10	11	10	8	10	10	11	10	10	9	5	5	8	5	6	5	7	6	4	6	4	9	10	11	10	8	10	10	11	10	10
			>sp|P27695|APEX1_HUMAN DNA-(apurinic or apyrimidinic site) lyase OS=Homo sapiens GN=APEX1 PE=1 SV=2	APEX1	P27694	9.4277e-181	1	5	1	0	4	3	6	2	3	0	1	4	8	8	9	9	8	9	9	9	10	9	1	5	1	0	4	3	6	2	3	0	1	4	8	8	9	9	8	9	9	9	10
			>sp|P27701|CD82_HUMAN CD82 antigen OS=Homo sapiens GN=CD82 PE=1 SV=1	CD82	P27695	1.0552e-158	4	2	6	6	0	3	7	1	1	0	1	0	1	2	2	1	0	2	1	1	1	3	4	2	6	6	0	3	7	1	1	0	1	0	1	2	2	1	0	2	1	1	1
			>sp|P27707|DCK_HUMAN Deoxycytidine kinase OS=Homo sapiens GN=DCK PE=1 SV=1	DCK	P27701	1.8088e-08	0	1	2	1	0	1	2	1	1	1	0	1	2	3	3	2	3	0	0	0	1	0	0	1	2	1	0	1	2	1	1	1	0	1	2	3	3	2	3	0	0	0	1
			>sp|P27708|PYR1_HUMAN CAD protein OS=Homo sapiens GN=CAD PE=1 SV=3	PYR1	P27707	0	18	32	38	35	4	31	42	10	8	13	14	12	43	41	37	36	41	40	42	41	37	42	18	32	38	35	4	31	42	10	8	13	14	12	43	41	37	36	41	40	42	41	37
			>sp|P27797|CALR_HUMAN Calreticulin OS=Homo sapiens GN=CALR PE=1 SV=1	CALR	P27708	0	17	14	18	18	5	13	16	9	6	11	8	7	20	21	19	21	19	20	20	20	20	20	17	14	18	18	5	13	16	9	6	11	8	7	20	21	19	21	19	20	20	20	20
			>sp|P27816|MAP4_HUMAN Microtubule-associated protein 4 OS=Homo sapiens GN=MAP4 PE=1 SV=3	MAP4	P27797	0	14	13	13	16	13	12	16	16	20	13	16	19	47	45	46	45	46	47	47	48	47	48	14	13	13	16	13	12	16	16	20	13	16	19	47	45	46	45	46	47	47	48	47
			>sp|P27824|CALX_HUMAN Calnexin OS=Homo sapiens GN=CANX PE=1 SV=2	CALX	P27816	2.3316e-296	17	21	21	19	3	22	22	13	18	16	13	11	21	21	21	21	21	22	20	21	21	22	17	21	21	19	3	22	22	13	18	16	13	11	21	21	21	21	21	22	20	21	21
			>sp|P27986|P85A_HUMAN Phosphatidylinositol 3-kinase regulatory subunit alpha OS=Homo sapiens GN=PIK3R1 PE=1 SV=2	P85A	P27824	1.7199e-05	1	1	1	1	0	1	2	0	0	0	0	0	1	1	1	0	1	1	1	1	1	1	1	1	1	1	0	1	2	0	0	0	0	0	1	1	1	0	1	1	1	1	1
			>sp|P28062|PSB8_HUMAN Proteasome subunit beta type-8 OS=Homo sapiens GN=PSMB8 PE=1 SV=2	PSB8	P27986	1.0146e-10	1	0	1	1	2	1	1	1	2	0	1	2	2	2	2	2	2	1	2	2	2	2	1	0	1	1	2	1	1	1	2	0	1	2	2	2	2	2	2	1	2	2	2
			>sp|P28066|PSA5_HUMAN Proteasome subunit alpha type-5 OS=Homo sapiens GN=PSMA5 PE=1 SV=3	PSA5	P28062	3.4978e-198	2	1	4	2	1	2	3	1	2	1	2	1	8	8	8	8	8	8	8	8	7	8	2	1	4	2	1	2	3	1	2	1	2	1	8	8	8	8	8	8	8	8	7
			>sp|P28070|PSB4_HUMAN Proteasome subunit beta type-4 OS=Homo sapiens GN=PSMB4 PE=1 SV=4	PSB4	P28066	1.0732e-266	3	3	4	5	1	2	2	2	1	1	2	0	9	9	9	9	9	8	8	9	9	9	3	3	4	5	1	2	2	2	1	1	2	0	9	9	9	9	9	8	8	9	9
			>sp|P28072|PSB6_HUMAN Proteasome subunit beta type-6 OS=Homo sapiens GN=PSMB6 PE=1 SV=4	PSB6	P28070	1.1096e-116	1	3	2	2	1	1	1	0	1	1	1	1	5	5	3	3	3	4	5	4	5	5	1	3	2	2	1	1	1	0	1	1	1	1	5	5	3	3	3	4	5	4	5
			>sp|P28074|PSB5_HUMAN Proteasome subunit beta type-5 OS=Homo sapiens GN=PSMB5 PE=1 SV=3	PSB5	P28072	1.0644e-251	4	1	4	1	1	5	2	2	2	2	2	3	13	13	12	12	12	12	13	13	12	13	4	1	4	1	1	5	2	2	2	2	2	3	13	13	12	12	12	12	13	13	12
			>sp|P28161|GSTM2_HUMAN Glutathione S-transferase Mu 2 OS=Homo sapiens GN=GSTM2 PE=1 SV=2	GSTM2	P28074	9.8318e-65	2	1	2	1	1	1	1	2	1	3	1	1	7	7	7	6	6	6	8	7	5	8	1	1	1	1	0	1	0	1	0	1	0	1	5	5	5	4	4	4	6	5	3
			>sp|P28288|ABCD3_HUMAN ATP-binding cassette sub-family D member 3 OS=Homo sapiens GN=ABCD3 PE=1 SV=1	ABCD3	P28161	0	20	19	27	25	2	20	25	10	10	9	4	7	7	8	6	6	4	8	9	8	5	8	20	19	27	25	2	20	25	10	10	9	4	7	7	8	6	6	4	8	9	8	5
			>sp|P28290|SSFA2_HUMAN Sperm-specific antigen 2 OS=Homo sapiens GN=SSFA2 PE=1 SV=3	SSFA2	P28288	2.8254e-21	0	4	4	2	5	3	4	2	6	4	1	4	1	1	1	1	0	1	1	2	1	1	0	4	4	2	5	3	4	2	6	4	1	4	1	1	1	1	0	1	1	2	1
			>sp|P28300|LYOX_HUMAN Protein-lysine 6-oxidase OS=Homo sapiens GN=LOX PE=1 SV=2	LYOX	P28290	6.9971e-38	4	7	4	4	1	6	5	1	1	0	1	1	2	2	2	2	1	1	1	1	1	1	4	7	4	4	1	6	5	1	1	0	1	1	2	2	2	2	1	1	1	1	1
			>sp|P28331|NDUS1_HUMAN NADH-ubiquinone oxidoreductase 75 kDa subunit, mitochondrial OS=Homo sapiens GN=NDUFS1 PE=1 SV=3	NDUS1	P28300	0	14	14	14	15	9	14	12	15	16	14	14	13	12	12	12	12	12	14	13	13	12	12	14	14	14	15	9	14	12	15	16	14	14	13	12	12	12	12	12	14	13	13	12
			>sp|P28370|SMCA1_HUMAN Probable global transcription activator SNF2L1 OS=Homo sapiens GN=SMARCA1 PE=1 SV=2	SMCA1	P28331	7.2958e-29	2	1	1	1	1	1	1	0	1	1	0	0	4	5	4	4	4	4	5	5	5	4	1	0	0	0	0	0	0	0	0	1	0	0	1	2	1	1	1	1	1	1	2
			>sp|P28482|MK01_HUMAN Mitogen-activated protein kinase 1 OS=Homo sapiens GN=MAPK1 PE=1 SV=3	MK01	P28370	0	21	29	30	24	9	30	29	7	11	8	10	8	15	16	16	14	14	15	14	15	16	15	20	28	29	23	8	29	28	6	10	7	9	7	14	15	15	13	13	14	13	14	15
			>sp|P28827|PTPRM_HUMAN Receptor-type tyrosine-protein phosphatase mu OS=Homo sapiens GN=PTPRM PE=1 SV=2	PTPRM	P28482	1.2252e-98	10	21	23	9	5	25	24	4	5	7	3	9	6	3	4	2	4	1	5	5	3	6	9	19	22	8	5	23	23	3	4	6	1	8	4	2	3	2	3	1	4	4	3
			>sp|P28838|AMPL_HUMAN Cytosol aminopeptidase OS=Homo sapiens GN=LAP3 PE=1 SV=3	AMPL	P28827	0	4	2	6	4	1	3	6	3	2	2	4	1	13	16	16	15	16	16	16	16	16	15	4	2	6	4	1	3	6	3	2	2	4	1	13	16	16	15	16	16	16	16	16
			>sp|P29144|TPP2_HUMAN Tripeptidyl-peptidase 2 OS=Homo sapiens GN=TPP2 PE=1 SV=4	TPP2	P28838	0	8	9	14	6	3	17	21	7	9	7	5	8	19	19	19	18	18	18	20	19	19	20	8	9	14	6	3	17	21	7	9	7	5	8	19	19	19	18	18	18	20	19	19
			>sp|P29218|IMPA1_HUMAN Inositol monophosphatase 1 OS=Homo sapiens GN=IMPA1 PE=1 SV=1	IMPA1	P29144	3.5334e-95	0	0	2	0	0	1	1	2	3	1	1	0	6	6	5	5	5	6	6	5	6	5	0	0	2	0	0	1	1	2	3	1	1	0	6	6	5	5	5	6	6	5	6
			>sp|P29317|EPHA2_HUMAN Ephrin type-A receptor 2 OS=Homo sapiens GN=EPHA2 PE=1 SV=2	EPHA2	P29218	0	40	58	45	51	7	71	63	18	22	18	15	22	17	18	17	15	13	16	19	16	19	15	40	58	45	51	7	71	63	18	22	18	15	22	17	18	17	15	13	16	19	16	19
			>sp|P29323|EPHB2_HUMAN Ephrin type-B receptor 2 OS=Homo sapiens GN=EPHB2 PE=1 SV=5	EPHB2	P29317	0	23	33	33	24	9	31	31	11	10	14	13	15	5	7	6	6	8	6	6	7	5	8	21	30	30	21	8	28	28	9	8	12	11	13	4	6	5	5	7	5	5	6	4
			>sp|P29353|SHC1_HUMAN SHC-transforming protein 1 OS=Homo sapiens GN=SHC1 PE=1 SV=4	SHC1	P29323	9.6202e-43	3	4	6	4	3	4	5	3	1	3	0	4	0	0	0	1	0	0	0	0	0	0	3	4	6	4	3	4	5	3	1	3	0	4	0	0	0	1	0	0	0	0	0
			>sp|P29372|3MG_HUMAN DNA-3-methyladenine glycosylase OS=Homo sapiens GN=MPG PE=1 SV=3	3MG	P29353	2.5339e-32	6	6	9	7	4	5	10	6	7	6	7	9	2	4	2	2	2	2	2	3	2	2	6	6	9	7	4	5	10	6	7	6	7	9	2	4	2	2	2	2	2	3	2
			>sp|P29401|TKT_HUMAN Transketolase OS=Homo sapiens GN=TKT PE=1 SV=3	TKT	P29372	0	14	12	16	14	5	14	15	8	10	11	11	7	31	33	30	27	28	32	33	33	30	33	14	12	16	14	5	14	15	8	10	11	11	7	31	33	30	27	28	32	33	33	30
			>sp|P29508|SPB3_HUMAN Serpin B3 OS=Homo sapiens GN=SERPINB3 PE=1 SV=2;>sp|P48594|SPB4_HUMAN Serpin B4 OS=Homo sapiens GN=SERPINB4 PE=1 SV=2	SPB3	P29401	1.9972e-32	0	2	5	3	4	2	7	3	5	7	3	8	4	3	3	3	1	2	3	2	3	3	0	2	5	3	4	2	7	3	5	7	3	8	4	3	3	3	1	2	3	2	3
			>sp|P29590|PML_HUMAN Probable transcription factor PML OS=Homo sapiens GN=PML PE=1 SV=3	PML	P29508	2.3781e-09	0	0	0	0	1	1	1	0	0	1	0	1	4	5	4	4	4	4	5	3	5	5	0	0	0	0	1	1	1	0	0	1	0	1	4	5	4	4	4	4	5	3	5
			>sp|P29692|EF1D_HUMAN Elongation factor 1-delta OS=Homo sapiens GN=EEF1D PE=1 SV=5	EF1D	P29590	0	13	14	13	14	7	13	12	12	8	7	10	9	11	11	12	11	10	10	9	10	12	10	13	14	13	14	7	13	12	12	8	7	10	9	11	11	12	11	10	10	9	10	12
			>sp|P29728|OAS2_HUMAN 2-5-oligoadenylate synthase 2 OS=Homo sapiens GN=OAS2 PE=1 SV=3	OAS2	P29692	5.4696e-38	1	2	2	1	0	0	2	1	0	1	0	0	1	1	1	1	1	1	1	1	1	1	1	2	2	1	0	0	2	1	0	1	0	0	1	1	1	1	1	1	1	1	1
			>sp|P29966|MARCS_HUMAN Myristoylated alanine-rich C-kinase substrate OS=Homo sapiens GN=MARCKS PE=1 SV=4	MARCS	P29728	0	9	8	8	10	6	7	5	10	10	7	9	7	12	11	11	12	12	12	11	11	12	12	9	8	8	10	6	7	5	10	10	7	9	7	12	11	11	12	12	12	11	11	12
			>sp|P29992|GNA11_HUMAN Guanine nucleotide-binding protein subunit alpha-11 OS=Homo sapiens GN=GNA11 PE=1 SV=2	GNA11	P29966	1.1027e-186	4	4	7	8	1	6	7	6	7	7	4	1	5	8	6	5	4	5	7	7	7	7	4	4	7	8	1	6	7	6	7	7	4	1	5	8	6	5	4	5	7	7	7
			>sp|P30040|ERP29_HUMAN Endoplasmic reticulum resident protein 29 OS=Homo sapiens GN=ERP29 PE=1 SV=4	ERP29	P29992	4.6682e-102	4	4	3	4	1	3	5	3	3	1	1	2	9	9	9	6	6	9	9	9	9	9	4	4	3	4	1	3	5	3	3	1	1	2	9	9	9	6	6	9	9	9	9
			>sp|P30041|PRDX6_HUMAN Peroxiredoxin-6 OS=Homo sapiens GN=PRDX6 PE=1 SV=3	PRDX6	P30040	0	15	11	15	18	2	10	18	8	5	6	14	4	21	22	23	21	23	25	23	24	28	24	15	11	15	18	2	10	18	8	5	6	14	4	21	22	23	21	23	25	23	24	28
			>sp|P30042|ES1_HUMAN ES1 protein homolog, mitochondrial OS=Homo sapiens GN=C21orf33 PE=1 SV=3	ES1	P30041	3.3252e-23	0	0	1	0	0	0	0	0	0	0	0	0	2	2	3	2	3	3	3	3	3	3	0	0	0	0	0	0	0	0	0	0	0	0	2	2	3	2	3	3	3	3	3
			>sp|P30043|BLVRB_HUMAN Flavin reductase OS=Homo sapiens GN=BLVRB PE=1 SV=3	BLVRB	P30042	1.7035e-132	1	1	1	1	0	0	1	0	1	0	0	0	4	4	4	4	4	4	4	5	4	4	1	1	1	1	0	0	1	0	1	0	0	0	4	4	4	4	4	4	4	5	4
			>sp|P30044|PRDX5_HUMAN Peroxiredoxin-5, mitochondrial OS=Homo sapiens GN=PRDX5 PE=1 SV=4	PRDX5	P30043	0	6	8	9	9	2	6	9	2	1	3	2	3	12	11	11	11	10	12	12	12	11	13	6	8	9	9	2	6	9	2	1	3	2	3	12	11	11	11	10	12	12	12	11
			>sp|P30046|DOPD_HUMAN D-dopachrome decarboxylase OS=Homo sapiens GN=DDT PE=1 SV=3;>sp|A6NHG4|DDTL_HUMAN D-dopachrome decarboxylase-like protein OS=Homo sapiens GN=DDTL PE=2 SV=1	DOPD	P30044	1.2568e-81	0	1	0	0	0	0	0	1	0	0	0	0	4	5	5	4	5	4	5	4	5	5	0	1	0	0	0	0	0	1	0	0	0	0	4	5	5	4	5	4	5	4	5
			>sp|P30048|PRDX3_HUMAN Thioredoxin-dependent peroxide reductase, mitochondrial OS=Homo sapiens GN=PRDX3 PE=1 SV=3	PRDX3	P30046	5.1777e-116	9	10	9	11	3	10	8	4	3	5	5	6	10	9	10	9	9	8	9	9	10	10	9	10	9	11	3	10	8	4	3	5	5	6	10	9	10	9	9	8	9	9	10
			>sp|P30049|ATPD_HUMAN ATP synthase subunit delta, mitochondrial OS=Homo sapiens GN=ATP5D PE=1 SV=2	ATPD	P30048	2.8732e-36	1	0	1	2	0	0	1	1	1	0	1	0	0	1	1	1	0	0	0	0	0	0	1	0	1	2	0	0	1	1	1	0	1	0	0	1	1	1	0	0	0	0	0
			>sp|P30050|RL12_HUMAN 60S ribosomal protein L12 OS=Homo sapiens GN=RPL12 PE=1 SV=1	RL12	P30049	0	4	5	6	6	10	8	6	7	6	9	7	11	9	8	8	7	8	8	8	8	9	8	4	5	6	6	10	8	6	7	6	9	7	11	9	8	8	7	8	8	8	8	9
			>sp|P30084|ECHM_HUMAN Enoyl-CoA hydratase, mitochondrial OS=Homo sapiens GN=ECHS1 PE=1 SV=4	ECHM	P30050	0	8	7	8	9	2	6	8	3	3	4	2	4	11	10	10	10	9	9	11	10	11	12	8	7	8	9	2	6	8	3	3	4	2	4	11	10	10	10	9	9	11	10	11
			>sp|P30085|KCY_HUMAN UMP-CMP kinase OS=Homo sapiens GN=CMPK1 PE=1 SV=3	KCY	P30084	1.5904e-127	4	3	4	3	1	3	3	2	1	1	1	1	9	9	9	9	7	9	10	10	6	9	4	3	4	3	1	3	3	2	1	1	1	1	9	9	9	9	7	9	10	10	6
			>sp|P30086|PEBP1_HUMAN Phosphatidylethanolamine-binding protein 1 OS=Homo sapiens GN=PEBP1 PE=1 SV=3	PEBP1	P30085	0	6	5	6	7	1	4	8	1	3	1	1	0	10	10	10	8	9	11	11	10	11	11	6	5	6	7	1	4	8	1	3	1	1	0	10	10	10	8	9	11	11	10	11
			>sp|P30101|PDIA3_HUMAN Protein disulfide-isomerase A3 OS=Homo sapiens GN=PDIA3 PE=1 SV=4	PDIA3	P30086	0	32	32	32	30	24	30	30	17	21	27	14	24	30	30	31	29	30	31	31	32	31	31	32	32	32	30	24	30	30	17	21	27	14	24	30	30	31	29	30	31	31	32	31
			>sp|P30153|2AAA_HUMAN Serine/threonine-protein phosphatase 2A 65 kDa regulatory subunit A alpha isoform OS=Homo sapiens GN=PPP2R1A PE=1 SV=4	2AAA	P30101	0	26	30	28	24	13	21	27	18	10	18	14	18	23	23	23	26	22	25	24	26	25	25	26	30	28	24	13	21	27	18	10	18	14	18	23	23	23	26	22	25	24	26	25
			>sp|P30154|2AAB_HUMAN Serine/threonine-protein phosphatase 2A 65 kDa regulatory subunit A beta isoform OS=Homo sapiens GN=PPP2R1B PE=1 SV=3	2AAB	P30153	0	5	5	6	4	3	4	6	5	3	4	4	4	5	5	6	6	6	6	5	6	5	6	0	0	0	0	0	0	0	0	0	0	0	0	0	0	1	1	1	0	0	0	0
			>sp|P30405|PPIF_HUMAN Peptidyl-prolyl cis-trans isomerase F, mitochondrial OS=Homo sapiens GN=PPIF PE=1 SV=1	PPIF	P30154	4.7172e-66	0	1	1	0	2	0	1	2	1	0	2	0	6	6	5	6	5	6	6	6	6	6	0	1	1	0	2	0	1	2	1	0	2	0	6	6	5	6	5	6	6	6	6
			>sp|P30411|BKRB2_HUMAN B2 bradykinin receptor OS=Homo sapiens GN=BDKRB2 PE=1 SV=2	BKRB2	P30405	2.6397e-16	3	4	5	2	0	3	5	2	0	1	0	2	0	1	0	0	1	0	0	1	0	1	3	4	5	2	0	3	5	2	0	1	0	2	0	1	0	0	1	0	0	1	0
			>sp|P30419|NMT1_HUMAN Glycylpeptide N-tetradecanoyltransferase 1 OS=Homo sapiens GN=NMT1 PE=1 SV=2	NMT1	P30411	4.2305e-198	3	1	2	3	2	2	3	2	1	3	0	2	10	10	9	9	9	10	10	10	10	10	3	1	2	3	2	2	3	2	1	3	0	2	10	10	9	9	9	10	10	10	10
			>sp|P30443|1A01_HUMAN HLA class I histocompatibility antigen, A-1 alpha chain OS=Homo sapiens GN=HLA-A PE=1 SV=1;>sp|P30455|1A36_HUMAN HLA class I histocompatibility antigen, A-36 alpha chain OS=Homo sapiens GN=HLA-A PE=1 SV=1	1A01	P30419	0	24	35	30	26	13	35	29	22	14	21	20	21	13	15	16	17	17	12	12	13	13	14	15	24	21	17	6	24	20	12	6	12	11	12	7	9	10	10	11	7	7	9	8
			>sp|P30459|1A74_HUMAN HLA class I histocompatibility antigen, A-74 alpha chain OS=Homo sapiens GN=HLA-A PE=1 SV=1;>sp|P10314|1A32_HUMAN HLA class I histocompatibility antigen, A-32 alpha chain OS=Homo sapiens GN=HLA-A PE=2 SV=2	1A74	P30443	0	14	19	18	17	6	23	19	11	11	12	10	12	7	8	8	8	7	8	8	7	8	8	2	2	2	2	0	2	2	0	1	1	0	1	0	0	0	0	0	0	0	0	0
			>sp|P30460|1B08_HUMAN HLA class I histocompatibility antigen, B-8 alpha chain OS=Homo sapiens GN=HLA-B PE=1 SV=1;>sp|P30480|1B42_HUMAN HLA class I histocompatibility antigen, B-42 alpha chain OS=Homo sapiens GN=HLA-B PE=1 SV=1;>sp|Q31610|1B81_HUMAN HLA cla	1B08	P30459	0	22	36	29	23	11	36	26	15	13	17	17	15	11	13	14	12	10	7	8	8	9	10	19	33	26	20	10	33	23	13	11	15	15	12	10	11	12	11	9	5	6	7	8
			>sp|P30479|1B41_HUMAN HLA class I histocompatibility antigen, B-41 alpha chain OS=Homo sapiens GN=HLA-B PE=1 SV=1	1B41	P30460	0	17	27	19	20	9	28	21	12	9	11	14	12	10	11	11	9	9	7	8	6	7	8	0	1	0	3	1	3	3	0	0	0	0	1	2	1	1	0	1	1	1	1	0
			>sp|P30481|1B44_HUMAN HLA class I histocompatibility antigen, B-44 alpha chain OS=Homo sapiens GN=HLA-B PE=1 SV=1	1B44	P30479	0	10	16	11	17	10	26	18	7	6	8	10	9	10	9	7	6	7	7	7	6	8	7	0	0	0	4	1	7	5	0	0	0	1	0	1	1	0	0	0	1	1	1	1
			>sp|P30491|1B53_HUMAN HLA class I histocompatibility antigen, B-53 alpha chain OS=Homo sapiens GN=HLA-B PE=1 SV=1	1B53	P30481	0	17	31	23	15	12	22	17	12	11	13	13	13	9	10	8	9	9	5	5	4	7	6	7	17	10	5	2	7	5	4	3	3	4	3	3	3	1	3	3	0	0	0	0
			>sp|P30499|1C01_HUMAN HLA class I histocompatibility antigen, Cw-1 alpha chain OS=Homo sapiens GN=HLA-C PE=2 SV=1	1C01	P30491	0	11	19	15	12	5	18	16	9	9	9	8	10	4	4	3	5	5	2	4	3	4	3	1	2	2	0	1	2	2	0	1	1	0	1	0	0	0	0	0	0	0	0	0
			>sp|P30504|1C04_HUMAN HLA class I histocompatibility antigen, Cw-4 alpha chain OS=Homo sapiens GN=HLA-C PE=1 SV=1	1C04	P30499	0	16	30	23	14	7	21	18	11	10	12	12	11	7	8	6	8	8	6	5	5	7	5	6	18	12	4	1	10	7	2	2	3	3	1	1	1	0	1	2	1	1	2	3
			>sp|P30505|1C08_HUMAN HLA class I histocompatibility antigen, Cw-8 alpha chain OS=Homo sapiens GN=HLA-C PE=2 SV=1	1C08	P30504	0	13	21	16	15	4	21	17	9	6	8	9	10	7	7	6	8	7	4	5	3	4	4	0	0	0	0	0	1	1	0	0	0	0	0	0	0	0	0	0	0	0	0	0
			>sp|P30508|1C12_HUMAN HLA class I histocompatibility antigen, Cw-12 alpha chain OS=Homo sapiens GN=HLA-C PE=1 SV=2;>sp|Q29960|1C16_HUMAN HLA class I histocompatibility antigen, Cw-16 alpha chain OS=Homo sapiens GN=HLA-C PE=2 SV=1;>sp|P30501|1C02_HUMAN HLA	1C12	P30505	0	17	26	22	18	8	26	22	14	10	13	14	14	10	10	9	11	10	6	7	5	7	7	2	2	3	2	0	3	2	1	0	1	1	0	1	1	1	1	1	0	0	0	1
			>sp|P30511|HLAF_HUMAN HLA class I histocompatibility antigen, alpha chain F OS=Homo sapiens GN=HLA-F PE=2 SV=3	HLAF	P30508	2.9852e-66	3	4	4	3	2	3	4	3	2	3	3	3	2	2	2	2	2	2	3	2	2	2	0	1	1	0	0	0	1	0	0	0	0	0	0	0	0	0	0	0	0	0	0
			>sp|P30519|HMOX2_HUMAN Heme oxygenase 2 OS=Homo sapiens GN=HMOX2 PE=1 SV=2	HMOX2	P30511	0	13	11	14	14	1	12	13	6	3	2	4	4	8	7	6	6	4	5	7	8	5	7	13	11	14	14	1	12	13	6	3	2	4	4	8	7	6	6	4	5	7	8	5
			>sp|P30520|PURA2_HUMAN Adenylosuccinate synthetase isozyme 2 OS=Homo sapiens GN=ADSS PE=1 SV=3	PURA2	P30519	6.6607e-163	0	1	3	2	0	1	3	1	2	1	2	1	9	10	9	8	8	10	9	10	9	10	0	1	3	2	0	1	3	1	2	1	2	1	9	10	9	8	8	10	9	10	9
			>sp|P30530|UFO_HUMAN Tyrosine-protein kinase receptor UFO OS=Homo sapiens GN=AXL PE=1 SV=3	UFO	P30520	0	19	25	24	20	5	29	26	7	8	4	7	4	9	8	6	5	4	8	7	7	7	8	19	25	24	20	5	29	26	7	8	4	7	4	9	8	6	5	4	8	7	7	7
			>sp|P30533|AMRP_HUMAN Alpha-2-macroglobulin receptor-associated protein OS=Homo sapiens GN=LRPAP1 PE=1 SV=1	AMRP	P30530	4.9049e-102	12	14	12	13	3	12	13	8	8	2	6	5	6	7	4	7	4	6	4	4	7	6	12	14	12	13	3	12	13	8	8	2	6	5	6	7	4	7	4	6	4	4	7
			>sp|P30536|TSPOA_HUMAN Translocator protein OS=Homo sapiens GN=TSPO PE=1 SV=3	TSPOA	P30533	5.9902e-28	3	2	3	4	1	2	3	2	2	3	0	1	1	1	1	2	2	1	2	1	1	1	3	2	3	4	1	2	3	2	2	3	0	1	1	1	1	2	2	1	2	1	1
			>sp|P30550|GRPR_HUMAN Gastrin-releasing peptide receptor OS=Homo sapiens GN=GRPR PE=2 SV=1	GRPR	P30536	2.4081e-10	1	1	1	1	0	1	1	0	0	1	0	0	0	0	0	0	0	0	0	0	0	0	1	1	1	1	0	1	1	0	0	1	0	0	0	0	0	0	0	0	0	0	0
			>sp|P30559|OXYR_HUMAN Oxytocin receptor OS=Homo sapiens GN=OXTR PE=1 SV=2	OXYR	P30550	5.2493e-28	1	1	1	0	0	1	1	0	0	0	0	0	0	0	0	0	0	0	0	0	0	0	1	1	1	0	0	1	1	0	0	0	0	0	0	0	0	0	0	0	0	0	0
			>sp|P30566|PUR8_HUMAN Adenylosuccinate lyase OS=Homo sapiens GN=ADSL PE=1 SV=2	PUR8	P30559	1.8884e-27	2	2	2	2	0	3	1	2	1	0	2	0	6	6	6	5	5	6	6	6	6	6	2	2	2	2	0	3	1	2	1	0	2	0	6	6	6	5	5	6	6	6	6
			>sp|P30622|CLIP1_HUMAN CAP-Gly domain-containing linker protein 1 OS=Homo sapiens GN=CLIP1 PE=1 SV=2	CLIP1	P30566	1.9617e-18	1	1	3	2	1	1	1	2	1	1	2	1	8	8	6	6	5	6	5	6	6	5	1	1	3	2	1	1	1	2	1	1	2	1	8	8	6	6	5	6	5	6	6
			>sp|P30626|SORCN_HUMAN Sorcin OS=Homo sapiens GN=SRI PE=1 SV=1	SORCN	P30622	1.7785e-68	8	6	9	9	1	3	6	5	2	2	3	1	8	8	7	7	6	7	8	8	8	8	8	6	9	9	1	3	6	5	2	2	3	1	8	8	7	7	6	7	8	8	8
			>sp|P30685|1B35_HUMAN HLA class I histocompatibility antigen, B-35 alpha chain OS=Homo sapiens GN=HLA-B PE=1 SV=1	1B35	P30626	0	17	32	23	15	12	21	16	12	10	12	13	13	9	10	8	9	9	5	5	4	7	6	0	1	0	0	0	0	0	0	0	0	0	0	0	0	0	0	0	0	0	0	0
			>sp|P30740|ILEU_HUMAN Leukocyte elastase inhibitor OS=Homo sapiens GN=SERPINB1 PE=1 SV=1	ILEU	P30685	1.9143e-65	2	2	5	4	4	1	4	4	2	3	4	4	8	7	6	7	8	8	8	8	9	9	2	2	5	4	4	1	4	4	2	3	4	4	8	7	6	7	8	8	8	8	9
			>sp|P30825|CTR1_HUMAN High affinity cationic amino acid transporter 1 OS=Homo sapiens GN=SLC7A1 PE=1 SV=1	CTR1	P30740	2.1198e-66	5	6	5	5	0	6	6	3	1	3	4	5	2	2	2	2	2	2	2	3	2	2	4	5	4	4	0	5	5	3	1	2	3	4	1	1	1	1	1	1	1	2	1
			>sp|P30837|AL1B1_HUMAN Aldehyde dehydrogenase X, mitochondrial OS=Homo sapiens GN=ALDH1B1 PE=1 SV=3	AL1B1	P30825	9.7618e-196	1	1	3	4	1	3	2	1	1	0	1	0	3	3	3	3	3	3	3	3	3	3	0	1	2	3	0	2	1	0	1	0	0	0	2	2	2	2	2	2	2	2	2
			>sp|P30876|RPB2_HUMAN DNA-directed RNA polymerase II subunit RPB2 OS=Homo sapiens GN=POLR2B PE=1 SV=1	RPB2	P30837	6.5886e-17	2	2	4	2	0	0	3	1	1	1	0	0	4	3	5	5	4	4	4	3	4	4	2	2	4	2	0	0	3	1	1	1	0	0	4	3	5	5	4	4	4	3	4
			>sp|P31025|LCN1_HUMAN Lipocalin-1 OS=Homo sapiens GN=LCN1 PE=1 SV=1;>sp|Q5VSP4|LC1L1_HUMAN Putative lipocalin 1-like protein 1 OS=Homo sapiens GN=LCN1L1 PE=5 SV=1	LCN1	P30876	6.9238e-09	0	1	1	1	2	2	1	1	1	3	1	3	0	1	0	0	0	0	0	1	0	0	0	1	1	1	2	2	1	1	1	3	1	3	0	1	0	0	0	0	0	1	0
			>sp|P31040|DHSA_HUMAN Succinate dehydrogenase [ubiquinone] flavoprotein subunit, mitochondrial OS=Homo sapiens GN=SDHA PE=1 SV=2	DHSA	P31025	0	9	6	8	10	4	6	7	4	3	5	6	4	13	14	12	12	12	14	13	13	13	14	9	6	8	10	4	6	7	4	3	5	6	4	13	14	12	12	12	14	13	13	13
			>sp|P31146|COR1A_HUMAN Coronin-1A OS=Homo sapiens GN=CORO1A PE=1 SV=4	COR1A	P31040	0.0017436	1	2	2	1	2	2	2	2	2	2	2	2	2	1	1	1	1	1	0	0	2	1	1	1	1	1	1	1	1	1	1	1	1	1	1	1	1	1	1	1	0	0	1
			>sp|P31150|GDIA_HUMAN Rab GDP dissociation inhibitor alpha OS=Homo sapiens GN=GDI1 PE=1 SV=2	GDIA	P31146	0	3	6	7	3	1	4	7	2	2	3	2	1	21	21	19	21	20	21	21	22	21	21	0	2	2	1	1	1	4	0	0	1	0	1	12	12	11	11	12	12	12	13	12
			>sp|P31151|S10A7_HUMAN Protein S100-A7 OS=Homo sapiens GN=S100A7 PE=1 SV=4	S10A7	P31150	1.0305e-51	2	1	3	2	2	0	4	3	3	5	2	6	0	0	0	0	0	0	0	0	0	1	2	1	3	2	2	0	4	3	3	5	2	6	0	0	0	0	0	0	0	0	0
			>sp|P31152|MK04_HUMAN Mitogen-activated protein kinase 4 OS=Homo sapiens GN=MAPK4 PE=1 SV=2	MK04	P31151	4.2882e-05	1	1	2	1	1	1	2	1	1	1	1	1	0	0	1	0	0	0	0	0	0	0	0	0	1	0	0	0	1	0	0	0	0	0	0	0	0	0	0	0	0	0	0
			>sp|P31153|METK2_HUMAN S-adenosylmethionine synthase isoform type-2 OS=Homo sapiens GN=MAT2A PE=1 SV=1	METK2	P31152	0	5	7	5	5	4	7	7	2	2	3	1	3	8	8	8	8	8	7	8	8	8	8	5	7	5	5	4	7	7	2	2	3	1	3	8	8	8	8	8	7	8	8	8
			>sp|P31350|RIR2_HUMAN Ribonucleoside-diphosphate reductase subunit M2 OS=Homo sapiens GN=RRM2 PE=1 SV=1	RIR2	P31153	3.9441e-15	2	0	0	1	1	0	0	0	1	1	0	0	5	5	5	5	5	4	5	5	5	5	2	0	0	1	1	0	0	0	1	1	0	0	5	5	5	5	5	4	5	5	5
			>sp|P31431|SDC4_HUMAN Syndecan-4 OS=Homo sapiens GN=SDC4 PE=1 SV=2	SDC4	P31350	1.9461e-82	6	8	8	6	8	8	8	7	5	4	6	4	4	6	4	4	5	7	5	6	6	4	6	8	8	6	8	8	8	7	5	4	6	4	4	6	4	4	5	7	5	6	6
			>sp|P31483|TIA1_HUMAN Nucleolysin TIA-1 isoform p40 OS=Homo sapiens GN=TIA1 PE=1 SV=3	TIA1	P31431	1.3384e-32	2	2	2	3	0	2	2	0	0	0	0	0	2	2	1	1	1	2	2	2	2	2	1	1	1	1	0	1	1	0	0	0	0	0	1	1	0	0	0	1	1	1	1
			>sp|P31641|SC6A6_HUMAN Sodium- and chloride-dependent taurine transporter OS=Homo sapiens GN=SLC6A6 PE=1 SV=2	SC6A6	P31483	8.0072e-34	3	5	4	4	1	5	5	2	1	2	2	0	2	0	2	1	1	2	2	2	2	2	3	5	4	4	1	5	5	2	1	2	2	0	2	0	2	1	1	2	2	2	2
			>sp|P31689|DNJA1_HUMAN DnaJ homolog subfamily A member 1 OS=Homo sapiens GN=DNAJA1 PE=1 SV=2	DNJA1	P31641	3.5259e-225	10	11	13	10	5	13	14	7	7	8	5	8	8	8	8	8	6	7	7	7	6	8	10	10	12	10	5	12	13	7	6	7	5	7	7	7	7	7	5	7	7	7	6
			>sp|P31930|QCR1_HUMAN Cytochrome b-c1 complex subunit 1, mitochondrial OS=Homo sapiens GN=UQCRC1 PE=1 SV=3	QCR1	P31689	2.1641e-280	5	5	6	6	4	7	6	5	5	5	5	3	11	10	11	11	11	11	11	10	11	10	5	5	6	6	4	7	6	5	5	5	5	3	11	10	11	11	11	11	11	10	11
			>sp|P31937|3HIDH_HUMAN 3-hydroxyisobutyrate dehydrogenase, mitochondrial OS=Homo sapiens GN=HIBADH PE=1 SV=2	3HIDH	P31930	2.4436e-62	2	1	2	2	0	1	2	0	0	0	0	0	3	3	2	2	0	3	4	4	2	3	2	1	2	2	0	1	2	0	0	0	0	0	3	3	2	2	0	3	4	4	2
			>sp|P31939|PUR9_HUMAN Bifunctional purine biosynthesis protein PURH OS=Homo sapiens GN=ATIC PE=1 SV=3	PUR9	P31937	0	11	6	9	6	3	7	8	6	6	4	3	5	38	39	38	31	34	37	37	37	36	39	11	6	9	6	3	7	8	6	6	4	3	5	38	39	38	31	34	37	37	37	36
			>sp|P31942|HNRH3_HUMAN Heterogeneous nuclear ribonucleoprotein H3 OS=Homo sapiens GN=HNRNPH3 PE=1 SV=2	HNRH3	P31939	2.3317e-220	6	6	7	7	6	6	7	5	6	5	4	7	7	7	7	7	7	7	7	7	7	7	5	5	6	6	5	5	6	5	6	4	4	6	6	6	6	6	6	6	6	6	6
			>sp|P31943|HNRH1_HUMAN Heterogeneous nuclear ribonucleoprotein H OS=Homo sapiens GN=HNRNPH1 PE=1 SV=4	HNRH1	P31942	0	13	15	17	17	13	16	15	8	8	13	10	13	17	16	16	16	16	17	16	18	16	17	13	15	17	17	13	16	15	8	8	13	10	13	17	16	16	16	16	17	16	18	16
			>sp|P31944|CASPE_HUMAN Caspase-14 OS=Homo sapiens GN=CASP14 PE=1 SV=2	CASPE	P31943	2.3735e-23	0	3	3	4	1	6	6	5	5	7	5	8	2	2	1	1	1	2	1	2	0	1	0	3	3	4	1	6	6	5	5	7	5	8	2	2	1	1	1	2	1	2	0
			>sp|P31946|1433B_HUMAN 14-3-3 protein beta/alpha OS=Homo sapiens GN=YWHAB PE=1 SV=3	1433B	P31944	0	11	11	12	12	7	10	11	10	8	9	10	10	17	18	19	15	15	21	19	18	18	21	9	8	8	10	5	8	7	7	4	5	7	5	14	15	14	12	12	17	15	14	15
			>sp|P31948|STIP1_HUMAN Stress-induced-phosphoprotein 1 OS=Homo sapiens GN=STIP1 PE=1 SV=1	STIP1	P31946	0	6	4	5	3	1	5	6	1	4	4	1	3	18	18	18	17	18	19	18	18	18	19	6	4	5	3	1	5	6	1	4	4	1	3	18	18	18	17	18	19	18	18	18
			>sp|P31949|S10AB_HUMAN Protein S100-A11 OS=Homo sapiens GN=S100A11 PE=1 SV=2	S10AB	P31948	0	4	3	4	6	0	1	4	2	2	4	1	5	9	7	6	6	5	8	8	6	7	8	4	3	4	6	0	1	4	2	2	4	1	5	9	7	6	6	5	8	8	6	7
			>sp|P32119|PRDX2_HUMAN Peroxiredoxin-2 OS=Homo sapiens GN=PRDX2 PE=1 SV=5	PRDX2	P31949	1.1814e-234	12	14	13	14	8	15	13	12	11	12	7	14	14	14	13	13	13	12	14	13	15	14	11	13	12	13	7	14	12	11	10	11	6	13	13	13	12	12	12	11	13	12	14
			>sp|P32321|DCTD_HUMAN Deoxycytidylate deaminase OS=Homo sapiens GN=DCTD PE=1 SV=2	DCTD	P32119	2.1502e-18	1	1	2	1	1	1	2	0	2	1	0	1	3	3	3	3	3	3	3	3	3	3	1	1	2	1	1	1	2	0	2	1	0	1	3	3	3	3	3	3	3	3	3
			>sp|P32322|P5CR1_HUMAN Pyrroline-5-carboxylate reductase 1, mitochondrial OS=Homo sapiens GN=PYCR1 PE=1 SV=2	P5CR1	P32321	1.8825e-119	8	7	8	8	4	7	8	6	3	4	5	3	4	4	4	3	4	4	4	5	5	4	8	7	8	8	4	7	8	6	3	4	5	3	4	4	4	3	4	4	4	5	5
			>sp|P32418|NAC1_HUMAN Sodium/calcium exchanger 1 OS=Homo sapiens GN=SLC8A1 PE=1 SV=3	NAC1	P32322	6.9146e-89	6	5	6	6	1	5	8	2	0	0	3	1	2	2	2	2	2	2	2	2	2	3	6	5	6	6	1	5	8	2	0	0	3	1	2	2	2	2	2	2	2	2	2
			>sp|P32455|GBP1_HUMAN Interferon-induced guanylate-binding protein 1 OS=Homo sapiens GN=GBP1 PE=1 SV=2	GBP1	P32418	1.6219e-77	2	0	0	4	0	3	1	1	1	0	0	0	7	8	5	6	5	6	5	6	5	7	2	0	0	4	0	3	1	1	1	0	0	0	7	8	5	6	5	6	5	6	5
			>sp|P32456|GBP2_HUMAN Interferon-induced guanylate-binding protein 2 OS=Homo sapiens GN=GBP2 PE=2 SV=3	GBP2	P32455	4.4596e-07	2	0	0	1	0	0	0	1	0	0	1	0	3	4	3	3	3	2	3	3	3	3	1	0	0	1	0	0	0	1	0	0	1	0	2	3	2	2	2	1	2	2	2
			>sp|P32969|RL9_HUMAN 60S ribosomal protein L9 OS=Homo sapiens GN=RPL9 PE=1 SV=1	RL9	P32456	0	7	10	7	8	9	10	8	10	8	7	9	9	15	14	12	12	12	15	15	14	13	16	7	10	7	8	9	10	8	10	8	7	9	9	15	14	12	12	12	15	15	14	13
			>sp|P33121|ACSL1_HUMAN Long-chain-fatty-acid--CoA ligase 1 OS=Homo sapiens GN=ACSL1 PE=1 SV=1	ACSL1	P32969	2.6379e-05	0	0	0	1	0	0	1	0	0	0	0	0	4	3	3	1	3	2	3	4	4	4	0	0	0	1	0	0	1	0	0	0	0	0	4	3	3	1	3	2	3	4	4
			>sp|P33176|KINH_HUMAN Kinesin-1 heavy chain OS=Homo sapiens GN=KIF5B PE=1 SV=1	KINH	P33121	0	14	21	21	15	8	19	19	8	17	13	9	16	42	44	42	41	39	41	41	41	42	44	14	21	21	15	8	19	19	8	17	13	9	16	42	44	42	41	39	41	41	41	42
			>sp|P33240|CSTF2_HUMAN Cleavage stimulation factor subunit 2 OS=Homo sapiens GN=CSTF2 PE=1 SV=1	CSTF2	P33176	0.00047363	1	1	0	2	0	1	1	0	0	0	0	0	0	1	0	0	0	1	1	0	0	2	1	1	0	2	0	1	1	0	0	0	0	0	0	1	0	0	0	1	1	0	0
			>sp|P33316|DUT_HUMAN Deoxyuridine 5-triphosphate nucleotidohydrolase, mitochondrial OS=Homo sapiens GN=DUT PE=1 SV=3	DUT	P33240	3.5044e-110	4	4	4	6	0	1	5	3	2	2	4	2	5	5	5	5	5	5	5	5	5	5	4	4	4	6	0	1	5	3	2	2	4	2	5	5	5	5	5	5	5	5	5
			>sp|P33527|MRP1_HUMAN Multidrug resistance-associated protein 1 OS=Homo sapiens GN=ABCC1 PE=1 SV=3	MRP1	P33316	0	57	68	70	61	14	69	72	29	15	30	29	29	15	16	10	11	10	15	13	16	16	17	57	68	70	61	14	69	72	29	15	30	29	29	15	16	10	11	10	15	13	16	16
			>sp|P33764|S10A3_HUMAN Protein S100-A3 OS=Homo sapiens GN=S100A3 PE=1 SV=1	S10A3	P33527	2.0566e-70	0	0	0	0	0	1	0	0	0	0	0	0	0	1	1	1	0	3	1	1	1	1	0	0	0	0	0	1	0	0	0	0	0	0	0	1	1	1	0	3	1	1	1
			>sp|P33897|ABCD1_HUMAN ATP-binding cassette sub-family D member 1 OS=Homo sapiens GN=ABCD1 PE=1 SV=2	ABCD1	P33764	8.3621e-21	3	2	2	3	1	1	4	0	2	0	0	0	1	2	2	2	1	0	1	1	1	2	3	2	2	3	1	1	4	0	2	0	0	0	1	2	2	2	1	0	1	1	1
			>sp|P33908|MA1A1_HUMAN Mannosyl-oligosaccharide 1,2-alpha-mannosidase IA OS=Homo sapiens GN=MAN1A1 PE=1 SV=3	MA1A1	P33897	8.7051e-10	0	1	2	1	0	3	3	1	0	0	0	0	0	0	1	0	1	1	0	1	0	1	0	1	2	1	0	3	3	1	0	0	0	0	0	0	1	0	1	1	0	1	0
			>sp|P33947|ERD22_HUMAN ER lumen protein retaining receptor 2 OS=Homo sapiens GN=KDELR2 PE=1 SV=1	ERD22	P33908	2.1078e-163	5	3	5	5	2	4	6	3	3	4	3	2	6	6	5	6	4	8	6	6	6	7	5	3	5	5	2	4	6	3	3	4	3	2	6	6	5	6	4	8	6	6	6
			>sp|P33991|MCM4_HUMAN DNA replication licensing factor MCM4 OS=Homo sapiens GN=MCM4 PE=1 SV=5	MCM4	P33947	3.2122e-286	1	2	1	2	1	1	3	1	0	2	1	0	16	16	14	13	14	14	15	16	15	15	1	2	1	2	1	1	3	1	0	2	1	0	16	16	14	13	14	14	15	16	15
			>sp|P33992|MCM5_HUMAN DNA replication licensing factor MCM5 OS=Homo sapiens GN=MCM5 PE=1 SV=5	MCM5	P33991	2.909e-88	4	6	6	7	6	5	5	5	5	3	6	9	14	17	14	14	13	15	14	14	13	15	4	6	6	7	6	5	5	5	5	3	6	9	14	17	14	14	13	15	14	14	13
			>sp|P33993|MCM7_HUMAN DNA replication licensing factor MCM7 OS=Homo sapiens GN=MCM7 PE=1 SV=4	MCM7	P33992	6.6229e-230	4	8	7	8	1	8	5	3	2	2	0	0	20	20	19	16	16	20	19	19	18	18	4	8	7	8	1	8	5	3	2	2	0	0	20	20	19	16	16	20	19	19	18
			>sp|P34741|SDC2_HUMAN Syndecan-2 OS=Homo sapiens GN=SDC2 PE=1 SV=2	SDC2	P33993	4.3954e-63	3	2	3	3	1	3	3	3	0	0	1	0	1	1	1	1	1	1	1	1	1	1	3	2	3	3	1	3	3	3	0	0	1	0	1	1	1	1	1	1	1	1	1
			>sp|P34810|CD68_HUMAN Macrosialin OS=Homo sapiens GN=CD68 PE=1 SV=2	CD68	P34741	2.2741e-45	1	1	2	0	0	0	1	1	1	1	0	0	2	2	2	2	2	2	2	2	2	2	1	1	2	0	0	0	1	1	1	1	0	0	2	2	2	2	2	2	2	2	2
			>sp|P34897|GLYM_HUMAN Serine hydroxymethyltransferase, mitochondrial OS=Homo sapiens GN=SHMT2 PE=1 SV=3	GLYM	P34810	0	19	16	18	20	10	12	18	9	6	9	6	11	19	18	15	19	17	18	18	19	18	20	19	16	18	20	10	12	18	9	6	9	6	11	19	18	15	19	17	18	18	19	18
			>sp|P34932|HSP74_HUMAN Heat shock 70 kDa protein 4 OS=Homo sapiens GN=HSPA4 PE=1 SV=4	HSP74	P34897	0	6	4	10	9	6	4	7	8	6	4	8	8	45	45	46	40	38	45	44	45	44	43	6	4	10	9	6	4	7	8	6	4	8	8	45	45	46	40	38	45	44	45	44
			>sp|P34947|GRK5_HUMAN G protein-coupled receptor kinase 5 OS=Homo sapiens GN=GRK5 PE=1 SV=1;>sp|P43250|GRK6_HUMAN G protein-coupled receptor kinase 6 OS=Homo sapiens GN=GRK6 PE=1 SV=2	GRK5	P34932	2.1607e-14	1	2	2	1	0	2	2	0	2	1	0	1	1	1	1	1	1	1	1	1	1	1	1	2	2	1	0	2	2	0	2	1	0	1	1	1	1	1	1	1	1	1	1
			>sp|P35052|GPC1_HUMAN Glypican-1 OS=Homo sapiens GN=GPC1 PE=1 SV=2	GPC1	P34947	0	18	22	23	19	4	19	22	13	14	14	9	7	11	11	11	12	11	9	8	8	8	9	18	22	23	19	4	19	22	13	14	14	9	7	11	11	11	12	11	9	8	8	8
			>sp|P35080|PROF2_HUMAN Profilin-2 OS=Homo sapiens GN=PFN2 PE=1 SV=3	PROF2	P35052	3.3121e-197	4	3	3	4	2	3	3	3	3	3	3	3	7	7	5	5	5	7	7	7	5	7	4	3	3	4	2	3	3	3	3	3	3	3	7	7	5	5	5	7	7	7	5
			>sp|P35221|CTNA1_HUMAN Catenin alpha-1 OS=Homo sapiens GN=CTNNA1 PE=1 SV=1	CTNA1	P35080	0	62	97	76	63	21	98	78	51	48	44	38	33	31	41	37	38	39	39	36	42	37	44	62	97	76	63	21	98	78	51	48	44	38	33	31	41	37	38	39	39	36	42	37
			>sp|P35222|CTNB1_HUMAN Catenin beta-1 OS=Homo sapiens GN=CTNNB1 PE=1 SV=1	CTNB1	P35221	0	39	51	43	39	18	49	43	35	30	26	25	26	20	21	17	18	20	15	15	18	16	19	39	51	43	39	18	49	43	35	30	26	25	26	20	21	17	18	20	15	15	18	16
			>sp|P35232|PHB_HUMAN Prohibitin OS=Homo sapiens GN=PHB PE=1 SV=1	PHB	P35222	0	24	34	29	32	11	34	31	17	20	20	14	16	21	20	19	17	18	19	20	20	21	21	24	34	29	32	11	34	31	17	20	20	14	16	21	20	19	17	18	19	20	20	21
			>sp|P35237|SPB6_HUMAN Serpin B6 OS=Homo sapiens GN=SERPINB6 PE=1 SV=3	SPB6	P35232	0	5	5	7	8	3	6	8	6	4	5	6	4	20	18	15	17	15	19	19	20	20	20	5	5	7	8	3	6	8	6	4	5	6	4	20	18	15	17	15	19	19	20	20
			>sp|P35240|MERL_HUMAN Merlin OS=Homo sapiens GN=NF2 PE=1 SV=1	MERL	P35237	0.00067606	1	0	1	1	1	0	1	1	1	1	1	2	2	2	2	2	1	1	2	2	2	2	1	0	1	1	1	0	1	1	1	1	1	2	2	2	2	2	1	1	2	2	2
			>sp|P35241|RADI_HUMAN Radixin OS=Homo sapiens GN=RDX PE=1 SV=1	RADI	P35240	0	8	15	16	14	16	16	16	12	14	15	8	21	27	27	27	27	27	27	26	25	28	28	1	2	5	4	4	4	5	4	4	5	2	8	14	14	14	14	14	15	13	13	16
			>sp|P35268|RL22_HUMAN 60S ribosomal protein L22 OS=Homo sapiens GN=RPL22 PE=1 SV=2	RL22	P35241	4.4929e-241	5	5	5	4	5	6	4	5	5	6	4	6	9	9	9	9	8	9	9	9	9	9	5	5	5	4	5	6	4	5	5	6	4	6	9	9	9	9	8	9	9	9	9
			>sp|P35269|T2FA_HUMAN General transcription factor IIF subunit 1 OS=Homo sapiens GN=GTF2F1 PE=1 SV=2	T2FA	P35268	1.8359e-100	1	2	2	2	1	2	2	1	1	0	1	1	2	2	3	2	2	4	3	4	3	4	1	2	2	2	1	2	2	1	1	0	1	1	2	2	3	2	2	4	3	4	3
			>sp|P35270|SPRE_HUMAN Sepiapterin reductase OS=Homo sapiens GN=SPR PE=1 SV=1	SPRE	P35269	2.3252e-150	0	0	0	1	0	0	0	0	0	1	0	0	3	3	3	1	2	3	3	3	2	3	0	0	0	1	0	0	0	0	0	1	0	0	3	3	3	1	2	3	3	3	2
			>sp|P35520|CBS_HUMAN Cystathionine beta-synthase OS=Homo sapiens GN=CBS PE=1 SV=2	CBS	P35270	6.858e-07	0	0	0	0	0	0	0	0	0	0	0	0	1	2	1	0	1	2	2	2	1	2	0	0	0	0	0	0	0	0	0	0	0	0	1	2	1	0	1	2	2	2	1
			>sp|P35555|FBN1_HUMAN Fibrillin-1 OS=Homo sapiens GN=FBN1 PE=1 SV=3	FBN1	P35520	1.2318e-15	0	2	3	1	2	2	2	0	1	3	0	2	3	2	2	1	1	3	3	2	1	3	0	2	3	1	2	2	2	0	1	3	0	2	3	2	2	1	1	3	3	2	1
			>sp|P35556|FBN2_HUMAN Fibrillin-2 OS=Homo sapiens GN=FBN2 PE=1 SV=3	FBN2	P35555	2.9038e-13	2	1	4	2	0	1	2	2	1	0	1	0	3	2	1	3	1	2	3	2	3	3	2	1	4	2	0	1	2	2	1	0	1	0	3	2	1	3	1	2	3	2	3
			>sp|P35579|MYH9_HUMAN Myosin-9 OS=Homo sapiens GN=MYH9 PE=1 SV=4	MYH9	P35556	0	207	329	274	195	371	360	215	237	367	293	196	258	202	207	191	196	197	185	192	196	198	211	207	329	274	195	371	360	215	237	367	293	196	258	202	207	191	196	197	185	192	196	198
			>sp|P35580|MYH10_HUMAN Myosin-10 OS=Homo sapiens GN=MYH10 PE=1 SV=3	MYH10	P35579	0	78	132	154	68	175	155	82	97	179	155	72	138	82	86	79	80	82	80	82	82	83	84	56	97	125	45	136	116	58	70	139	123	48	109	54	59	54	56	55	55	56	57	59
			>sp|P35606|COPB2_HUMAN Coatomer subunit beta OS=Homo sapiens GN=COPB2 PE=1 SV=2	COPB2	P35580	0	13	18	25	24	23	20	22	23	19	14	25	22	33	34	30	32	32	33	34	34	34	33	13	18	25	24	23	20	22	23	19	14	25	22	33	34	30	32	32	33	34	34	34
			>sp|P35609|ACTN2_HUMAN Alpha-actinin-2 OS=Homo sapiens GN=ACTN2 PE=1 SV=1	ACTN2	P35606	0	25	37	25	32	36	38	29	33	37	29	33	28	27	28	22	25	24	23	26	25	25	25	2	2	2	3	3	3	3	5	3	4	5	3	3	3	2	3	3	2	3	3	2
			>sp|P35610|SOAT1_HUMAN Sterol O-acyltransferase 1 OS=Homo sapiens GN=SOAT1 PE=1 SV=3	SOAT1	P35609	2.7618e-19	3	5	7	5	1	5	7	4	3	4	4	1	2	1	2	1	2	1	1	1	2	1	3	5	7	5	1	5	7	4	3	4	4	1	2	1	2	1	2	1	1	1	2
			>sp|P35611|ADDA_HUMAN Alpha-adducin OS=Homo sapiens GN=ADD1 PE=1 SV=2	ADDA	P35610	5.065e-212	11	11	14	11	14	11	13	9	18	17	12	17	12	12	11	8	9	12	11	9	10	12	11	11	14	11	14	11	13	9	18	17	12	17	12	12	11	8	9	12	11	9	10
			>sp|P35613|BASI_HUMAN Basigin OS=Homo sapiens GN=BSG PE=1 SV=2	BASI	P35611	0	14	20	17	16	7	24	19	11	11	9	11	9	8	8	8	8	8	8	8	8	8	8	14	20	17	16	7	24	19	11	11	9	11	9	8	8	8	8	8	8	8	8	8
			>sp|P35637|FUS_HUMAN RNA-binding protein FUS OS=Homo sapiens GN=FUS PE=1 SV=1	FUS	P35613	3.9799e-92	5	4	5	6	0	5	5	5	5	0	5	1	7	7	9	8	5	7	7	7	6	7	5	4	5	6	0	5	5	5	5	0	5	1	7	7	9	8	5	7	7	7	6
			>sp|P35658|NU214_HUMAN Nuclear pore complex protein Nup214 OS=Homo sapiens GN=NUP214 PE=1 SV=2	NU214	P35637	2.7484e-72	0	0	1	1	0	0	0	1	1	0	2	1	6	5	4	3	3	5	6	5	4	5	0	0	1	1	0	0	0	1	1	0	2	1	6	5	4	3	3	5	6	5	4
			>sp|P35659|DEK_HUMAN Protein DEK OS=Homo sapiens GN=DEK PE=1 SV=1	DEK	P35658	3.7474e-24	1	2	1	1	1	3	3	3	1	1	2	1	6	5	5	6	6	5	6	6	6	6	1	2	1	1	1	3	3	3	1	1	2	1	6	5	5	6	6	5	6	6	6
			>sp|P35749|MYH11_HUMAN Myosin-11 OS=Homo sapiens GN=MYH11 PE=1 SV=3	MYH11	P35659	0	21	33	30	22	35	35	21	25	36	34	20	34	22	24	21	22	22	21	22	21	20	23	0	0	0	0	1	1	0	0	0	0	0	1	0	0	0	0	0	0	0	0	0
			>sp|P35754|GLRX1_HUMAN Glutaredoxin-1 OS=Homo sapiens GN=GLRX PE=1 SV=2	GLRX1	P35749	3.6523e-35	0	1	0	0	0	0	0	0	0	0	0	2	1	1	1	1	1	2	1	1	1	1	0	1	0	0	0	0	0	0	0	0	0	2	1	1	1	1	1	2	1	1	1
			>sp|P35869|AHR_HUMAN Aryl hydrocarbon receptor OS=Homo sapiens GN=AHR PE=1 SV=2	AHR	P35754	1.2653e-09	0	0	0	0	0	0	0	0	0	0	0	0	0	0	0	0	0	2	0	2	0	1	0	0	0	0	0	0	0	0	0	0	0	0	0	0	0	0	0	2	0	2	0
			>sp|P35908|K22E_HUMAN Keratin, type II cytoskeletal 2 epidermal OS=Homo sapiens GN=KRT2 PE=1 SV=2	K22E	P35869	0	53	66	60	63	65	70	64	66	73	67	65	67	49	50	44	43	40	43	44	45	44	49	50	63	57	60	62	67	60	63	70	64	62	63	46	47	41	40	37	41	41	42	41
			>sp|P35914|HMGCL_HUMAN Hydroxymethylglutaryl-CoA lyase, mitochondrial OS=Homo sapiens GN=HMGCL PE=1 SV=2	HMGCL	P35908	1.6484e-292	14	14	17	12	11	17	16	8	11	13	7	13	7	6	7	6	6	7	5	6	8	8	14	14	17	12	11	17	16	8	11	13	7	13	7	6	7	6	6	7	5	6	8
			>sp|P35968|VGFR2_HUMAN Vascular endothelial growth factor receptor 2 OS=Homo sapiens GN=KDR PE=1 SV=2	VGFR2	P35914	0.00193	2	2	2	2	1	1	2	1	1	1	1	1	1	2	2	2	2	2	2	2	2	2	1	1	1	1	0	0	1	0	0	0	0	0	0	1	1	1	1	1	1	1	1
			>sp|P35998|PRS7_HUMAN 26S protease regulatory subunit 7 OS=Homo sapiens GN=PSMC2 PE=1 SV=3	PRS7	P35968	9.3911e-268	11	8	11	14	2	6	12	7	4	5	7	4	25	24	22	23	21	23	25	24	25	24	11	8	11	14	2	6	12	7	4	5	7	4	25	24	22	23	21	23	25	24	25
			>sp|P36021|MOT8_HUMAN Monocarboxylate transporter 8 OS=Homo sapiens GN=SLC16A2 PE=1 SV=2	MOT8	P35998	4.5232e-39	3	6	5	5	0	6	6	3	1	3	2	2	2	3	2	1	2	2	2	1	1	2	3	6	5	5	0	6	6	3	1	3	2	2	2	3	2	1	2	2	2	1	1
			>sp|P36269|GGT5_HUMAN Gamma-glutamyltransferase 5 OS=Homo sapiens GN=GGT5 PE=1 SV=2	GGT5	P36021	1.3421e-201	1	0	3	13	0	10	14	1	1	1	2	0	0	0	0	1	0	0	0	0	1	0	1	0	3	13	0	10	14	1	1	1	2	0	0	0	0	1	0	0	0	0	1
			>sp|P36404|ARL2_HUMAN ADP-ribosylation factor-like protein 2 OS=Homo sapiens GN=ARL2 PE=1 SV=4	ARL2	P36269	3.6471e-98	0	1	2	3	1	0	1	2	1	0	2	0	6	6	6	5	6	6	6	6	4	6	0	1	2	3	1	0	1	2	1	0	2	0	6	6	6	5	6	6	6	6	4
			>sp|P36405|ARL3_HUMAN ADP-ribosylation factor-like protein 3 OS=Homo sapiens GN=ARL3 PE=1 SV=2	ARL3	P36404	4.0639e-190	2	1	2	2	0	2	3	1	0	1	2	0	8	7	6	6	6	9	8	7	6	8	2	1	2	2	0	2	3	1	0	1	2	0	8	7	6	6	6	9	8	7	6
			>sp|P36406|TRI23_HUMAN E3 ubiquitin-protein ligase TRIM23 OS=Homo sapiens GN=TRIM23 PE=1 SV=1	TRI23	P36405	1.6056e-11	1	1	2	1	0	0	2	0	0	1	0	0	1	1	1	1	1	1	1	1	0	1	0	1	1	0	0	0	1	0	0	0	0	0	0	0	0	0	0	0	0	0	0
			>sp|P36507|MP2K2_HUMAN Dual specificity mitogen-activated protein kinase kinase 2 OS=Homo sapiens GN=MAP2K2 PE=1 SV=1	MP2K2	P36406	2.6442e-105	1	0	0	0	1	2	1	1	2	0	1	0	7	7	7	7	7	6	7	7	7	7	1	0	0	0	1	2	1	1	2	0	1	0	7	7	7	7	7	6	7	7	7
			>sp|P36542|ATPG_HUMAN ATP synthase subunit gamma, mitochondrial OS=Homo sapiens GN=ATP5C1 PE=1 SV=1	ATPG	P36507	2.7683e-164	11	11	10	12	5	11	13	6	6	6	5	5	9	8	10	10	9	9	9	8	10	10	11	11	10	12	5	11	13	6	6	6	5	5	9	8	10	10	9	9	9	8	10
			>sp|P36543|VATE1_HUMAN V-type proton ATPase subunit E 1 OS=Homo sapiens GN=ATP6V1E1 PE=1 SV=1	VATE1	P36542	8.9638e-49	8	6	7	7	5	4	5	6	7	9	6	7	3	3	4	4	4	4	3	3	2	3	8	6	7	7	5	4	5	6	7	9	6	7	3	3	4	4	4	4	3	3	2
			>sp|P36551|HEM6_HUMAN Coproporphyrinogen-III oxidase, mitochondrial OS=Homo sapiens GN=CPOX PE=1 SV=3	HEM6	P36543	6.9003e-16	3	2	2	3	0	3	3	1	0	0	0	0	2	2	2	2	2	2	2	2	1	2	3	2	2	3	0	3	3	1	0	0	0	0	2	2	2	2	2	2	2	2	1
			>sp|P36578|RL4_HUMAN 60S ribosomal protein L4 OS=Homo sapiens GN=RPL4 PE=1 SV=5	RL4	P36551	1.2999e-198	7	14	14	11	17	17	16	7	17	17	4	16	23	23	23	24	23	23	23	23	23	23	7	14	14	11	17	17	16	7	17	17	4	16	23	23	23	24	23	23	23	23	23
			>sp|P36639|8ODP_HUMAN 7,8-dihydro-8-oxoguanine triphosphatase OS=Homo sapiens GN=NUDT1 PE=1 SV=3	8ODP	P36578	6.6927e-25	0	0	0	0	0	0	0	0	0	0	0	0	2	2	2	3	2	2	2	2	2	2	0	0	0	0	0	0	0	0	0	0	0	0	2	2	2	3	2	2	2	2	2
			>sp|P36776|LONM_HUMAN Lon protease homolog, mitochondrial OS=Homo sapiens GN=LONP1 PE=1 SV=2	LONM	P36639	6.6758e-120	5	8	10	6	4	6	7	0	1	3	3	1	13	14	13	10	9	14	12	14	12	15	5	8	10	6	4	6	7	0	1	3	3	1	13	14	13	10	9	14	12	14	12
			>sp|P36871|PGM1_HUMAN Phosphoglucomutase-1 OS=Homo sapiens GN=PGM1 PE=1 SV=3	PGM1	P36776	8.9127e-174	4	4	4	5	1	5	6	3	2	1	3	1	17	18	13	16	13	19	17	18	17	19	4	4	4	5	1	5	6	3	2	1	3	1	17	18	13	16	13	19	17	18	17
			>sp|P36873|PP1G_HUMAN Serine/threonine-protein phosphatase PP1-gamma catalytic subunit OS=Homo sapiens GN=PPP1CC PE=1 SV=1	PP1G	P36871	0	17	11	16	19	14	14	16	20	15	14	20	13	17	17	15	17	15	17	17	17	18	17	2	2	2	2	2	2	2	2	2	2	2	2	2	2	2	2	2	2	2	2	2
			>sp|P36888|FLT3_HUMAN FL cytokine receptor OS=Homo sapiens GN=FLT3 PE=1 SV=2	FLT3	P36873	3.44e-06	2	3	3	2	2	3	3	2	2	2	2	3	3	3	3	3	3	3	3	3	3	3	0	1	1	0	0	1	1	1	0	0	1	1	1	1	1	1	1	1	1	1	1
			>sp|P36894|BMR1A_HUMAN Bone morphogenetic protein receptor type-1A OS=Homo sapiens GN=BMPR1A PE=1 SV=2	BMR1A	P36888	8.7093e-34	1	2	4	1	0	2	2	0	0	0	0	0	0	0	0	0	0	0	0	0	0	0	1	2	4	1	0	2	2	0	0	0	0	0	0	0	0	0	0	0	0	0	0
			>sp|P36896|ACV1B_HUMAN Activin receptor type-1B OS=Homo sapiens GN=ACVR1B PE=1 SV=1	ACV1B	P36894	3.1642e-13	2	2	2	2	0	2	2	0	0	0	0	0	0	0	0	0	0	0	0	0	0	0	1	1	1	1	0	1	1	0	0	0	0	0	0	0	0	0	0	0	0	0	0
			>sp|P36897|TGFR1_HUMAN TGF-beta receptor type-1 OS=Homo sapiens GN=TGFBR1 PE=1 SV=1	TGFR1	P36896	8.0875e-11	5	6	7	6	0	2	5	1	2	1	1	1	2	1	0	0	1	0	1	0	1	1	5	6	7	6	0	2	5	1	2	1	1	1	2	1	0	0	1	0	1	0	1
			>sp|P36915|GNL1_HUMAN Guanine nucleotide-binding protein-like 1 OS=Homo sapiens GN=GNL1 PE=1 SV=2	GNL1	P36897	2.0201e-15	0	0	0	0	1	1	0	0	0	0	0	0	3	3	3	3	3	3	4	3	3	3	0	0	0	0	1	1	0	0	0	0	0	0	3	3	3	3	3	3	4	3	3
			>sp|P36941|TNR3_HUMAN Tumor necrosis factor receptor superfamily member 3 OS=Homo sapiens GN=LTBR PE=1 SV=1	TNR3	P36915	1.1415e-150	6	7	7	6	0	7	7	1	1	0	0	0	1	1	2	2	1	1	1	1	1	1	6	7	7	6	0	7	7	1	1	0	0	0	1	1	2	2	1	1	1	1	1
			>sp|P36957|ODO2_HUMAN Dihydrolipoyllysine-residue succinyltransferase component of 2-oxoglutarate dehydrogenase complex, mitochondrial OS=Homo sapiens GN=DLST PE=1 SV=4	ODO2	P36941	0	13	16	15	10	16	11	12	14	16	14	13	17	12	12	12	13	12	11	13	12	12	12	13	16	15	10	16	11	12	14	16	14	13	17	12	12	12	13	12	11	13	12	12
			>sp|P36969|GPX4_HUMAN Phospholipid hydroperoxide glutathione peroxidase, mitochondrial OS=Homo sapiens GN=GPX4 PE=1 SV=3	GPX4	P36957	3.5282e-19	6	5	6	5	0	2	4	4	5	2	4	3	3	3	2	2	2	2	2	2	2	2	6	5	6	5	0	2	4	4	5	2	4	3	3	3	2	2	2	2	2	2	2
			>sp|P37108|SRP14_HUMAN Signal recognition particle 14 kDa protein OS=Homo sapiens GN=SRP14 PE=1 SV=2	SRP14	P36969	2.4283e-154	3	5	3	3	2	5	2	5	4	2	3	2	6	6	6	6	6	6	6	6	5	6	3	5	3	3	2	5	2	5	4	2	3	2	6	6	6	6	6	6	6	6	5
			>sp|P37173|TGFR2_HUMAN TGF-beta receptor type-2 OS=Homo sapiens GN=TGFBR2 PE=1 SV=2	TGFR2	P37108	0	9	16	16	13	1	18	18	2	4	3	3	5	5	6	3	3	1	3	2	3	5	3	9	16	16	13	1	18	18	2	4	3	3	5	5	6	3	3	1	3	2	3	5
			>sp|P37198|NUP62_HUMAN Nuclear pore glycoprotein p62 OS=Homo sapiens GN=NUP62 PE=1 SV=3	NUP62	P37173	2.9132e-88	0	2	0	1	0	1	2	1	0	0	1	1	3	3	3	2	3	3	3	3	2	3	0	2	0	1	0	1	2	1	0	0	1	1	3	3	3	2	3	3	3	3	2
			>sp|P37235|HPCL1_HUMAN Hippocalcin-like protein 1 OS=Homo sapiens GN=HPCAL1 PE=1 SV=3;>sp|P84074|HPCA_HUMAN Neuron-specific calcium-binding protein hippocalcin OS=Homo sapiens GN=HPCA PE=1 SV=2	HPCL1	P37198	5.2806e-212	12	4	10	12	1	5	11	2	2	1	1	0	4	4	3	3	3	4	4	4	4	4	12	4	10	12	1	5	11	2	2	1	1	0	4	4	3	3	3	4	4	4	4
			>sp|P37268|FDFT_HUMAN Squalene synthase OS=Homo sapiens GN=FDFT1 PE=1 SV=1	FDFT	P37235	0	9	12	17	21	1	17	21	3	5	1	3	3	7	8	6	6	5	7	8	8	9	8	9	12	17	21	1	17	21	3	5	1	3	3	7	8	6	6	5	7	8	8	9
			>sp|P37802|TAGL2_HUMAN Transgelin-2 OS=Homo sapiens GN=TAGLN2 PE=1 SV=3	TAGL2	P37268	0	13	9	13	15	9	8	13	17	16	12	12	9	18	17	15	15	14	19	18	16	19	19	13	9	13	15	9	8	13	17	16	12	12	9	18	17	15	15	14	19	18	16	19
			>sp|P37837|TALDO_HUMAN Transaldolase OS=Homo sapiens GN=TALDO1 PE=1 SV=2	TALDO	P37802	7.5272e-113	8	4	8	12	2	7	7	4	9	2	9	2	18	17	18	17	16	16	16	18	17	17	8	4	8	12	2	7	7	4	9	2	9	2	18	17	18	17	16	16	16	18	17
			>sp|P38117|ETFB_HUMAN Electron transfer flavoprotein subunit beta OS=Homo sapiens GN=ETFB PE=1 SV=3	ETFB	P37837	7.8625e-267	8	6	11	10	2	6	9	3	4	2	4	4	14	14	13	14	12	13	14	14	14	14	8	6	11	10	2	6	9	3	4	2	4	4	14	14	13	14	12	13	14	14	14
			>sp|P38159|HNRPG_HUMAN Heterogeneous nuclear ribonucleoprotein G OS=Homo sapiens GN=RBMX PE=1 SV=3	HNRPG	P38117	5.2951e-165	1	2	2	1	0	2	0	1	2	3	1	1	8	8	6	7	8	7	7	8	8	8	1	2	2	1	0	2	0	1	2	3	1	1	8	8	6	7	8	7	7	8	8
			>sp|P38435|VKGC_HUMAN Vitamin K-dependent gamma-carboxylase OS=Homo sapiens GN=GGCX PE=1 SV=2	VKGC	P38159	1.7672e-51	4	7	6	4	0	5	6	1	0	2	0	1	3	3	4	4	4	4	2	4	3	3	4	7	6	4	0	5	6	1	0	2	0	1	3	3	4	4	4	4	2	4	3
			>sp|P38606|VATA_HUMAN V-type proton ATPase catalytic subunit A OS=Homo sapiens GN=ATP6V1A PE=1 SV=2	VATA	P38435	0	14	16	18	19	11	14	18	16	16	17	16	15	21	22	22	22	20	22	22	22	21	22	14	16	18	19	11	14	18	16	16	17	16	15	21	22	22	22	20	22	22	22	21
			>sp|P38646|GRP75_HUMAN Stress-70 protein, mitochondrial OS=Homo sapiens GN=HSPA9 PE=1 SV=2	GRP75	P38606	0	28	29	27	28	30	31	29	30	27	27	31	32	29	29	27	30	30	26	29	28	29	28	28	29	27	28	30	31	29	30	27	27	31	32	29	29	27	30	30	26	29	28	29
			>sp|P38919|IF4A3_HUMAN Eukaryotic initiation factor 4A-III OS=Homo sapiens GN=EIF4A3 PE=1 SV=4	IF4A3	P38646	1.7524e-65	8	5	10	5	4	8	7	1	4	4	3	6	16	16	17	17	16	16	17	16	17	18	6	3	6	4	2	4	4	0	2	4	0	5	12	12	13	13	12	12	13	12	13
			>sp|P39019|RS19_HUMAN 40S ribosomal protein S19 OS=Homo sapiens GN=RPS19 PE=1 SV=2	RS19	P38919	1.2194e-194	8	11	8	11	6	11	10	11	10	10	11	8	14	13	14	13	12	12	14	13	16	12	8	11	8	11	6	11	10	11	10	10	11	8	14	13	14	13	12	12	14	13	16
			>sp|P39023|RL3_HUMAN 60S ribosomal protein L3 OS=Homo sapiens GN=RPL3 PE=1 SV=2	RL3	P39019	1.1391e-276	4	13	10	4	13	13	11	6	10	11	4	10	19	19	19	18	18	19	19	19	19	19	4	13	10	4	13	13	11	6	10	11	4	10	19	19	19	18	18	19	19	19	19
			>sp|P39060|COIA1_HUMAN Collagen alpha-1(XVIII) chain OS=Homo sapiens GN=COL18A1 PE=1 SV=5	COIA1	P39023	8.8116e-128	1	5	5	3	0	3	5	1	3	1	0	2	3	4	3	4	3	5	5	4	5	6	1	5	5	3	0	3	5	1	3	1	0	2	3	4	3	4	3	5	5	4	5
			>sp|P39656|OST48_HUMAN Dolichyl-diphosphooligosaccharide--protein glycosyltransferase 48 kDa subunit OS=Homo sapiens GN=DDOST PE=1 SV=4	OST48	P39060	0	17	21	21	19	16	20	21	16	16	15	13	14	18	18	18	18	17	18	18	18	18	18	17	21	21	19	16	20	21	16	16	15	13	14	18	18	18	18	17	18	18	18	18
			>sp|P39687|AN32A_HUMAN Acidic leucine-rich nuclear phosphoprotein 32 family member A OS=Homo sapiens GN=ANP32A PE=1 SV=1	AN32A	P39656	1.8624e-188	4	4	5	3	1	3	3	3	3	2	3	3	7	5	5	5	6	4	5	5	5	5	0	0	1	0	0	0	0	0	0	0	0	0	2	1	1	1	1	1	1	1	1
			>sp|P39748|FEN1_HUMAN Flap endonuclease 1 OS=Homo sapiens GN=FEN1 PE=1 SV=1	FEN1	P39687	1.771e-178	0	0	0	0	0	1	1	0	0	1	0	1	8	8	8	8	8	8	8	8	8	8	0	0	0	0	0	1	1	0	0	1	0	1	8	8	8	8	8	8	8	8	8
			>sp|P40121|CAPG_HUMAN Macrophage-capping protein OS=Homo sapiens GN=CAPG PE=1 SV=2	CAPG	P39748	1.638e-206	2	3	3	2	1	2	3	3	3	1	2	1	8	10	8	7	9	9	9	10	10	10	2	3	3	2	1	2	3	3	3	1	2	1	8	10	8	7	9	9	9	10	10
			>sp|P40123|CAP2_HUMAN Adenylyl cyclase-associated protein 2 OS=Homo sapiens GN=CAP2 PE=1 SV=1	CAP2	P40121	3.3404e-07	1	1	1	1	1	1	1	0	1	1	0	1	2	2	2	2	2	2	2	2	2	2	0	0	0	0	0	0	0	0	0	1	0	0	1	1	1	1	1	1	1	1	1
			>sp|P40189|IL6RB_HUMAN Interleukin-6 receptor subunit beta OS=Homo sapiens GN=IL6ST PE=1 SV=2	IL6RB	P40123	1.6647e-153	14	16	18	16	0	18	21	8	4	3	6	3	7	7	6	4	4	5	6	6	7	6	14	16	18	16	0	18	21	8	4	3	6	3	7	7	6	4	4	5	6	6	7
			>sp|P40222|TXLNA_HUMAN Alpha-taxilin OS=Homo sapiens GN=TXLNA PE=1 SV=3	TXLNA	P40189	6.8429e-192	1	2	3	1	1	1	2	2	1	2	0	0	6	7	7	7	7	5	5	6	5	6	1	2	3	1	1	1	2	2	1	2	0	0	6	7	7	7	7	5	5	6	5
			>sp|P40227|TCPZ_HUMAN T-complex protein 1 subunit zeta OS=Homo sapiens GN=CCT6A PE=1 SV=3	TCPZ	P40222	0	25	40	30	29	27	44	37	22	26	18	18	20	29	29	27	28	27	29	28	29	28	28	25	40	30	29	27	44	37	22	26	18	18	20	29	29	27	28	27	29	28	29	28
			>sp|P40261|NNMT_HUMAN Nicotinamide N-methyltransferase OS=Homo sapiens GN=NNMT PE=1 SV=1	NNMT	P40227	0	2	2	4	5	0	1	6	1	1	1	1	1	8	8	5	5	6	10	9	9	8	10	2	2	4	5	0	1	6	1	1	1	1	1	8	8	5	5	6	10	9	9	8
			>sp|P40394|ADH7_HUMAN Alcohol dehydrogenase class 4 mu/sigma chain OS=Homo sapiens GN=ADH7 PE=1 SV=2	ADH7	P40261	0.0033265	2	1	2	2	1	1	2	2	2	2	2	2	1	1	2	2	1	2	2	2	2	2	2	1	2	2	1	1	2	2	2	2	2	2	1	1	2	2	1	2	2	2	2
			>sp|P40429|RL13A_HUMAN 60S ribosomal protein L13a OS=Homo sapiens GN=RPL13A PE=1 SV=2	RL13A	P40394	2.406e-56	6	11	10	5	11	12	13	8	12	17	4	15	16	15	16	16	15	12	14	13	20	15	6	11	10	5	11	12	13	8	12	17	4	15	16	15	16	16	15	12	14	13	20
			>sp|P40616|ARL1_HUMAN ADP-ribosylation factor-like protein 1 OS=Homo sapiens GN=ARL1 PE=1 SV=1	ARL1	P40429	1.407e-117	8	6	7	7	0	6	8	4	3	2	2	1	6	5	6	5	4	6	6	6	6	5	8	6	7	7	0	6	8	4	3	2	2	1	6	5	6	5	4	6	6	6	6
			>sp|P40763|STAT3_HUMAN Signal transducer and activator of transcription 3 OS=Homo sapiens GN=STAT3 PE=1 SV=2	STAT3	P40616	4.2288e-281	3	5	4	4	1	3	4	2	4	2	3	4	9	11	10	8	10	10	9	9	9	10	3	5	4	4	1	3	4	2	4	2	3	4	9	11	10	8	10	10	9	9	9
			>sp|P40925|MDHC_HUMAN Malate dehydrogenase, cytoplasmic OS=Homo sapiens GN=MDH1 PE=1 SV=4	MDHC	P40763	0	3	3	3	4	1	2	5	1	1	2	1	4	12	11	11	11	10	12	13	12	10	12	3	3	3	4	1	2	5	1	1	2	1	4	12	11	11	11	10	12	13	12	10
			>sp|P40926|MDHM_HUMAN Malate dehydrogenase, mitochondrial OS=Homo sapiens GN=MDH2 PE=1 SV=3	MDHM	P40925	0	16	21	18	19	5	22	16	13	5	8	10	9	18	18	18	17	17	17	17	18	21	17	16	21	18	19	5	22	16	13	5	8	10	9	18	18	18	17	17	17	17	18	21
			>sp|P40938|RFC3_HUMAN Replication factor C subunit 3 OS=Homo sapiens GN=RFC3 PE=1 SV=2	RFC3	P40926	9.0349e-79	0	1	2	1	0	2	2	0	0	0	0	0	0	0	0	0	0	0	0	0	0	0	0	1	2	1	0	2	2	0	0	0	0	0	0	0	0	0	0	0	0	0	0
			>sp|P40939|ECHA_HUMAN Trifunctional enzyme subunit alpha, mitochondrial OS=Homo sapiens GN=HADHA PE=1 SV=2	ECHA	P40938	0	47	91	62	55	28	93	73	42	34	35	33	34	31	35	35	32	31	34	32	33	35	35	47	91	62	55	28	93	73	42	34	35	33	34	31	35	35	32	31	34	32	33	35
			>sp|P41091|IF2G_HUMAN Eukaryotic translation initiation factor 2 subunit 3 OS=Homo sapiens GN=EIF2S3 PE=1 SV=3;>sp|Q2VIR3|IF2GL_HUMAN Eukaryotic translation initiation factor 2 subunit 3-like protein OS=Homo sapiens GN=EIF2S3L PE=1 SV=2	IF2G	P40939	1.8828e-194	8	10	10	9	12	9	11	8	6	14	5	16	15	13	15	14	13	15	15	14	14	14	8	10	10	9	12	9	11	8	6	14	5	16	15	13	15	14	13	15	15	14	14
			>sp|P41214|LIGA_HUMAN Ligatin OS=Homo sapiens GN=LGTN PE=1 SV=3	LIGA	P41091	1.1129e-33	0	0	0	1	0	0	0	0	0	0	0	0	4	3	3	3	3	3	3	4	3	2	0	0	0	1	0	0	0	0	0	0	0	0	4	3	3	3	3	3	3	4	3
			>sp|P41221|WNT5A_HUMAN Protein Wnt-5a OS=Homo sapiens GN=WNT5A PE=1 SV=2	WNT5A	P41214	7.1131e-22	2	4	4	3	0	5	4	1	0	0	1	0	2	1	3	3	4	1	2	2	2	3	2	4	4	3	0	5	4	1	0	0	1	0	2	1	3	3	4	1	2	2	2
			>sp|P41226|UBA7_HUMAN Ubiquitin-like modifier-activating enzyme 7 OS=Homo sapiens GN=UBA7 PE=1 SV=2	UBA7	P41221	3.5852e-10	0	1	2	0	0	1	2	0	0	1	0	0	3	3	3	2	2	3	4	3	3	3	0	1	2	0	0	1	2	0	0	1	0	0	3	3	3	2	2	3	4	3	3
			>sp|P41227|NAA10_HUMAN N-alpha-acetyltransferase 10, NatA catalytic subunit OS=Homo sapiens GN=NAA10 PE=1 SV=1	NAA10	P41226	4.5711e-30	0	1	1	1	0	0	1	2	1	1	0	1	4	5	4	5	4	4	5	5	5	4	0	1	1	1	0	0	1	2	1	1	0	1	4	5	4	5	4	4	5	5	5
			>sp|P41240|CSK_HUMAN Tyrosine-protein kinase CSK OS=Homo sapiens GN=CSK PE=1 SV=1	CSK	P41227	3.4799e-06	1	1	1	1	0	1	1	2	0	1	1	1	2	2	2	2	2	2	2	2	2	2	1	1	1	1	0	1	1	2	0	1	1	1	2	2	2	2	2	2	2	2	2
			>sp|P41250|SYG_HUMAN Glycyl-tRNA synthetase OS=Homo sapiens GN=GARS PE=1 SV=3	SYG	P41240	0	11	11	12	15	6	15	16	10	4	7	4	1	26	28	24	22	22	27	28	27	28	29	11	11	12	15	6	15	16	10	4	7	4	1	26	28	24	22	22	27	28	27	28
			>sp|P41252|SYIC_HUMAN Isoleucyl-tRNA synthetase, cytoplasmic OS=Homo sapiens GN=IARS PE=1 SV=2	SYIC	P41250	0	15	13	18	15	3	16	18	10	3	5	10	8	39	42	38	35	40	38	39	37	40	39	15	13	18	15	3	16	18	10	3	5	10	8	39	42	38	35	40	38	39	37	40
			>sp|P41440|S19A1_HUMAN Folate transporter 1 OS=Homo sapiens GN=SLC19A1 PE=1 SV=3	S19A1	P41252	1.2718e-98	5	5	5	4	1	5	6	0	0	1	0	0	1	0	1	0	1	0	1	1	1	1	5	5	5	4	1	5	6	0	0	1	0	0	1	0	1	0	1	0	1	1	1
			>sp|P41567|EIF1_HUMAN Eukaryotic translation initiation factor 1 OS=Homo sapiens GN=EIF1 PE=1 SV=1	EIF1	P41440	2.8638e-132	0	0	1	0	0	2	1	0	0	0	1	1	5	5	4	3	3	5	5	5	5	5	0	0	1	0	0	2	1	0	0	0	1	1	5	5	4	3	3	5	5	5	5
			>sp|P42025|ACTY_HUMAN Beta-centractin OS=Homo sapiens GN=ACTR1B PE=1 SV=1	ACTY	P41567	2.5069e-140	1	2	2	1	1	1	2	1	2	1	2	1	8	8	8	8	6	8	9	9	8	8	0	0	0	0	0	0	0	0	0	0	1	0	1	2	2	2	1	2	3	2	2
			>sp|P42126|D3D2_HUMAN 3,2-trans-enoyl-CoA isomerase, mitochondrial OS=Homo sapiens GN=DCI PE=1 SV=1	D3D2	P42025	5.9355e-63	1	0	1	1	0	2	2	0	2	0	0	0	4	1	4	4	4	3	4	3	4	5	1	0	1	1	0	2	2	0	2	0	0	0	4	1	4	4	4	3	4	3	4
			>sp|P42166|LAP2A_HUMAN Lamina-associated polypeptide 2, isoform alpha OS=Homo sapiens GN=TMPO PE=1 SV=2	LAP2A	P42126	4.8265e-219	5	3	3	5	1	3	4	3	1	2	2	3	10	10	11	11	11	9	9	9	9	10	5	3	3	5	1	3	4	3	1	2	2	3	10	10	11	11	11	9	9	9	9
			>sp|P42167|LAP2B_HUMAN Lamina-associated polypeptide 2, isoforms beta/gamma OS=Homo sapiens GN=TMPO PE=1 SV=2	LAP2B	P42166	9.1719e-92	6	4	5	5	2	4	5	4	4	3	4	3	8	7	8	8	7	7	6	6	6	6	3	3	3	3	1	3	3	2	3	1	2	1	4	3	4	4	3	4	3	3	3
			>sp|P42224|STAT1_HUMAN Signal transducer and activator of transcription 1-alpha/beta OS=Homo sapiens GN=STAT1 PE=1 SV=2	STAT1	P42167	0	17	20	20	22	11	16	21	12	14	16	8	11	34	37	36	36	35	36	35	36	35	38	17	20	20	22	11	16	21	12	14	16	8	11	34	37	36	36	35	36	35	36	35
			>sp|P42226|STAT6_HUMAN Signal transducer and activator of transcription 6 OS=Homo sapiens GN=STAT6 PE=1 SV=1	STAT6	P42224	7.8238e-101	2	1	0	2	1	2	1	2	1	0	1	1	9	10	8	9	9	11	10	10	11	11	2	1	0	2	1	2	1	2	1	0	1	1	9	10	8	9	9	11	10	10	11
			>sp|P42285|SK2L2_HUMAN Superkiller viralicidic activity 2-like 2 OS=Homo sapiens GN=SKIV2L2 PE=1 SV=3	SK2L2	P42226	4.2946e-42	1	0	2	2	1	1	2	3	1	1	3	1	8	8	8	9	6	7	7	7	8	8	1	0	2	2	1	1	2	3	1	1	3	1	8	8	8	9	6	7	7	7	8
			>sp|P42345|MTOR_HUMAN Serine/threonine-protein kinase mTOR OS=Homo sapiens GN=MTOR PE=1 SV=1	MTOR	P42285	0	31	53	61	49	5	48	71	4	6	9	4	9	14	12	10	13	10	12	14	15	13	16	31	53	61	49	5	48	71	4	6	9	4	9	14	12	10	13	10	12	14	15	13
			>sp|P42356|PI4KA_HUMAN Phosphatidylinositol 4-kinase alpha OS=Homo sapiens GN=PI4KA PE=1 SV=3	PI4KA	P42345	1.3671e-257	24	27	30	33	1	25	31	5	4	6	2	1	5	7	4	6	4	6	7	7	8	9	24	27	30	33	1	25	31	5	4	6	2	1	5	7	4	6	4	6	7	7	8
			>sp|P42566|EPS15_HUMAN Epidermal growth factor receptor substrate 15 OS=Homo sapiens GN=EPS15 PE=1 SV=2	EPS15	P42356	3.6841e-09	0	0	0	1	1	0	0	1	1	1	1	1	1	1	1	1	1	2	1	1	1	2	0	0	0	1	1	0	0	1	1	1	1	1	1	1	1	1	1	2	1	1	1
			>sp|P42677|RS27_HUMAN 40S ribosomal protein S27 OS=Homo sapiens GN=RPS27 PE=1 SV=3	RS27	P42566	9.7511e-34	5	5	5	5	3	5	5	5	4	5	5	4	5	5	5	5	5	5	5	5	5	5	3	3	3	3	1	3	3	3	2	3	3	2	3	3	3	3	3	3	3	3	3
			>sp|P42704|LPPRC_HUMAN Leucine-rich PPR motif-containing protein, mitochondrial OS=Homo sapiens GN=LRPPRC PE=1 SV=3	LPPRC	P42677	0	64	69	73	70	23	78	74	35	22	22	39	40	63	66	59	59	58	65	63	65	67	69	64	69	73	70	23	78	74	35	22	22	39	40	63	66	59	59	58	65	63	65	67
			>sp|P42765|THIM_HUMAN 3-ketoacyl-CoA thiolase, mitochondrial OS=Homo sapiens GN=ACAA2 PE=1 SV=2	THIM	P42704	4.5103e-212	6	2	4	7	1	2	3	2	2	1	2	1	11	11	10	11	11	10	10	11	10	12	6	2	4	7	1	2	3	2	2	1	2	1	11	11	10	11	11	10	10	11	10
			>sp|P42766|RL35_HUMAN 60S ribosomal protein L35 OS=Homo sapiens GN=RPL35 PE=1 SV=2	RL35	P42765	7.8325e-157	3	2	3	2	3	3	3	3	4	4	2	2	5	6	6	5	6	5	5	5	6	6	3	2	3	2	3	3	3	3	4	4	2	2	5	6	6	5	6	5	5	5	6
			>sp|P42785|PCP_HUMAN Lysosomal Pro-X carboxypeptidase OS=Homo sapiens GN=PRCP PE=1 SV=1	PCP	P42766	1.9385e-47	1	1	0	1	0	2	0	1	0	0	0	0	2	2	2	2	1	2	2	2	2	2	1	1	0	1	0	2	0	1	0	0	0	0	2	2	2	2	1	2	2	2	2
			>sp|P42858|HD_HUMAN Huntingtin OS=Homo sapiens GN=HTT PE=1 SV=2	HD	P42785	2.1004e-13	2	3	4	3	1	2	6	0	0	0	0	1	4	3	2	3	3	3	2	2	4	4	2	3	4	3	1	2	6	0	0	0	0	1	4	3	2	3	3	3	2	2	4
			>sp|P42892|ECE1_HUMAN Endothelin-converting enzyme 1 OS=Homo sapiens GN=ECE1 PE=1 SV=2	ECE1	P42858	0	17	25	22	16	2	27	22	7	4	5	4	4	7	6	7	4	6	5	5	6	5	5	17	25	22	16	2	27	22	7	4	5	4	4	7	6	7	4	6	5	5	6	5
			>sp|P43005|EAA3_HUMAN Excitatory amino acid transporter 3 OS=Homo sapiens GN=SLC1A1 PE=1 SV=2	EAA3	P42892	1.4807e-14	1	1	2	3	0	2	3	1	0	0	0	0	1	1	1	1	1	1	1	1	1	1	1	1	2	3	0	2	3	1	0	0	0	0	1	1	1	1	1	1	1	1	1
			>sp|P43007|SATT_HUMAN Neutral amino acid transporter A OS=Homo sapiens GN=SLC1A4 PE=1 SV=1	SATT	P43005	1.8122e-65	6	5	5	7	0	5	6	1	0	1	2	0	0	0	0	0	0	0	0	1	1	1	6	5	5	7	0	5	6	1	0	1	2	0	0	0	0	0	0	0	0	1	1
			>sp|P43034|LIS1_HUMAN Platelet-activating factor acetylhydrolase IB subunit alpha OS=Homo sapiens GN=PAFAH1B1 PE=1 SV=2	LIS1	P43007	3.0866e-85	2	3	1	1	0	1	2	2	2	3	1	0	10	9	8	9	8	7	7	7	8	9	1	2	0	0	0	0	1	1	1	3	0	0	9	8	7	8	7	6	6	6	7
			>sp|P43116|PE2R2_HUMAN Prostaglandin E2 receptor EP2 subtype OS=Homo sapiens GN=PTGER2 PE=2 SV=2	PE2R2	P43034	6.0267e-12	2	2	4	4	1	4	4	1	0	1	1	1	0	0	0	1	0	0	0	0	0	0	2	2	4	4	1	4	4	1	0	1	1	1	0	0	0	1	0	0	0	0	0
			>sp|P43121|MUC18_HUMAN Cell surface glycoprotein MUC18 OS=Homo sapiens GN=MCAM PE=1 SV=2	MUC18	P43116	0	27	33	30	23	7	24	27	12	6	14	13	14	8	8	7	5	6	6	7	6	8	6	27	33	30	23	7	24	27	12	6	14	13	14	8	8	7	5	6	6	7	6	8
			>sp|P43155|CACP_HUMAN Carnitine O-acetyltransferase OS=Homo sapiens GN=CRAT PE=1 SV=5	CACP	P43121	9.3842e-61	1	1	1	2	0	1	1	1	0	0	1	0	1	1	1	1	1	2	2	2	2	2	1	1	1	2	0	1	1	1	0	0	1	0	1	1	1	1	1	2	2	2	2
			>sp|P43235|CATK_HUMAN Cathepsin K OS=Homo sapiens GN=CTSK PE=1 SV=1	CATK	P43155	8.3819e-85	4	3	7	4	3	5	6	3	4	3	5	3	1	1	1	1	0	1	2	1	1	1	4	3	7	4	3	5	6	3	4	3	5	3	1	1	1	1	0	1	2	1	1
			>sp|P43243|MATR3_HUMAN Matrin-3 OS=Homo sapiens GN=MATR3 PE=1 SV=2	MATR3	P43235	0	7	2	3	7	4	3	3	3	4	2	3	2	23	23	22	21	22	23	22	23	22	23	7	2	3	7	4	3	3	3	4	2	3	2	23	23	22	21	22	23	22	23	22
			>sp|P43246|MSH2_HUMAN DNA mismatch repair protein Msh2 OS=Homo sapiens GN=MSH2 PE=1 SV=1	MSH2	P43243	4.8175e-162	4	5	9	7	0	5	8	2	1	3	0	3	6	8	3	5	4	7	6	6	7	7	3	4	8	6	0	5	7	2	1	2	0	2	6	8	3	5	4	7	6	6	7
			>sp|P43304|GPDM_HUMAN Glycerol-3-phosphate dehydrogenase, mitochondrial OS=Homo sapiens GN=GPD2 PE=1 SV=3	GPDM	P43246	0	24	25	29	27	7	26	28	9	6	10	8	12	14	15	12	15	15	13	15	12	17	15	24	25	29	27	7	26	28	9	6	10	8	12	14	15	12	15	15	13	15	12	17
			>sp|P43307|SSRA_HUMAN Translocon-associated protein subunit alpha OS=Homo sapiens GN=SSR1 PE=1 SV=3	SSRA	P43304	1.2572e-120	3	3	3	3	1	3	3	3	3	3	3	3	3	3	3	3	3	3	3	3	3	3	3	3	3	3	1	3	3	3	3	3	3	3	3	3	3	3	3	3	3	3	3
			>sp|P43353|AL3B1_HUMAN Aldehyde dehydrogenase family 3 member B1 OS=Homo sapiens GN=ALDH3B1 PE=1 SV=1	AL3B1	P43307	2.1393e-08	4	3	4	4	2	2	4	0	2	2	0	1	2	2	2	1	2	3	3	3	3	3	3	2	3	3	2	1	3	0	2	1	0	1	2	2	2	1	2	2	2	2	2
			>sp|P43487|RANG_HUMAN Ran-specific GTPase-activating protein OS=Homo sapiens GN=RANBP1 PE=1 SV=1	RANG	P43353	1.4657e-42	1	0	1	1	1	1	1	1	1	0	1	1	7	6	6	6	6	6	6	6	6	7	1	0	1	1	1	1	1	1	1	0	1	1	7	6	6	6	6	6	6	6	6
			>sp|P43490|NAMPT_HUMAN Nicotinamide phosphoribosyltransferase OS=Homo sapiens GN=NAMPT PE=1 SV=1	NAMPT	P43487	2.4941e-151	2	0	0	1	0	0	1	1	0	1	1	0	8	8	6	7	6	7	8	8	7	7	2	0	0	1	0	0	1	1	0	1	1	0	8	8	6	7	6	7	8	8	7
			>sp|P43652|AFAM_HUMAN Afamin OS=Homo sapiens GN=AFM PE=1 SV=1	AFAM	P43490	0	31	5	8	33	6	6	11	37	6	6	36	3	2	3	2	3	2	4	4	5	4	4	31	5	8	33	6	6	11	37	6	6	36	3	2	3	2	3	2	4	4	5	4
			>sp|P43686|PRS6B_HUMAN 26S protease regulatory subunit 6B OS=Homo sapiens GN=PSMC4 PE=1 SV=2	PRS6B	P43652	0	9	9	9	9	2	9	7	1	5	5	0	3	14	15	14	12	14	13	15	15	15	16	9	9	9	9	2	9	7	1	5	5	0	3	14	15	14	12	14	13	15	15	15
			>sp|P43897|EFTS_HUMAN Elongation factor Ts, mitochondrial OS=Homo sapiens GN=TSFM PE=1 SV=2	EFTS	P43686	0.00052837	1	0	1	1	0	0	0	0	0	0	0	0	0	1	0	0	0	1	1	1	1	2	1	0	1	1	0	0	0	0	0	0	0	0	0	1	0	0	0	1	1	1	1
			>sp|P45877|PPIC_HUMAN Peptidyl-prolyl cis-trans isomerase C OS=Homo sapiens GN=PPIC PE=1 SV=1	PPIC	P43897	0.0072539	0	0	0	0	0	0	0	0	0	0	0	0	1	1	1	1	2	1	2	2	1	1	0	0	0	0	0	0	0	0	0	0	0	0	1	1	1	1	2	1	2	2	1
			>sp|P45880|VDAC2_HUMAN Voltage-dependent anion-selective channel protein 2 OS=Homo sapiens GN=VDAC2 PE=1 SV=2	VDAC2	P45877	0	19	19	19	21	14	19	19	21	19	17	18	15	15	15	14	16	13	13	14	14	14	15	19	18	19	21	13	19	19	21	18	16	18	14	15	15	14	16	13	13	14	14	14
			>sp|P45954|ACDSB_HUMAN Short/branched chain specific acyl-CoA dehydrogenase, mitochondrial OS=Homo sapiens GN=ACADSB PE=1 SV=1	ACDSB	P45880	2.8011e-174	2	1	4	5	0	3	6	1	1	1	1	1	2	2	2	2	2	3	3	3	2	3	2	1	4	5	0	3	6	1	1	1	1	1	2	2	2	2	2	3	3	3	2
			>sp|P45973|CBX5_HUMAN Chromobox protein homolog 5 OS=Homo sapiens GN=CBX5 PE=1 SV=1	CBX5	P45954	6.5297e-15	1	3	2	3	0	1	1	0	0	1	0	0	5	5	5	5	5	5	5	5	5	5	1	3	2	3	0	1	1	0	0	1	0	0	4	4	4	4	4	4	4	4	4
			>sp|P45974|UBP5_HUMAN Ubiquitin carboxyl-terminal hydrolase 5 OS=Homo sapiens GN=USP5 PE=1 SV=2	UBP5	P45973	0	6	9	10	8	4	8	9	4	3	3	3	6	22	21	21	18	24	21	22	21	22	23	5	8	9	7	3	7	8	3	2	2	2	5	21	20	20	17	23	20	21	20	21
			>sp|P53779|MK10_HUMAN Mitogen-activated protein kinase 10 OS=Homo sapiens GN=MAPK10 PE=1 SV=2;>sp|P45984|MK09_HUMAN Mitogen-activated protein kinase 9 OS=Homo sapiens GN=MAPK9 PE=1 SV=2;>sp|P45983|MK08_HUMAN Mitogen-activated protein kinase 8 OS=Homo sapie	MK10	P45974	0.0002925	1	1	2	1	1	1	3	1	1	1	1	1	1	1	1	1	2	1	1	1	1	1	0	0	1	0	0	0	2	0	0	0	0	0	0	0	0	0	1	0	0	0	0
			>sp|P46060|RAGP1_HUMAN Ran GTPase-activating protein 1 OS=Homo sapiens GN=RANGAP1 PE=1 SV=1	RAGP1	P53779	0	7	8	8	5	7	9	9	5	5	7	5	4	22	23	21	18	20	21	21	24	22	24	7	8	8	5	7	9	9	5	5	7	5	4	22	23	21	18	20	21	21	24	22
			>sp|P46063|RECQ1_HUMAN ATP-dependent DNA helicase Q1 OS=Homo sapiens GN=RECQL PE=1 SV=3	RECQ1	P46060	4.897e-213	8	9	11	11	9	8	12	6	6	4	4	10	15	16	14	17	15	16	16	17	17	16	8	9	11	11	9	8	12	6	6	4	4	10	15	16	14	17	15	16	16	17	17
			>sp|P46087|NOP2_HUMAN Putative ribosomal RNA methyltransferase NOP2 OS=Homo sapiens GN=NOP2 PE=1 SV=2	NOP2	P46063	9.2683e-28	2	1	1	1	0	1	2	3	1	1	2	1	7	8	6	7	6	8	8	8	7	8	2	1	1	1	0	1	2	3	1	1	2	1	7	8	6	7	6	8	8	8	7
			>sp|P46108|CRK_HUMAN Adapter molecule crk OS=Homo sapiens GN=CRK PE=1 SV=2	CRK	P46087	2.3661e-178	0	0	0	1	0	0	0	1	0	0	0	0	4	4	4	4	5	4	4	4	3	4	0	0	0	1	0	0	0	1	0	0	0	0	4	4	4	4	5	4	4	4	3
			>sp|P46109|CRKL_HUMAN Crk-like protein OS=Homo sapiens GN=CRKL PE=1 SV=1	CRKL	P46108	6.7486e-264	17	18	16	17	18	18	16	17	14	16	20	16	3	1	4	3	5	2	2	3	5	3	17	18	16	17	18	18	16	17	14	16	20	16	3	1	4	3	5	2	2	3	5
			>sp|P46379|BAT3_HUMAN Large proline-rich protein BAT3 OS=Homo sapiens GN=BAT3 PE=1 SV=2	BAT3	P46109	1.0189e-55	3	3	3	3	1	4	2	3	3	3	0	2	7	6	6	5	5	5	9	8	6	7	3	3	3	3	1	4	2	3	3	3	0	2	7	6	6	5	5	5	9	8	6
			>sp|P46439|GSTM5_HUMAN Glutathione S-transferase Mu 5 OS=Homo sapiens GN=GSTM5 PE=1 SV=3	GSTM5	P46379	1.2086e-40	2	4	3	2	1	1	3	1	1	3	1	0	7	7	6	5	6	7	7	7	8	8	0	0	0	0	0	0	0	0	0	0	0	0	1	1	1	0	0	1	1	1	1
			>sp|P46459|NSF_HUMAN Vesicle-fusing ATPase OS=Homo sapiens GN=NSF PE=1 SV=3	NSF	P46439	6.2694e-180	16	8	10	16	6	10	8	12	6	8	10	4	17	15	17	17	17	20	17	19	17	21	16	8	10	16	6	10	8	12	6	8	10	4	17	15	17	17	17	20	17	19	17
			>sp|P46531|NOTC1_HUMAN Neurogenic locus notch homolog protein 1 OS=Homo sapiens GN=NOTCH1 PE=1 SV=4	NOTC1	P46459	6.2322e-23	2	7	8	3	0	5	6	0	0	0	0	0	0	0	0	0	0	0	0	0	0	0	1	5	5	2	0	3	3	0	0	0	0	0	0	0	0	0	0	0	0	0	0
			>sp|P46734|MP2K3_HUMAN Dual specificity mitogen-activated protein kinase kinase 3 OS=Homo sapiens GN=MAP2K3 PE=1 SV=2	MP2K3	P46531	3.823e-59	3	3	2	3	0	2	4	2	0	0	0	0	3	2	3	3	1	2	3	2	3	3	3	3	2	3	0	2	4	2	0	0	0	0	3	2	3	3	1	2	3	2	3
			>sp|P46776|RL27A_HUMAN 60S ribosomal protein L27a OS=Homo sapiens GN=RPL27A PE=1 SV=2	RL27A	P46734	9.5241e-117	4	4	6	6	5	4	5	4	4	4	3	4	6	6	6	6	5	6	6	6	7	6	4	4	6	6	5	4	5	4	4	4	3	4	6	6	6	6	5	6	6	6	7
			>sp|P46777|RL5_HUMAN 60S ribosomal protein L5 OS=Homo sapiens GN=RPL5 PE=1 SV=3	RL5	P46776	0	20	26	22	21	28	27	23	26	28	28	26	32	22	21	20	19	18	18	19	21	19	21	20	26	22	21	28	27	23	26	28	28	26	32	22	21	20	19	18	18	19	21	19
			>sp|P46778|RL21_HUMAN 60S ribosomal protein L21 OS=Homo sapiens GN=RPL21 PE=1 SV=2	RL21	P46777	6.4798e-108	3	4	4	4	5	5	5	4	5	7	3	5	10	11	10	10	10	11	13	12	14	13	3	4	4	4	5	5	5	4	5	7	3	5	10	11	10	10	10	11	13	12	14
			>sp|P46779|RL28_HUMAN 60S ribosomal protein L28 OS=Homo sapiens GN=RPL28 PE=1 SV=3	RL28	P46778	1.0539e-85	4	6	6	4	9	7	5	5	6	11	5	9	10	11	10	10	9	11	10	10	11	10	4	6	6	4	9	7	5	5	6	11	5	9	10	11	10	10	9	11	10	10	11
			>sp|P46781|RS9_HUMAN 40S ribosomal protein S9 OS=Homo sapiens GN=RPS9 PE=1 SV=3	RS9	P46779	1.069e-46	11	10	11	14	7	10	10	10	10	7	6	8	17	19	17	16	17	17	18	17	22	19	11	10	11	14	7	10	10	10	10	7	6	8	17	19	17	16	17	17	18	17	22
			>sp|P46782|RS5_HUMAN 40S ribosomal protein S5 OS=Homo sapiens GN=RPS5 PE=1 SV=4	RS5	P46781	0	9	15	9	10	5	12	13	13	13	6	9	7	10	9	10	9	8	11	10	10	9	11	9	15	9	10	5	12	13	13	13	6	9	7	10	9	10	9	8	11	10	10	9
			>sp|P46783|RS10_HUMAN 40S ribosomal protein S10 OS=Homo sapiens GN=RPS10 PE=1 SV=1	RS10	P46782	6.0262e-77	5	4	6	5	3	3	5	5	4	4	5	4	10	10	9	9	9	10	11	9	10	10	5	4	6	5	3	3	5	5	4	4	5	4	10	10	9	9	9	10	11	9	10
			>sp|P46821|MAP1B_HUMAN Microtubule-associated protein 1B OS=Homo sapiens GN=MAP1B PE=1 SV=2	MAP1B	P46783	0	18	19	19	19	17	11	19	19	20	16	18	23	72	69	69	69	68	70	69	69	71	69	18	19	19	19	17	11	19	19	20	16	18	23	72	69	69	69	68	70	69	69	71
			>sp|P46926|GNPI1_HUMAN Glucosamine-6-phosphate isomerase 1 OS=Homo sapiens GN=GNPDA1 PE=1 SV=1	GNPI1	P46821	8.3336e-66	0	1	1	0	1	0	0	0	1	1	0	1	4	3	3	3	3	3	3	3	3	3	0	1	1	0	1	0	0	0	1	1	0	1	4	3	3	3	3	3	3	3	3
			>sp|P46934|NEDD4_HUMAN E3 ubiquitin-protein ligase NEDD4 OS=Homo sapiens GN=NEDD4 PE=1 SV=4	NEDD4	P46926	1.4648e-29	5	4	4	4	2	4	5	4	4	3	2	3	5	5	4	5	4	3	4	5	4	5	5	4	4	4	2	4	5	4	4	3	2	3	5	5	4	5	4	3	4	5	4
			>sp|P46937|YAP1_HUMAN Yorkie homolog OS=Homo sapiens GN=YAP1 PE=1 SV=2	YAP1	P46934	5.9237e-53	0	0	2	1	0	0	1	1	1	1	0	0	4	5	3	2	2	4	4	6	4	4	0	0	2	1	0	0	1	1	1	1	0	0	4	5	3	2	2	4	4	6	4
			>sp|P46939|UTRO_HUMAN Utrophin OS=Homo sapiens GN=UTRN PE=1 SV=2	UTRO	P46937	0	33	37	41	30	5	23	39	57	44	41	31	22	24	28	21	26	21	22	25	23	22	26	33	37	41	30	5	23	39	57	44	41	31	22	24	28	21	26	21	22	25	23	22
			>sp|P46940|IQGA1_HUMAN Ras GTPase-activating-like protein IQGAP1 OS=Homo sapiens GN=IQGAP1 PE=1 SV=1	IQGA1	P46939	0	50	85	80	74	53	92	83	62	123	95	72	89	95	99	88	84	89	98	94	98	98	99	50	85	80	74	53	92	83	62	123	95	72	89	95	99	88	84	89	98	94	98	98
			>sp|P46977|STT3A_HUMAN Dolichyl-diphosphooligosaccharide--protein glycosyltransferase subunit STT3A OS=Homo sapiens GN=STT3A PE=1 SV=2	STT3A	P46940	4.5191e-154	16	16	19	17	7	16	20	10	9	9	8	9	13	12	12	14	12	13	13	12	13	13	16	16	19	17	7	16	20	10	9	9	8	9	13	12	12	14	12	13	13	12	13
			>sp|P47755|CAZA2_HUMAN F-actin-capping protein subunit alpha-2 OS=Homo sapiens GN=CAPZA2 PE=1 SV=3	CAZA2	P46977	4.0326e-264	9	5	8	8	8	9	5	7	9	11	6	11	12	10	11	10	10	11	11	11	12	11	6	3	6	6	5	7	2	5	6	7	4	7	8	8	8	7	7	8	8	8	8
			>sp|P47756|CAPZB_HUMAN F-actin-capping protein subunit beta OS=Homo sapiens GN=CAPZB PE=1 SV=4	CAPZB	P47755	0	16	15	17	15	17	17	15	17	18	20	12	19	16	16	16	16	16	15	16	16	15	16	16	15	17	15	17	17	15	17	18	20	12	19	16	16	16	16	16	15	16	16	15
			>sp|P47897|SYQ_HUMAN Glutaminyl-tRNA synthetase OS=Homo sapiens GN=QARS PE=1 SV=1	SYQ	P47756	0	24	31	28	28	25	32	29	21	15	23	19	24	33	34	32	31	32	34	33	33	33	35	24	31	28	28	25	32	29	21	15	23	19	24	33	34	32	31	32	34	33	33	33
			>sp|P47914|RL29_HUMAN 60S ribosomal protein L29 OS=Homo sapiens GN=RPL29 PE=1 SV=2	RL29	P47897	4.0342e-40	2	3	3	2	4	2	2	2	3	3	2	2	2	2	3	2	2	2	3	4	4	3	2	3	3	2	4	2	2	2	3	3	2	2	2	2	3	2	2	2	3	4	4
			>sp|P47929|LEG7_HUMAN Galectin-7 OS=Homo sapiens GN=LGALS7 PE=1 SV=2	LEG7	P47914	1.5336e-05	0	1	1	2	2	0	1	3	3	3	2	3	1	2	0	0	1	0	1	0	2	1	0	1	1	2	2	0	1	3	3	3	2	3	1	2	0	0	1	0	1	0	2
			>sp|P47974|TISD_HUMAN Zinc finger protein 36, C3H1 type-like 2 OS=Homo sapiens GN=ZFP36L2 PE=1 SV=3;>sp|Q86YW0|PLCZ1_HUMAN 1-phosphatidylinositol-4,5-bisphosphate phosphodiesterase zeta-1 OS=Homo sapiens GN=PLCZ1 PE=2 SV=1	TISD	P47929	1.1094e-07	1	1	2	0	0	1	1	0	0	0	0	0	1	1	0	1	0	1	1	1	1	1	0	0	1	0	0	0	0	0	0	0	0	0	1	1	0	1	0	1	1	1	1
			>sp|P47985|UCRI_HUMAN Cytochrome b-c1 complex subunit Rieske, mitochondrial OS=Homo sapiens GN=UQCRFS1 PE=1 SV=2;>sp|P0C7P4|UCRIL_HUMAN Putative cytochrome b-c1 complex subunit Rieske-like protein 1 OS=Homo sapiens GN=UQCRFSL1 PE=5 SV=1	UCRI	P47974	0	2	3	4	2	1	3	3	0	4	4	1	3	5	4	4	4	4	5	5	5	5	5	2	3	4	2	1	3	3	0	4	4	1	3	5	4	4	4	4	5	5	5	5
			>sp|P48047|ATPO_HUMAN ATP synthase subunit O, mitochondrial OS=Homo sapiens GN=ATP5O PE=1 SV=1	ATPO	P47985	8.3659e-249	10	11	11	11	5	10	11	8	9	8	5	7	14	15	15	12	13	14	15	15	16	15	10	11	11	11	5	10	11	8	9	8	5	7	14	15	15	12	13	14	15	15	16
			>sp|P48059|LIMS1_HUMAN LIM and senescent cell antigen-like-containing domain protein 1 OS=Homo sapiens GN=LIMS1 PE=1 SV=4	LIMS1	P48047	1.6412e-41	0	1	0	0	0	0	0	0	1	1	0	1	2	2	2	2	2	2	2	2	2	2	0	1	0	0	0	0	0	0	1	1	0	1	2	2	2	2	2	2	2	2	2
			>sp|P48060|GLIP1_HUMAN Glioma pathogenesis-related protein 1 OS=Homo sapiens GN=GLIPR1 PE=1 SV=3	GLIP1	P48059	3.5908e-235	7	7	7	9	3	10	7	6	3	1	3	1	3	3	2	2	2	2	3	2	2	2	7	7	7	9	3	10	7	6	3	1	3	1	3	3	2	2	2	2	3	2	2
			>sp|P48061|SDF1_HUMAN Stromal cell-derived factor 1 OS=Homo sapiens GN=CXCL12 PE=1 SV=1	SDF1	P48060	1.0538e-36	2	2	2	1	0	0	0	2	1	1	1	0	1	1	1	1	2	0	0	0	1	0	2	2	2	1	0	0	0	2	1	1	1	0	1	1	1	1	2	0	0	0	1
			>sp|P48147|PPCE_HUMAN Prolyl endopeptidase OS=Homo sapiens GN=PREP PE=1 SV=2	PPCE	P48061	0	1	2	0	1	0	2	3	3	1	0	3	0	13	14	14	13	12	14	14	13	14	15	1	2	0	1	0	2	3	3	1	0	3	0	13	14	14	13	12	14	14	13	14
			>sp|P48163|MAOX_HUMAN NADP-dependent malic enzyme OS=Homo sapiens GN=ME1 PE=1 SV=1	MAOX	P48147	5.6544e-161	2	1	2	2	0	1	4	0	1	1	0	2	7	7	4	5	5	7	6	7	7	8	2	1	2	2	0	1	4	0	1	1	0	2	7	7	4	5	5	7	6	7	7
			>sp|P48357|LEPR_HUMAN Leptin receptor OS=Homo sapiens GN=LEPR PE=1 SV=2	LEPR	P48163	2.1772e-109	6	12	14	12	1	12	15	1	3	3	4	2	2	1	2	1	1	1	1	1	2	1	6	12	14	12	1	12	15	1	3	3	4	2	2	1	2	1	1	1	1	1	2
			>sp|P48444|COPD_HUMAN Coatomer subunit delta OS=Homo sapiens GN=ARCN1 PE=1 SV=1	COPD	P48357	1.0211e-229	12	9	9	7	6	6	11	7	6	8	6	3	21	20	21	20	21	22	22	20	21	22	12	9	9	7	6	6	11	7	6	8	6	3	21	20	21	20	21	22	22	20	21
			>sp|P48449|ERG7_HUMAN Lanosterol synthase OS=Homo sapiens GN=LSS PE=1 SV=1	ERG7	P48444	6.1067e-94	9	9	9	14	2	6	9	6	2	3	3	3	11	11	13	11	13	13	12	13	13	13	9	9	9	14	2	6	9	6	2	3	3	3	11	11	13	11	13	13	12	13	13
			>sp|P48507|GSH0_HUMAN Glutamate--cysteine ligase regulatory subunit OS=Homo sapiens GN=GCLM PE=1 SV=1	GSH0	P48449	6.7096e-161	6	5	6	6	0	3	8	4	2	1	4	2	4	4	5	5	3	4	4	4	3	4	6	5	6	6	0	3	8	4	2	1	4	2	4	4	5	5	3	4	4	4	3
			>sp|P48509|CD151_HUMAN CD151 antigen OS=Homo sapiens GN=CD151 PE=1 SV=3	CD151	P48507	5.7666e-264	12	17	15	12	6	17	18	6	7	5	6	6	7	5	5	6	8	6	7	5	8	6	12	17	15	12	6	17	18	6	7	5	6	6	7	5	5	6	8	6	7	5	8
			>sp|P48556|PSMD8_HUMAN 26S proteasome non-ATPase regulatory subunit 8 OS=Homo sapiens GN=PSMD8 PE=1 SV=2	PSMD8	P48509	1.4552e-36	6	5	5	4	2	2	4	4	3	3	3	1	8	8	9	9	8	8	8	9	7	9	6	5	5	4	2	2	4	4	3	3	3	1	8	8	9	9	8	8	8	9	7
			>sp|P48637|GSHB_HUMAN Glutathione synthetase OS=Homo sapiens GN=GSS PE=1 SV=1	GSHB	P48556	2.2769e-252	0	3	3	0	0	0	2	2	2	1	0	1	10	9	11	10	10	10	10	9	9	10	0	3	3	0	0	0	2	2	2	1	0	1	10	9	11	10	10	10	10	9	9
			>sp|P48643|TCPE_HUMAN T-complex protein 1 subunit epsilon OS=Homo sapiens GN=CCT5 PE=1 SV=1	TCPE	P48637	0	29	37	31	32	22	41	37	20	18	22	16	20	33	32	33	35	34	34	35	33	32	35	29	37	31	32	22	41	37	20	18	22	16	20	33	32	33	35	34	34	35	33	32
			>sp|P48651|PTSS1_HUMAN Phosphatidylserine synthase 1 OS=Homo sapiens GN=PTDSS1 PE=1 SV=1	PTSS1	P48643	2.9358e-11	1	0	0	0	0	0	0	0	0	0	0	0	2	2	2	2	2	2	2	2	2	2	1	0	0	0	0	0	0	0	0	0	0	0	2	2	2	2	2	2	2	2	2
			>sp|P48681|NEST_HUMAN Nestin OS=Homo sapiens GN=NES PE=1 SV=2	NEST	P48651	0	15	14	20	23	16	19	23	16	11	16	15	22	56	56	56	56	55	57	57	57	57	60	15	14	20	23	16	19	23	16	11	16	15	22	56	56	56	56	55	57	57	57	57
			>sp|P48729|KC1A_HUMAN Casein kinase I isoform alpha OS=Homo sapiens GN=CSNK1A1 PE=1 SV=2	KC1A	P48681	4.1808e-11	3	2	2	3	2	1	3	1	2	3	2	3	2	2	2	2	2	2	2	2	3	2	3	2	2	3	2	1	3	1	2	3	2	3	2	2	2	2	2	2	2	2	3
			>sp|P48730|KC1D_HUMAN Casein kinase I isoform delta OS=Homo sapiens GN=CSNK1D PE=1 SV=2;>sp|P49674|KC1E_HUMAN Casein kinase I isoform epsilon OS=Homo sapiens GN=CSNK1E PE=1 SV=1	KC1D	P48729	2.6539e-52	5	5	8	5	3	2	7	4	4	4	3	5	0	1	1	0	0	1	0	0	0	1	5	5	8	5	3	2	7	4	4	4	3	5	0	1	1	0	0	1	0	0	0
			>sp|P48735|IDHP_HUMAN Isocitrate dehydrogenase [NADP], mitochondrial OS=Homo sapiens GN=IDH2 PE=1 SV=2	IDHP	P48730	1.7846e-110	4	3	6	5	3	4	6	1	3	3	1	1	11	12	11	11	10	10	12	11	12	11	4	2	6	5	3	3	5	1	2	3	1	1	10	10	10	10	9	9	11	10	10
			>sp|P48739|PIPNB_HUMAN Phosphatidylinositol transfer protein beta isoform OS=Homo sapiens GN=PITPNB PE=1 SV=2	PIPNB	P48735	3.2517e-74	0	1	1	1	1	0	2	0	1	1	1	0	5	5	5	5	4	4	4	5	5	4	0	1	1	1	1	0	2	0	1	1	1	0	5	5	5	5	4	4	4	5	5
			>sp|P48960|CD97_HUMAN CD97 antigen OS=Homo sapiens GN=CD97 PE=1 SV=4	CD97	P48739	0	21	28	25	22	8	29	26	8	8	9	9	11	7	7	7	7	6	10	8	10	7	5	21	28	25	22	8	29	26	8	8	9	9	11	7	7	7	7	6	10	8	10	7
			>sp|P49023|PAXI_HUMAN Paxillin OS=Homo sapiens GN=PXN PE=1 SV=3	PAXI	P48960	5.0019e-168	1	1	1	1	1	1	1	1	0	0	0	0	6	8	5	4	4	7	6	6	7	8	1	1	1	1	1	1	1	1	0	0	0	0	6	8	5	4	4	7	6	6	7
			>sp|P49069|CAMLG_HUMAN Calcium signal-modulating cyclophilin ligand OS=Homo sapiens GN=CAMLG PE=1 SV=1	CAMLG	P49023	0.0030582	2	1	2	1	0	2	2	0	0	0	0	0	0	0	0	0	0	0	0	0	0	0	2	1	2	1	0	2	2	0	0	0	0	0	0	0	0	0	0	0	0	0	0
			>sp|P49184|DNSL1_HUMAN Deoxyribonuclease-1-like 1 OS=Homo sapiens GN=DNASE1L1 PE=1 SV=1	DNSL1	P49069	0	11	8	10	11	1	10	10	7	5	4	7	2	1	2	2	2	1	1	2	3	1	2	11	8	10	11	1	10	10	7	5	4	7	2	1	2	2	2	1	1	2	3	1
			>sp|P49189|AL9A1_HUMAN 4-trimethylaminobutyraldehyde dehydrogenase OS=Homo sapiens GN=ALDH9A1 PE=1 SV=3	AL9A1	P49184	1.714e-119	3	5	3	3	1	4	4	1	2	4	2	2	11	8	8	8	10	13	11	11	12	11	3	5	3	3	1	4	4	1	2	4	2	2	11	8	8	8	10	13	11	11	12
			>sp|P49207|RL34_HUMAN 60S ribosomal protein L34 OS=Homo sapiens GN=RPL34 PE=1 SV=3	RL34	P49189	4.1211e-16	2	3	2	3	4	2	2	2	3	3	1	4	6	4	5	6	6	5	5	5	8	6	2	3	2	3	4	2	2	2	3	3	1	4	6	4	5	6	6	5	5	5	8
			>sp|P49257|LMAN1_HUMAN Protein ERGIC-53 OS=Homo sapiens GN=LMAN1 PE=1 SV=2	LMAN1	P49207	1.238e-17	3	5	6	4	1	2	5	1	1	3	1	1	4	5	4	5	5	5	5	5	5	6	3	4	5	4	1	2	4	1	1	3	1	0	3	4	4	4	4	4	5	5	4
			>sp|P49321|NASP_HUMAN Nuclear autoantigenic sperm protein OS=Homo sapiens GN=NASP PE=1 SV=2	NASP	P49257	5.729e-93	2	2	6	2	1	5	3	4	2	2	1	2	7	9	9	7	8	8	7	8	7	8	2	2	6	2	1	5	3	4	2	2	1	2	7	9	9	7	8	8	7	8	7
			>sp|P49327|FAS_HUMAN Fatty acid synthase OS=Homo sapiens GN=FASN PE=1 SV=3	FAS	P49321	0	72	101	103	92	40	87	100	28	28	37	60	80	110	109	104	101	106	112	112	112	111	111	72	101	103	92	40	87	100	28	28	37	60	80	110	109	104	101	106	112	112	112	111
			>sp|P49368|TCPG_HUMAN T-complex protein 1 subunit gamma OS=Homo sapiens GN=CCT3 PE=1 SV=4	TCPG	P49327	0	25	40	31	28	26	39	36	15	17	26	12	26	32	33	32	32	30	31	34	32	33	33	25	40	31	28	26	39	36	15	17	26	12	26	32	33	32	32	30	31	34	32	33
			>sp|P49406|RM19_HUMAN 39S ribosomal protein L19, mitochondrial OS=Homo sapiens GN=MRPL19 PE=1 SV=2	RM19	P49368	0.0097354	0	2	1	0	1	2	1	0	1	0	0	2	1	1	1	1	1	2	1	1	0	1	0	2	1	0	1	2	1	0	1	0	0	2	1	1	1	1	1	2	1	1	0
			>sp|P49411|EFTU_HUMAN Elongation factor Tu, mitochondrial OS=Homo sapiens GN=TUFM PE=1 SV=2	EFTU	P49406	0	25	29	31	27	19	33	28	15	13	20	15	20	21	19	24	24	21	23	25	24	25	22	25	29	31	27	19	33	28	15	13	20	15	20	21	19	24	24	21	23	25	24	25
			>sp|P49419|AL7A1_HUMAN Alpha-aminoadipic semialdehyde dehydrogenase OS=Homo sapiens GN=ALDH7A1 PE=1 SV=5	AL7A1	P49411	1.2166e-138	2	2	3	3	0	1	3	0	3	1	1	1	5	6	7	6	5	6	6	6	6	6	2	2	3	3	0	1	3	0	3	1	1	1	5	6	7	6	5	6	6	6	6
			>sp|P49441|INPP_HUMAN Inositol polyphosphate 1-phosphatase OS=Homo sapiens GN=INPP1 PE=1 SV=1	INPP	P49419	1.425e-06	0	0	0	0	0	0	0	0	0	0	0	0	1	2	1	1	1	2	1	1	1	2	0	0	0	0	0	0	0	0	0	0	0	0	1	2	1	1	1	2	1	1	1
			>sp|P49458|SRP09_HUMAN Signal recognition particle 9 kDa protein OS=Homo sapiens GN=SRP9 PE=1 SV=2	SRP09	P49441	3.7496e-09	1	0	1	1	0	1	1	1	0	1	0	0	3	3	2	2	2	2	2	3	2	3	1	0	1	1	0	1	1	1	0	1	0	0	3	3	2	2	2	2	2	3	2
			>sp|P49585|PCY1A_HUMAN Choline-phosphate cytidylyltransferase A OS=Homo sapiens GN=PCYT1A PE=1 SV=2;>sp|Q9Y5K3|PCY1B_HUMAN Choline-phosphate cytidylyltransferase B OS=Homo sapiens GN=PCYT1B PE=1 SV=1	PCY1A	P49458	1.2594e-29	3	5	6	4	2	2	6	1	1	1	0	3	2	2	2	1	1	3	2	2	2	2	3	5	6	4	2	2	6	1	1	1	0	3	2	2	2	1	1	3	2	2	2
			>sp|P49588|SYAC_HUMAN Alanyl-tRNA synthetase, cytoplasmic OS=Homo sapiens GN=AARS PE=1 SV=2	SYAC	P49585	0	5	6	5	7	2	6	8	2	2	4	3	4	32	32	29	28	28	32	32	32	32	32	5	6	5	7	2	6	8	2	2	4	3	4	32	32	29	28	28	32	32	32	32
			>sp|P49589|SYCC_HUMAN Cysteinyl-tRNA synthetase, cytoplasmic OS=Homo sapiens GN=CARS PE=1 SV=3	SYCC	P49588	5.6279e-146	1	1	1	1	0	2	2	0	0	0	0	1	12	11	11	11	11	15	10	12	11	14	1	1	1	1	0	2	2	0	0	0	0	1	12	11	11	11	11	15	10	12	11
			>sp|P49591|SYSC_HUMAN Seryl-tRNA synthetase, cytoplasmic OS=Homo sapiens GN=SARS PE=1 SV=3	SYSC	P49589	8.6968e-294	3	7	3	3	1	3	4	2	1	1	2	2	20	18	20	19	19	22	22	21	20	21	3	7	3	3	1	3	4	2	1	1	2	2	20	18	20	19	19	22	22	21	20
			>sp|P49593|PPM1F_HUMAN Protein phosphatase 1F OS=Homo sapiens GN=PPM1F PE=1 SV=3	PPM1F	P49591	1.7524e-105	0	0	1	1	1	0	0	0	0	0	0	1	3	3	2	2	2	2	3	3	3	3	0	0	1	1	1	0	0	0	0	0	0	1	3	3	2	2	2	2	3	3	3
			>sp|P49662|CASP4_HUMAN Caspase-4 OS=Homo sapiens GN=CASP4 PE=1 SV=1	CASP4	P49593	2.778e-31	0	0	1	0	0	1	0	0	0	0	0	0	2	2	2	1	2	2	2	2	2	2	0	0	1	0	0	1	0	0	0	0	0	0	2	2	2	1	2	2	2	2	2
			>sp|P49720|PSB3_HUMAN Proteasome subunit beta type-3 OS=Homo sapiens GN=PSMB3 PE=1 SV=2	PSB3	P49662	5.9554e-251	6	5	6	4	2	2	5	5	3	4	3	4	8	9	8	9	8	10	9	10	9	11	6	5	6	4	2	2	5	5	3	4	3	4	8	9	8	9	8	10	9	10	9
			>sp|P49721|PSB2_HUMAN Proteasome subunit beta type-2 OS=Homo sapiens GN=PSMB2 PE=1 SV=1	PSB2	P49720	1.1692e-89	4	2	4	2	0	2	3	1	2	4	2	2	8	7	7	7	7	8	7	7	7	8	4	2	4	2	0	2	3	1	2	4	2	2	8	7	7	7	7	8	7	7	7
			>sp|P49736|MCM2_HUMAN DNA replication licensing factor MCM2 OS=Homo sapiens GN=MCM2 PE=1 SV=4	MCM2	P49721	0	4	5	9	6	1	3	3	2	6	1	2	2	24	23	22	21	20	22	23	22	23	23	4	5	9	6	1	3	3	2	6	1	2	2	24	23	22	21	20	22	23	22	23
			>sp|P49748|ACADV_HUMAN Very long-chain specific acyl-CoA dehydrogenase, mitochondrial OS=Homo sapiens GN=ACADVL PE=1 SV=1	ACADV	P49736	0	28	34	33	30	26	32	31	18	19	30	20	29	22	22	22	21	21	21	22	21	24	24	28	34	33	30	26	32	31	18	19	30	20	29	22	22	22	21	21	21	22	21	24
			>sp|P49750|YLPM1_HUMAN YLP motif-containing protein 1 OS=Homo sapiens GN=YLPM1 PE=1 SV=3	YLPM1	P49748	9.1877e-11	0	1	1	0	0	1	1	0	0	0	0	0	2	2	1	1	1	2	1	2	1	2	0	1	1	0	0	1	1	0	0	0	0	0	2	2	1	1	1	2	1	2	1
			>sp|P49753|ACOT2_HUMAN Acyl-coenzyme A thioesterase 2, mitochondrial OS=Homo sapiens GN=ACOT2 PE=1 SV=6;>sp|Q86TX2|ACOT1_HUMAN Acyl-coenzyme A thioesterase 1 OS=Homo sapiens GN=ACOT1 PE=1 SV=1	ACOT2	P49750	2.3368e-53	0	0	0	0	0	0	0	0	0	0	0	0	1	1	1	2	1	2	2	2	2	2	0	0	0	0	0	0	0	0	0	0	0	0	1	1	1	2	1	2	2	2	2
			>sp|P49755|TMEDA_HUMAN Transmembrane emp24 domain-containing protein 10 OS=Homo sapiens GN=TMED10 PE=1 SV=2	TMEDA	P49753	0	8	6	9	9	1	7	8	9	4	8	4	4	8	8	8	7	8	7	8	8	8	8	8	6	9	9	1	7	8	9	4	8	4	4	8	8	8	7	8	7	8	8	8
			>sp|P49756|RBM25_HUMAN RNA-binding protein 25 OS=Homo sapiens GN=RBM25 PE=1 SV=3	RBM25	P49755	1.1606e-13	0	1	3	0	0	1	1	0	1	1	1	0	2	2	2	2	3	1	2	2	2	3	0	1	3	0	0	1	1	0	1	1	1	0	2	2	2	2	3	1	2	2	2
			>sp|P49768|PSN1_HUMAN Presenilin-1 OS=Homo sapiens GN=PSEN1 PE=1 SV=1	PSN1	P49756	2.9513e-186	6	5	6	6	0	6	6	2	1	1	1	0	2	2	0	3	1	1	2	2	1	3	6	5	6	6	0	6	6	2	1	1	1	0	2	2	0	3	1	1	2	2	1
			>sp|P49773|HINT1_HUMAN Histidine triad nucleotide-binding protein 1 OS=Homo sapiens GN=HINT1 PE=1 SV=2	HINT1	P49768	6.3035e-15	0	1	1	0	2	2	0	0	0	1	0	1	7	6	6	5	5	7	7	7	7	7	0	1	1	0	2	2	0	0	0	1	0	1	7	6	6	5	5	7	7	7	7
			>sp|P49790|NU153_HUMAN Nuclear pore complex protein Nup153 OS=Homo sapiens GN=NUP153 PE=1 SV=2	NU153	P49773	7.5054e-40	0	0	0	0	0	0	0	0	0	0	0	0	2	3	2	2	2	2	2	2	2	2	0	0	0	0	0	0	0	0	0	0	0	0	2	3	2	2	2	2	2	2	2
			>sp|P49792|RBP2_HUMAN E3 SUMO-protein ligase RanBP2 OS=Homo sapiens GN=RANBP2 PE=1 SV=2	RBP2	P49790	2.6355e-161	2	3	3	2	0	1	2	1	0	1	1	1	8	8	7	7	7	8	9	8	7	9	2	3	3	2	0	1	2	1	0	1	1	1	8	8	7	7	7	8	9	8	7
			>sp|P49821|NDUV1_HUMAN NADH dehydrogenase [ubiquinone] flavoprotein 1, mitochondrial OS=Homo sapiens GN=NDUFV1 PE=1 SV=4	NDUV1	P49792	1.2312e-63	6	7	11	10	1	7	12	7	4	9	2	4	5	5	5	5	5	6	5	6	5	5	6	7	11	10	1	7	12	7	4	9	2	4	5	5	5	5	5	6	5	6	5
			>sp|P49841|GSK3B_HUMAN Glycogen synthase kinase-3 beta OS=Homo sapiens GN=GSK3B PE=1 SV=2	GSK3B	P49821	2.4128e-11	1	2	2	1	0	1	2	1	0	0	1	1	2	1	1	1	1	1	1	1	1	2	1	2	2	1	0	1	2	1	0	0	1	1	2	1	1	1	1	1	1	1	1
			>sp|P49902|5NTC_HUMAN Cytosolic purine 5-nucleotidase OS=Homo sapiens GN=NT5C2 PE=1 SV=1	5NTC	P49841	1.9368e-73	6	7	7	4	0	6	6	0	0	0	0	1	5	5	4	6	4	3	4	3	4	3	6	7	7	4	0	6	6	0	0	0	0	1	5	5	4	6	4	3	4	3	4
			>sp|P49915|GUAA_HUMAN GMP synthase [glutamine-hydrolyzing] OS=Homo sapiens GN=GMPS PE=1 SV=1	GUAA	P49902	4.1714e-224	1	1	3	3	0	2	3	2	0	1	2	1	11	10	10	9	10	11	9	10	11	12	1	1	3	3	0	2	3	2	0	1	2	1	11	10	10	9	10	11	9	10	11
			>sp|P49916|DNLI3_HUMAN DNA ligase 3 OS=Homo sapiens GN=LIG3 PE=1 SV=2	DNLI3	P49915	0.0026607	0	0	1	0	1	0	2	0	1	0	0	2	0	0	0	0	0	0	0	0	0	0	0	0	1	0	1	0	2	0	1	0	0	2	0	0	0	0	0	0	0	0	0
			>sp|P49959|MRE11_HUMAN Double-strand break repair protein MRE11A OS=Homo sapiens GN=MRE11A PE=1 SV=3	MRE11	P49916	3.3046e-31	0	0	0	0	0	0	0	0	0	0	1	0	2	3	3	2	2	3	3	3	3	3	0	0	0	0	0	0	0	0	0	0	1	0	2	3	3	2	2	3	3	3	3
			>sp|P49961|ENTP1_HUMAN Ectonucleoside triphosphate diphosphohydrolase 1 OS=Homo sapiens GN=ENTPD1 PE=1 SV=1	ENTP1	P49959	4.4702e-75	4	11	11	3	1	7	10	2	3	0	3	2	3	2	2	1	1	1	2	1	1	1	4	11	11	3	1	7	10	2	3	0	3	2	3	2	2	1	1	1	2	1	1
			>sp|P50148|GNAQ_HUMAN Guanine nucleotide-binding protein G(q) subunit alpha OS=Homo sapiens GN=GNAQ PE=1 SV=4	GNAQ	P49961	1.7227e-67	2	4	3	4	1	4	3	3	3	3	2	2	4	5	3	3	2	5	4	4	5	5	1	2	1	2	0	2	2	1	1	1	1	1	2	2	1	1	1	2	1	1	2
			>sp|P50151|GBG10_HUMAN Guanine nucleotide-binding protein G(I)/G(S)/G(O) subunit gamma-10 OS=Homo sapiens GN=GNG10 PE=1 SV=1	GBG10	P50148	0.0016514	1	1	1	2	0	1	1	2	2	0	0	0	0	0	0	0	0	0	0	0	0	0	1	1	1	2	0	1	1	2	2	0	0	0	0	0	0	0	0	0	0	0	0
			>sp|P50213|IDH3A_HUMAN Isocitrate dehydrogenase [NAD] subunit alpha, mitochondrial OS=Homo sapiens GN=IDH3A PE=1 SV=1	IDH3A	P50151	2.8188e-30	3	1	3	4	0	0	1	1	0	1	0	0	6	5	5	6	5	6	6	5	5	6	3	1	3	4	0	0	1	1	0	1	0	0	6	5	5	6	5	6	6	5	5
			>sp|P50281|MMP14_HUMAN Matrix metalloproteinase-14 OS=Homo sapiens GN=MMP14 PE=1 SV=3	MMP14	P50213	0	26	37	31	28	16	37	33	14	10	22	15	18	9	12	10	9	10	11	11	9	10	10	26	37	31	28	16	37	33	14	10	22	15	18	9	12	10	9	10	11	11	9	10
			>sp|P50336|PPOX_HUMAN Protoporphyrinogen oxidase OS=Homo sapiens GN=PPOX PE=1 SV=1	PPOX	P50281	9.92e-10	1	2	3	3	1	2	3	1	0	1	0	1	2	1	1	1	1	2	2	1	2	2	0	1	2	2	0	1	2	0	0	0	0	0	1	0	0	0	0	1	1	0	1
			>sp|P50395|GDIB_HUMAN Rab GDP dissociation inhibitor beta OS=Homo sapiens GN=GDI2 PE=1 SV=2	GDIB	P50336	0	4	11	9	6	1	9	8	5	6	3	4	3	38	37	36	38	36	38	38	38	38	39	4	11	9	6	1	9	8	5	6	3	4	3	38	37	36	38	36	38	38	38	38
			>sp|P50402|EMD_HUMAN Emerin OS=Homo sapiens GN=EMD PE=1 SV=1	EMD	P50395	0	8	5	9	6	6	7	7	6	8	5	6	9	8	8	9	8	8	8	8	8	8	8	8	5	9	6	6	7	7	6	8	5	6	9	8	8	9	8	8	8	8	8	8
			>sp|P50416|CPT1A_HUMAN Carnitine O-palmitoyltransferase 1, liver isoform OS=Homo sapiens GN=CPT1A PE=1 SV=2	CPT1A	P50402	1.0165e-74	2	5	5	2	1	3	4	0	1	1	1	1	5	5	5	5	5	4	5	5	5	5	2	5	5	2	1	3	4	0	1	1	1	1	5	5	5	5	5	4	5	5	5
			>sp|P50443|S26A2_HUMAN Sulfate transporter OS=Homo sapiens GN=SLC26A2 PE=1 SV=2	S26A2	P50416	2.9347e-85	3	4	6	7	1	8	10	2	1	1	2	1	0	0	0	0	0	0	0	0	0	0	3	4	6	7	1	8	10	2	1	1	2	1	0	0	0	0	0	0	0	0	0
			>sp|P50452|SPB8_HUMAN Serpin B8 OS=Homo sapiens GN=SERPINB8 PE=1 SV=2	SPB8	P50443	3.0483e-24	1	4	4	4	3	2	3	2	2	4	4	6	4	3	3	3	3	4	4	3	4	4	0	3	2	2	2	1	1	1	1	2	2	4	2	1	1	1	1	2	2	1	2
			>sp|P50453|SPB9_HUMAN Serpin B9 OS=Homo sapiens GN=SERPINB9 PE=1 SV=1	SPB9	P50452	0.00025486	0	0	1	1	0	0	1	0	0	1	1	1	1	1	1	1	2	1	1	1	1	1	0	0	0	0	0	0	0	0	0	0	0	0	0	0	0	0	1	0	0	0	0
			>sp|P50454|SERPH_HUMAN Serpin H1 OS=Homo sapiens GN=SERPINH1 PE=1 SV=2	SERPH	P50453	0	31	48	43	40	26	50	38	29	29	28	24	27	27	27	25	28	27	27	28	28	29	27	31	48	43	40	26	50	38	29	29	28	24	27	27	27	25	28	27	27	28	28	29
			>sp|P50479|PDLI4_HUMAN PDZ and LIM domain protein 4 OS=Homo sapiens GN=PDLIM4 PE=1 SV=2	PDLI4	P50454	5.9542e-93	13	13	13	12	13	13	16	14	15	11	12	12	9	10	9	10	9	10	10	11	11	11	13	13	13	12	13	13	16	14	15	11	12	12	9	10	9	10	9	10	10	11	11
			>sp|P50502|F10A1_HUMAN Hsc70-interacting protein OS=Homo sapiens GN=ST13 PE=1 SV=2;>sp|Q8IZP2|F10A4_HUMAN Putative protein FAM10A4 OS=Homo sapiens GN=FAM10A4 PE=5 SV=1;>sp|Q8NFI4|F10A5_HUMAN Putative protein FAM10A5 OS=Homo sapiens GN=FAM10A5 PE=5 SV=1	F10A1	P50479	9.2351e-105	0	0	1	0	1	1	0	0	0	0	0	0	4	4	4	4	4	3	4	4	4	4	0	0	1	0	1	1	0	0	0	0	0	0	4	4	4	4	4	3	4	4	4
			>sp|P50542|PEX5_HUMAN Peroxisomal targeting signal 1 receptor OS=Homo sapiens GN=PEX5 PE=1 SV=3	PEX5	P50502	2.1743e-11	0	0	0	0	0	0	0	1	0	0	0	0	0	1	0	0	0	0	0	0	0	0	0	0	0	0	0	0	0	1	0	0	0	0	0	1	0	0	0	0	0	0	0
			>sp|P50552|VASP_HUMAN Vasodilator-stimulated phosphoprotein OS=Homo sapiens GN=VASP PE=1 SV=3	VASP	P50542	2.406e-108	4	1	1	3	2	0	2	4	0	3	1	2	6	5	5	5	5	8	6	6	7	5	4	1	1	3	2	0	2	4	0	3	1	2	6	5	5	5	5	8	6	6	7
			>sp|P50570|DYN2_HUMAN Dynamin-2 OS=Homo sapiens GN=DNM2 PE=1 SV=2	DYN2	P50552	0	2	5	0	3	0	3	2	1	1	1	1	1	17	19	16	17	17	19	19	19	19	19	2	5	0	3	0	3	2	1	1	1	1	1	17	19	16	17	17	19	19	19	19
			>sp|P50579|AMPM2_HUMAN Methionine aminopeptidase 2 OS=Homo sapiens GN=METAP2 PE=1 SV=1	AMPM2	P50570	3.2493e-238	1	4	3	4	5	3	3	4	3	2	3	8	9	9	7	7	7	9	9	9	9	8	1	4	3	4	5	3	3	4	3	2	3	8	9	9	7	7	7	9	9	9	9
			>sp|P50583|AP4A_HUMAN Bis(5-nucleosyl)-tetraphosphatase [asymmetrical] OS=Homo sapiens GN=NUDT2 PE=1 SV=3	AP4A	P50579	7.8521e-40	0	0	1	2	0	0	3	0	1	1	0	1	4	5	5	4	3	6	5	5	6	5	0	0	1	2	0	0	3	0	1	1	0	1	4	5	5	4	3	6	5	5	6
			>sp|P50748|KNTC1_HUMAN Kinetochore-associated protein 1 OS=Homo sapiens GN=KNTC1 PE=1 SV=1	KNTC1	P50583	7.1297e-50	4	2	3	6	1	1	3	1	0	1	1	0	5	6	4	4	5	6	6	4	5	6	4	2	3	6	1	1	3	1	0	1	1	0	5	6	4	4	5	6	6	4	5
			>sp|P50851|LRBA_HUMAN Lipopolysaccharide-responsive and beige-like anchor protein OS=Homo sapiens GN=LRBA PE=1 SV=4	LRBA	P50748	7.1468e-06	2	4	0	1	1	1	2	0	1	2	0	0	1	1	1	1	1	2	1	1	1	1	2	4	0	1	1	1	2	0	1	2	0	0	1	1	1	1	1	2	1	1	1
			>sp|P50895|BCAM_HUMAN Basal cell adhesion molecule OS=Homo sapiens GN=BCAM PE=1 SV=2	BCAM	P50851	4.0092e-157	11	12	13	9	2	15	13	1	2	0	1	1	1	2	1	1	1	0	0	1	0	0	11	12	13	9	2	15	13	1	2	0	1	1	1	2	1	1	1	0	0	1	0
			>sp|P50914|RL14_HUMAN 60S ribosomal protein L14 OS=Homo sapiens GN=RPL14 PE=1 SV=4	RL14	P50895	2.9031e-88	6	6	5	6	7	5	5	4	7	7	3	5	6	6	6	6	6	7	6	6	8	7	6	6	5	6	7	5	5	4	7	7	3	5	6	6	6	6	6	7	6	6	8
			>sp|P50990|TCPQ_HUMAN T-complex protein 1 subunit theta OS=Homo sapiens GN=CCT8 PE=1 SV=4	TCPQ	P50914	0	31	42	29	34	26	46	44	18	20	23	16	27	29	33	31	30	31	31	31	30	33	33	31	42	29	34	26	46	44	18	20	23	16	27	29	33	31	30	31	31	31	30	33
			>sp|P50991|TCPD_HUMAN T-complex protein 1 subunit delta OS=Homo sapiens GN=CCT4 PE=1 SV=4	TCPD	P50990	0	28	37	30	31	27	40	35	21	17	22	17	27	28	29	27	28	28	29	28	28	28	30	27	36	29	30	26	39	34	20	16	21	16	26	27	28	26	27	27	28	27	27	27
			>sp|P50995|ANX11_HUMAN Annexin A11 OS=Homo sapiens GN=ANXA11 PE=1 SV=1	ANX11	P50991	2.6585e-229	17	18	18	16	3	13	16	9	5	6	5	4	12	14	12	14	13	13	12	13	12	12	17	18	18	16	3	13	16	9	5	6	5	4	12	14	12	14	13	13	12	13	12
			>sp|P51114|FXR1_HUMAN Fragile X mental retardation syndrome-related protein 1 OS=Homo sapiens GN=FXR1 PE=1 SV=3	FXR1	P50995	6.1886e-54	3	8	9	9	11	9	11	6	8	12	7	12	12	14	11	11	12	11	12	12	11	12	3	8	9	9	11	9	11	6	8	12	7	12	12	14	11	11	12	11	12	12	11
			>sp|P51116|FXR2_HUMAN Fragile X mental retardation syndrome-related protein 2 OS=Homo sapiens GN=FXR2 PE=1 SV=2	FXR2	P51114	1.5462e-58	0	2	2	2	3	2	3	1	2	3	1	4	7	7	6	5	6	6	7	7	7	7	0	1	0	1	0	0	0	0	0	0	0	1	4	4	3	2	3	3	4	4	4
			>sp|P51148|RAB5C_HUMAN Ras-related protein Rab-5C OS=Homo sapiens GN=RAB5C PE=1 SV=2	RAB5C	P51116	0	9	8	9	9	2	8	10	7	4	5	6	3	9	9	9	9	9	9	10	10	11	9	9	8	9	9	2	8	10	7	4	5	6	3	9	9	9	9	9	9	10	10	11
			>sp|P51149|RAB7A_HUMAN Ras-related protein Rab-7a OS=Homo sapiens GN=RAB7A PE=1 SV=1	RAB7A	P51148	0	7	11	5	8	2	10	10	5	6	8	5	6	15	16	15	14	15	13	16	15	13	17	7	11	5	8	2	10	10	5	6	8	5	6	15	16	15	14	15	13	16	15	13
			>sp|P51151|RAB9A_HUMAN Ras-related protein Rab-9A OS=Homo sapiens GN=RAB9A PE=1 SV=1	RAB9A	P51149	4.9731e-36	2	2	3	2	0	2	4	1	0	2	1	0	1	2	1	1	1	2	2	2	1	2	2	2	3	2	0	2	4	1	0	2	1	0	1	2	1	1	1	2	2	2	1
			>sp|P51153|RAB13_HUMAN Ras-related protein Rab-13 OS=Homo sapiens GN=RAB13 PE=1 SV=1	RAB13	P51151	2.5642e-180	8	11	12	11	3	12	11	10	8	7	8	5	7	6	6	6	6	7	7	6	8	8	6	7	9	7	2	8	8	6	4	4	4	3	5	4	4	4	4	4	4	4	5
			>sp|P51159|RB27A_HUMAN Ras-related protein Rab-27A OS=Homo sapiens GN=RAB27A PE=1 SV=3	RB27A	P51153	4.5235e-24	3	4	4	3	0	5	4	2	1	0	2	0	3	3	4	2	3	3	3	3	2	3	3	4	4	3	0	5	4	2	1	0	2	0	3	3	4	2	3	3	3	3	2
			>sp|P51178|PLCD1_HUMAN 1-phosphatidylinositol-4,5-bisphosphate phosphodiesterase delta-1 OS=Homo sapiens GN=PLCD1 PE=1 SV=2	PLCD1	P51159	1.6339e-137	1	1	1	1	1	1	1	1	2	0	2	0	3	4	4	4	4	4	4	4	4	4	1	1	1	1	1	1	1	1	2	0	2	0	3	4	4	4	4	4	4	4	4
			>sp|P51398|RT29_HUMAN 28S ribosomal protein S29, mitochondrial OS=Homo sapiens GN=DAP3 PE=1 SV=1	RT29	P51178	2.8688e-63	1	1	1	2	0	2	3	1	0	0	0	0	3	3	2	3	3	3	3	3	3	3	1	1	1	2	0	2	3	1	0	0	0	0	3	3	2	3	3	3	3	3	3
			>sp|P51452|DUS3_HUMAN Dual specificity protein phosphatase 3 OS=Homo sapiens GN=DUSP3 PE=1 SV=1	DUS3	P51398	8.9737e-49	0	0	0	0	0	0	1	0	0	0	1	0	3	3	3	3	3	3	3	3	3	3	0	0	0	0	0	0	1	0	0	0	1	0	3	3	3	3	3	3	3	3	3
			>sp|P51531|SMCA2_HUMAN Probable global transcription activator SNF2L2 OS=Homo sapiens GN=SMARCA2 PE=1 SV=2	SMCA2	P51452	7.2803e-20	0	0	3	2	0	2	3	0	0	1	1	0	4	4	4	2	4	3	3	3	3	3	0	0	1	1	0	0	1	0	0	0	1	0	1	1	1	1	1	1	1	1	1
			>sp|P51532|SMCA4_HUMAN Transcription activator BRG1 OS=Homo sapiens GN=SMARCA4 PE=1 SV=2	SMCA4	P51531	1.1773e-27	1	0	3	2	0	2	2	1	0	1	1	0	5	5	5	2	5	3	3	4	4	4	1	0	3	2	0	2	2	1	0	1	1	0	5	5	5	2	5	3	3	4	4
			>sp|P51570|GALK1_HUMAN Galactokinase OS=Homo sapiens GN=GALK1 PE=1 SV=1	GALK1	P51532	3.6368e-32	1	1	3	2	1	1	2	0	0	1	0	1	3	3	3	3	2	6	3	3	6	5	1	1	3	2	1	1	2	0	0	1	0	1	3	3	3	3	2	6	3	3	6
			>sp|P51571|SSRD_HUMAN Translocon-associated protein subunit delta OS=Homo sapiens GN=SSR4 PE=1 SV=1	SSRD	P51570	1.4792e-76	6	6	7	6	2	6	6	6	5	5	6	5	7	8	8	8	8	7	7	6	8	8	6	6	7	6	2	6	6	6	5	5	6	5	7	8	8	8	8	7	7	6	8
			>sp|P51572|BAP31_HUMAN B-cell receptor-associated protein 31 OS=Homo sapiens GN=BCAP31 PE=1 SV=3	BAP31	P51571	0	6	3	7	7	2	5	7	6	8	7	4	6	9	8	8	9	7	8	9	9	8	9	6	3	7	7	2	5	7	6	8	7	4	6	9	8	8	9	7	8	9	9	8
			>sp|P51610|HCFC1_HUMAN Host cell factor 1 OS=Homo sapiens GN=HCFC1 PE=1 SV=2	HCFC1	P51572	1.3194e-16	1	2	2	2	1	3	2	1	1	3	1	1	4	6	4	4	4	4	4	4	3	5	1	2	2	2	1	3	2	1	1	3	1	1	4	6	4	4	4	4	4	4	3
			>sp|P51636|CAV2_HUMAN Caveolin-2 OS=Homo sapiens GN=CAV2 PE=1 SV=2	CAV2	P51610	1.4867e-26	2	1	3	3	0	2	4	3	1	5	3	4	3	3	3	3	3	2	3	3	3	3	2	1	3	3	0	2	4	3	1	5	3	4	3	3	3	3	3	2	3	3	3
			>sp|P51648|AL3A2_HUMAN Fatty aldehyde dehydrogenase OS=Homo sapiens GN=ALDH3A2 PE=1 SV=1	AL3A2	P51636	4.0264e-89	12	14	14	13	4	12	13	2	2	6	2	3	0	1	1	0	0	2	1	1	1	2	12	14	14	13	4	12	13	2	2	6	2	3	0	1	1	0	0	2	1	1	1
			>sp|P51659|DHB4_HUMAN Peroxisomal multifunctional enzyme type 2 OS=Homo sapiens GN=HSD17B4 PE=1 SV=3	DHB4	P51648	0	26	27	29	32	24	29	30	27	26	25	25	27	17	19	21	19	20	18	18	19	18	21	26	27	29	32	24	29	30	27	26	25	25	27	17	19	21	19	20	18	18	19	18
			>sp|P51665|PSD7_HUMAN 26S proteasome non-ATPase regulatory subunit 7 OS=Homo sapiens GN=PSMD7 PE=1 SV=2	PSD7	P51659	0	3	2	4	5	0	2	3	3	0	0	0	1	8	7	8	8	7	8	7	7	8	7	3	2	4	5	0	2	3	3	0	0	0	1	8	7	8	8	7	8	7	7	8
			>sp|P51688|SPHM_HUMAN N-sulphoglucosamine sulphohydrolase OS=Homo sapiens GN=SGSH PE=1 SV=1	SPHM	P51665	4.0493e-20	1	1	2	2	0	0	2	0	0	0	0	0	4	4	2	3	3	3	3	3	4	3	1	1	2	2	0	0	2	0	0	0	0	0	4	4	2	3	3	3	3	3	4
			>sp|P51784|UBP11_HUMAN Ubiquitin carboxyl-terminal hydrolase 11 OS=Homo sapiens GN=USP11 PE=1 SV=3	UBP11	P51688	4.1697e-07	2	1	1	1	1	1	0	0	1	0	0	0	3	3	3	3	3	3	3	3	3	3	1	0	0	0	0	0	0	0	0	0	0	0	2	2	2	2	2	2	2	2	2
			>sp|P51805|PLXA3_HUMAN Plexin-A3 OS=Homo sapiens GN=PLXNA3 PE=1 SV=2	PLXA3	P51784	1.5467e-190	20	35	31	23	2	33	34	3	6	5	3	5	5	8	3	5	6	4	7	4	3	7	8	20	18	11	1	18	21	0	3	1	0	1	0	1	0	0	1	0	0	0	0
			>sp|P51809|VAMP7_HUMAN Vesicle-associated membrane protein 7 OS=Homo sapiens GN=VAMP7 PE=1 SV=3	VAMP7	P51805	7.9181e-07	1	1	3	1	0	2	2	0	2	1	1	1	0	1	2	2	2	1	2	2	1	1	1	1	3	1	0	2	2	0	2	1	1	1	0	1	2	2	2	1	2	2	1
			>sp|P51812|KS6A3_HUMAN Ribosomal protein S6 kinase alpha-3 OS=Homo sapiens GN=RPS6KA3 PE=1 SV=1	KS6A3	P51809	8.4941e-07	1	2	2	1	0	2	2	0	1	0	0	0	1	1	1	1	2	0	1	0	1	0	1	2	2	1	0	2	2	0	1	0	0	0	1	1	1	1	2	0	1	0	1
			>sp|P51828|ADCY7_HUMAN Adenylate cyclase type 7 OS=Homo sapiens GN=ADCY7 PE=2 SV=1	ADCY7	P51812	4.0955e-34	2	3	5	2	0	4	5	0	0	0	0	0	0	0	0	0	0	0	0	0	0	0	2	3	5	2	0	4	5	0	0	0	0	0	0	0	0	0	0	0	0	0	0
			>sp|P51841|GUC2F_HUMAN Retinal guanylyl cyclase 2 OS=Homo sapiens GN=GUCY2F PE=2 SV=2	GUC2F	P51828	7.4087e-06	1	1	1	1	1	1	1	1	1	1	1	1	1	1	0	1	0	1	1	1	1	1	0	0	0	0	0	0	0	0	0	0	0	0	1	1	0	1	0	1	1	1	1
			>sp|P51858|HDGF_HUMAN Hepatoma-derived growth factor OS=Homo sapiens GN=HDGF PE=1 SV=1	HDGF	P51841	7.3327e-05	0	0	0	1	0	0	0	0	0	1	0	1	4	2	3	4	4	2	2	3	2	4	0	0	0	1	0	0	0	0	0	1	0	1	4	2	3	4	4	2	2	3	2
			>sp|P51911|CNN1_HUMAN Calponin-1 OS=Homo sapiens GN=CNN1 PE=1 SV=2	CNN1	P51858	2.4005e-105	4	3	3	2	0	2	3	9	2	1	1	0	1	0	2	1	1	2	1	1	2	2	4	3	3	2	0	2	3	9	2	1	1	0	1	0	2	1	1	2	1	1	2
			>sp|P51970|NDUA8_HUMAN NADH dehydrogenase [ubiquinone] 1 alpha subcomplex subunit 8 OS=Homo sapiens GN=NDUFA8 PE=1 SV=3	NDUA8	P51911	1.3169e-18	2	3	2	2	0	4	4	4	3	2	1	1	1	1	1	1	1	1	1	1	1	1	2	3	2	2	0	4	4	4	3	2	1	1	1	1	1	1	1	1	1	1	1
			>sp|P51991|ROA3_HUMAN Heterogeneous nuclear ribonucleoprotein A3 OS=Homo sapiens GN=HNRNPA3 PE=1 SV=2	ROA3	P51970	1.2085e-217	6	3	6	5	5	6	5	7	5	5	6	5	15	15	15	15	15	15	15	15	13	15	5	3	6	4	3	4	4	6	4	3	5	3	13	13	13	13	13	13	13	13	11
			>sp|P52209|6PGD_HUMAN 6-phosphogluconate dehydrogenase, decarboxylating OS=Homo sapiens GN=PGD PE=1 SV=3	6PGD	P51991	0	3	2	4	4	1	3	4	2	2	1	1	1	20	21	19	19	18	21	21	21	21	21	3	2	4	4	1	3	4	2	2	1	1	1	20	21	19	19	18	21	21	21	21
			>sp|P52272|HNRPM_HUMAN Heterogeneous nuclear ribonucleoprotein M OS=Homo sapiens GN=HNRNPM PE=1 SV=3	HNRPM	P52209	0	20	25	27	20	25	28	28	19	26	31	23	30	31	30	31	28	30	30	30	32	32	32	20	25	27	20	25	28	28	19	26	31	23	30	31	30	31	28	30	30	30	32	32
			>sp|P52292|IMA2_HUMAN Importin subunit alpha-2 OS=Homo sapiens GN=KPNA2 PE=1 SV=1	IMA2	P52272	0	7	7	7	8	2	6	6	4	3	1	2	2	12	12	11	11	11	11	12	12	12	12	7	7	7	8	2	6	6	4	3	1	2	2	12	12	11	11	11	11	12	12	12
			>sp|P52294|IMA1_HUMAN Importin subunit alpha-1 OS=Homo sapiens GN=KPNA1 PE=1 SV=3	IMA1	P52292	2.2256e-97	5	4	5	3	2	3	4	2	4	4	2	2	4	4	5	6	4	4	4	4	4	4	3	1	2	2	1	2	2	1	1	1	1	1	2	2	2	3	2	2	2	2	2
			>sp|P52306|GDS1_HUMAN Rap1 GTPase-GDP dissociation stimulator 1 OS=Homo sapiens GN=RAP1GDS1 PE=1 SV=3	GDS1	P52294	0	5	6	12	6	1	5	6	2	1	7	1	2	16	16	14	14	12	15	15	16	16	15	5	6	12	6	1	5	6	2	1	7	1	2	16	16	14	14	12	15	15	16	16
			>sp|P52434|RPAB3_HUMAN DNA-directed RNA polymerases I, II, and III subunit RPABC3 OS=Homo sapiens GN=POLR2H PE=1 SV=4	RPAB3	P52306	2.2309e-16	2	1	1	2	0	1	1	1	0	1	1	1	3	3	2	3	1	3	3	3	3	3	2	1	1	2	0	1	1	1	0	1	1	1	3	3	2	3	1	3	3	3	3
			>sp|P52565|GDIR1_HUMAN Rho GDP-dissociation inhibitor 1 OS=Homo sapiens GN=ARHGDIA PE=1 SV=3	GDIR1	P52434	3.2501e-264	5	5	6	8	2	5	4	6	5	5	5	3	14	14	14	13	14	16	14	13	15	16	5	5	6	8	2	5	4	6	5	5	5	3	14	14	14	13	14	16	14	13	15
			>sp|P52569|CTR2_HUMAN Low affinity cationic amino acid transporter 2 OS=Homo sapiens GN=SLC7A2 PE=1 SV=2	CTR2	P52565	4.5203e-34	2	3	2	3	0	4	8	0	0	2	1	2	1	1	1	1	1	1	1	1	1	2	2	3	2	3	0	4	8	0	0	2	1	2	1	1	1	1	1	1	1	1	1
			>sp|P52597|HNRPF_HUMAN Heterogeneous nuclear ribonucleoprotein F OS=Homo sapiens GN=HNRNPF PE=1 SV=3	HNRPF	P52569	0	9	12	12	12	9	12	13	5	8	7	9	7	16	16	14	14	14	17	17	17	15	17	7	9	9	9	6	9	10	3	5	5	6	5	14	14	12	12	12	15	15	15	13
			>sp|P52630|STAT2_HUMAN Signal transducer and activator of transcription 2 OS=Homo sapiens GN=STAT2 PE=1 SV=1	STAT2	P52597	1.3078e-105	3	4	1	1	1	4	3	2	2	2	2	3	12	13	12	11	11	14	13	10	10	13	3	4	1	1	1	4	3	2	2	2	2	3	12	13	12	11	11	14	13	10	10
			>sp|P52701|MSH6_HUMAN DNA mismatch repair protein Msh6 OS=Homo sapiens GN=MSH6 PE=1 SV=2	MSH6	P52630	4.648e-19	1	1	0	4	0	1	2	1	1	1	1	0	6	4	5	4	4	5	5	5	5	4	1	1	0	4	0	1	2	1	1	1	1	0	6	4	5	4	4	5	5	5	5
			>sp|P52735|VAV2_HUMAN Guanine nucleotide exchange factor VAV2 OS=Homo sapiens GN=VAV2 PE=1 SV=2	VAV2	P52701	2.6966e-08	2	0	1	0	1	1	1	2	1	1	1	0	2	2	3	2	2	2	2	2	2	2	2	0	1	0	1	1	1	2	1	1	1	0	2	2	3	2	2	2	2	2	2
			>sp|P52758|UK114_HUMAN Ribonuclease UK114 OS=Homo sapiens GN=HRSP12 PE=1 SV=1	UK114	P52735	3.0438e-111	0	0	0	0	0	0	1	0	0	0	0	0	1	1	1	2	1	1	2	1	0	1	0	0	0	0	0	0	1	0	0	0	0	0	1	1	1	2	1	1	2	1	0
			>sp|P52788|SPSY_HUMAN Spermine synthase OS=Homo sapiens GN=SMS PE=1 SV=2	SPSY	P52758	3.3404e-188	1	1	0	1	0	0	1	0	0	0	0	1	8	9	8	8	8	9	8	9	9	8	1	1	0	1	0	0	1	0	0	0	0	1	8	9	8	8	8	9	8	9	9
			>sp|P52789|HXK2_HUMAN Hexokinase-2 OS=Homo sapiens GN=HK2 PE=1 SV=2	HXK2	P52788	1.2569e-69	3	7	4	7	2	7	6	5	3	3	2	2	15	15	15	17	15	12	12	13	14	14	2	5	3	6	1	5	4	3	3	2	2	2	11	11	11	13	11	8	8	9	10
			>sp|P52790|HXK3_HUMAN Hexokinase-3 OS=Homo sapiens GN=HK3 PE=1 SV=2	HXK3	P52789	1.8028e-16	0	1	0	0	2	0	1	0	0	1	0	0	3	3	3	3	3	3	3	3	3	3	0	0	0	0	1	0	0	0	0	0	0	0	0	0	0	0	0	0	0	0	0
			>sp|P52799|EFNB2_HUMAN Ephrin-B2 OS=Homo sapiens GN=EFNB2 PE=1 SV=1	EFNB2	P52790	4.1475e-69	5	6	6	6	0	6	6	0	0	0	0	0	0	0	0	0	0	1	0	0	1	0	5	6	6	6	0	6	6	0	0	0	0	0	0	0	0	0	0	1	0	0	1
			>sp|P52803|EFNA5_HUMAN Ephrin-A5 OS=Homo sapiens GN=EFNA5 PE=1 SV=1	EFNA5	P52799	8.766e-15	4	3	4	4	1	3	3	2	1	0	1	1	1	1	0	1	2	1	1	1	1	2	4	3	4	4	1	3	3	2	1	0	1	1	1	1	0	1	2	1	1	1	1
			>sp|P52815|RM12_HUMAN 39S ribosomal protein L12, mitochondrial OS=Homo sapiens GN=MRPL12 PE=1 SV=2	RM12	P52803	1.7687e-50	1	0	1	1	0	1	0	0	0	0	0	0	3	4	3	3	3	4	4	4	4	3	1	0	1	1	0	1	0	0	0	0	0	0	3	4	3	3	3	4	4	4	4
			>sp|P52888|THOP1_HUMAN Thimet oligopeptidase OS=Homo sapiens GN=THOP1 PE=1 SV=2	THOP1	P52815	2.5346e-144	1	1	1	1	0	1	1	0	0	0	0	0	2	2	2	2	2	4	2	2	2	3	1	1	1	1	0	1	1	0	0	0	0	0	2	2	2	2	2	4	2	2	2
			>sp|P52907|CAZA1_HUMAN F-actin-capping protein subunit alpha-1 OS=Homo sapiens GN=CAPZA1 PE=1 SV=3	CAZA1	P52888	0	10	14	11	9	15	16	12	10	18	16	9	16	17	15	16	17	16	15	15	16	15	15	10	14	11	9	15	16	12	10	18	16	9	16	17	15	16	17	16	15	15	16	15
			>sp|P52943|CRIP2_HUMAN Cysteine-rich protein 2 OS=Homo sapiens GN=CRIP2 PE=1 SV=1	CRIP2	P52907	7.9872e-46	0	0	0	0	0	0	0	0	0	0	0	0	1	0	0	0	0	1	1	1	2	1	0	0	0	0	0	0	0	0	0	0	0	0	1	0	0	0	0	1	1	1	2
			>sp|P52948|NUP98_HUMAN Nuclear pore complex protein Nup98-Nup96 OS=Homo sapiens GN=NUP98 PE=1 SV=4	NUP98	P52943	1.3152e-49	2	1	0	2	2	1	0	1	1	2	1	1	5	6	4	4	4	5	5	5	6	7	2	1	0	2	2	1	0	1	1	2	1	1	5	6	4	4	4	5	5	5	6
			>sp|P53004|BIEA_HUMAN Biliverdin reductase A OS=Homo sapiens GN=BLVRA PE=1 SV=2	BIEA	P52948	1.4695e-62	0	0	1	0	0	0	1	0	0	0	2	0	6	6	5	5	5	6	7	7	7	7	0	0	1	0	0	0	1	0	0	0	2	0	6	6	5	5	5	6	7	7	7
			>sp|P53007|TXTP_HUMAN Tricarboxylate transport protein, mitochondrial OS=Homo sapiens GN=SLC25A1 PE=1 SV=2	TXTP	P53004	1.936e-72	10	4	12	11	2	8	11	5	5	4	5	2	8	8	8	8	8	9	10	10	10	9	10	4	12	11	2	8	11	5	5	4	5	2	8	8	8	8	8	9	10	10	10
			>sp|P53041|PPP5_HUMAN Serine/threonine-protein phosphatase 5 OS=Homo sapiens GN=PPP5C PE=1 SV=1	PPP5	P53007	0.000802	0	0	0	0	0	0	1	0	0	0	0	1	3	2	2	2	1	1	1	2	2	2	0	0	0	0	0	0	1	0	0	0	0	1	3	2	2	2	1	1	1	2	2
			>sp|P53365|ARFP2_HUMAN Arfaptin-2 OS=Homo sapiens GN=ARFIP2 PE=1 SV=1	ARFP2	P53041	1.726e-06	1	0	1	1	0	1	1	0	0	0	0	1	0	0	0	0	0	1	0	0	0	0	1	0	1	1	0	1	1	0	0	0	0	1	0	0	0	0	0	1	0	0	0
			>sp|P53396|ACLY_HUMAN ATP-citrate synthase OS=Homo sapiens GN=ACLY PE=1 SV=3	ACLY	P53365	0	42	52	47	46	31	54	50	26	30	18	25	38	52	52	51	50	53	51	51	52	54	53	42	52	47	46	31	54	50	26	30	18	25	38	52	52	51	50	53	51	51	52	54
			>sp|P53582|AMPM1_HUMAN Methionine aminopeptidase 1 OS=Homo sapiens GN=METAP1 PE=1 SV=2	AMPM1	P53396	3.8108e-08	0	1	2	0	0	1	2	0	0	1	0	0	3	3	3	3	3	3	3	3	3	3	0	1	2	0	0	1	2	0	0	1	0	0	3	3	3	3	3	3	3	3	3
			>sp|P53602|MVD1_HUMAN Diphosphomevalonate decarboxylase OS=Homo sapiens GN=MVD PE=1 SV=1	MVD1	P53582	0.00030089	2	0	0	2	0	0	1	1	0	0	1	0	2	1	0	1	0	2	2	2	2	2	2	0	0	2	0	0	1	1	0	0	1	0	2	1	0	1	0	2	2	2	2
			>sp|P53618|COPB_HUMAN Coatomer subunit beta OS=Homo sapiens GN=COPB1 PE=1 SV=3	COPB	P53602	0	11	12	16	19	7	15	18	7	7	5	7	9	39	36	40	36	39	38	39	39	39	38	11	12	16	19	7	15	18	7	7	5	7	9	39	36	40	36	39	38	39	39	39
			>sp|P53621|COPA_HUMAN Coatomer subunit alpha OS=Homo sapiens GN=COPA PE=1 SV=2	COPA	P53618	0	18	31	32	31	38	35	37	24	38	35	24	29	61	60	58	55	58	61	58	58	60	61	18	31	32	31	38	35	37	24	38	35	24	29	61	60	58	55	58	61	58	58	60
			>sp|P53634|CATC_HUMAN Dipeptidyl peptidase 1 OS=Homo sapiens GN=CTSC PE=1 SV=2	CATC	P53621	2.2676e-67	2	3	5	2	1	1	3	3	2	2	0	0	2	2	1	1	1	3	2	2	2	1	2	3	5	2	1	1	3	3	2	2	0	0	2	2	1	1	1	3	2	2	2
			>sp|P53675|CLH2_HUMAN Clathrin heavy chain 2 OS=Homo sapiens GN=CLTCL1 PE=1 SV=2	CLH2	P53634	0	22	28	25	24	28	24	23	26	30	27	25	28	22	22	22	23	23	21	21	21	21	22	0	0	1	1	0	0	0	1	1	0	1	1	0	0	0	0	0	0	0	0	0
			>sp|P53680|AP2S1_HUMAN AP-2 complex subunit sigma OS=Homo sapiens GN=AP2S1 PE=1 SV=2	AP2S1	P53675	9.1137e-135	4	2	3	4	2	3	2	5	4	4	5	4	3	3	4	4	4	3	3	3	4	4	4	2	3	4	2	3	2	5	4	4	5	4	3	3	4	4	4	3	3	3	4
			>sp|P53701|CCHL_HUMAN Cytochrome c-type heme lyase OS=Homo sapiens GN=HCCS PE=1 SV=1	CCHL	P53680	0.00045629	1	1	1	1	0	1	1	0	0	0	0	1	1	1	1	1	0	0	1	1	1	1	1	1	1	1	0	1	1	0	0	0	0	1	1	1	1	1	0	0	1	1	1
			>sp|P53708|ITA8_HUMAN Integrin alpha-8 OS=Homo sapiens GN=ITGA8 PE=1 SV=3	ITA8	P53701	0	47	54	49	20	10	15	17	21	16	23	20	24	22	23	23	19	22	12	17	12	13	14	47	54	49	20	10	15	17	21	16	23	20	24	22	23	23	19	22	12	17	12	13
			>sp|P53794|SC5A3_HUMAN Sodium/myo-inositol cotransporter OS=Homo sapiens GN=SLC5A3 PE=2 SV=2	SC5A3	P53708	8.6917e-07	2	2	2	2	0	2	2	0	0	0	0	0	0	1	0	1	0	1	0	1	0	0	2	2	2	2	0	2	2	0	0	0	0	0	0	1	0	1	0	1	0	1	0
			>sp|P53801|PTTG_HUMAN Pituitary tumor-transforming gene 1 protein-interacting protein OS=Homo sapiens GN=PTTG1IP PE=1 SV=1	PTTG	P53794	1.0206e-53	2	2	2	2	0	2	2	2	2	2	1	2	2	2	2	2	2	1	2	2	2	2	2	2	2	2	0	2	2	2	2	2	1	2	2	2	2	2	2	1	2	2	2
			>sp|P53985|MOT1_HUMAN Monocarboxylate transporter 1 OS=Homo sapiens GN=SLC16A1 PE=1 SV=3	MOT1	P53801	0	11	14	12	12	2	15	15	5	4	4	6	4	6	5	7	4	3	5	7	5	6	6	11	14	12	12	2	15	15	5	4	4	6	4	6	5	7	4	3	5	7	5	6
			>sp|P53990|IST1_HUMAN IST1 homolog OS=Homo sapiens GN=KIAA0174 PE=1 SV=1	IST1	P53985	1.087e-106	0	0	0	1	0	0	0	2	0	0	1	0	1	1	1	1	1	1	1	1	1	1	0	0	0	1	0	0	0	2	0	0	1	0	1	1	1	1	1	1	1	1	1
			>sp|P53992|SC24C_HUMAN Protein transport protein Sec24C OS=Homo sapiens GN=SEC24C PE=1 SV=3	SC24C	P53990	0	26	27	26	26	7	27	28	8	5	7	7	11	20	22	18	20	21	20	19	19	21	20	25	25	24	23	7	24	25	8	5	7	6	11	18	20	17	18	19	18	17	17	19
			>sp|P53999|TCP4_HUMAN Activated RNA polymerase II transcriptional coactivator p15 OS=Homo sapiens GN=SUB1 PE=1 SV=3	TCP4	P53992	2.6703e-81	3	4	5	2	0	2	5	2	2	1	2	4	5	5	5	4	4	5	5	5	5	5	3	4	5	2	0	2	5	2	2	1	2	4	5	5	5	4	4	5	5	5	5
			>sp|P54132|BLM_HUMAN Bloom syndrome protein OS=Homo sapiens GN=BLM PE=1 SV=1	BLM	P53999	0.00021068	0	1	2	1	2	1	2	0	0	1	0	2	1	1	1	1	1	1	2	2	2	1	0	0	1	1	1	0	1	0	0	1	0	1	0	0	0	0	0	0	1	1	1
			>sp|P54136|SYRC_HUMAN Arginyl-tRNA synthetase, cytoplasmic OS=Homo sapiens GN=RARS PE=1 SV=2	SYRC	P54132	0	17	19	21	24	10	20	24	12	10	13	10	15	32	31	30	28	28	32	32	32	31	32	17	19	21	24	10	20	24	12	10	13	10	15	32	31	30	28	28	32	32	32	31
			>sp|P54289|CA2D1_HUMAN Voltage-dependent calcium channel subunit alpha-2/delta-1 OS=Homo sapiens GN=CACNA2D1 PE=1 SV=3	CA2D1	P54136	0	34	43	40	36	24	43	39	29	37	34	28	28	14	18	15	16	12	14	13	12	14	15	34	43	40	36	24	43	39	29	37	34	28	28	14	18	15	16	12	14	13	12	14
			>sp|P54577|SYYC_HUMAN Tyrosyl-tRNA synthetase, cytoplasmic OS=Homo sapiens GN=YARS PE=1 SV=4	SYYC	P54289	1.8309e-122	2	4	5	1	3	3	4	0	2	3	0	1	17	15	14	15	12	14	16	16	15	16	2	4	5	1	3	3	4	0	2	3	0	1	17	15	14	15	12	14	16	16	15
			>sp|P54578|UBP14_HUMAN Ubiquitin carboxyl-terminal hydrolase 14 OS=Homo sapiens GN=USP14 PE=1 SV=3	UBP14	P54577	0	2	2	2	2	1	1	3	1	0	0	0	1	11	10	9	10	8	11	11	10	11	11	2	2	2	2	1	1	3	1	0	0	0	1	11	10	9	10	8	11	11	10	11
			>sp|P54619|AAKG1_HUMAN 5-AMP-activated protein kinase subunit gamma-1 OS=Homo sapiens GN=PRKAG1 PE=1 SV=1	AAKG1	P54578	2.0435e-244	9	7	9	10	0	5	9	4	1	2	1	0	2	4	3	2	2	3	4	4	1	4	9	7	9	10	0	5	9	4	1	2	1	0	2	4	3	2	2	3	4	4	1
			>sp|P54652|HSP72_HUMAN Heat shock-related 70 kDa protein 2 OS=Homo sapiens GN=HSPA2 PE=1 SV=1	HSP72	P54619	0	14	14	13	11	14	13	14	14	17	13	12	13	13	13	12	13	13	13	13	13	13	14	3	2	3	2	1	1	2	2	4	2	1	2	3	3	3	3	2	3	3	3	3
			>sp|P54687|BCAT1_HUMAN Branched-chain-amino-acid aminotransferase, cytosolic OS=Homo sapiens GN=BCAT1 PE=1 SV=3	BCAT1	P54652	1.0571e-174	0	0	0	1	0	1	0	0	0	0	1	0	5	3	5	4	4	5	5	5	5	5	0	0	0	1	0	1	0	0	0	0	1	0	5	3	5	4	4	5	5	5	5
			>sp|P54709|AT1B3_HUMAN Sodium/potassium-transporting ATPase subunit beta-3 OS=Homo sapiens GN=ATP1B3 PE=1 SV=1	AT1B3	P54687	0	17	27	19	19	5	27	23	11	7	8	10	8	9	10	8	9	8	7	9	11	10	9	17	27	19	19	5	27	23	11	7	8	10	8	9	10	8	9	8	7	9	11	10
			>sp|P54727|RD23B_HUMAN UV excision repair protein RAD23 homolog B OS=Homo sapiens GN=RAD23B PE=1 SV=1	RD23B	P54709	6.7473e-117	1	2	1	1	1	0	1	2	1	1	0	1	7	7	7	7	7	7	8	8	8	7	1	2	1	1	1	0	1	2	1	1	0	1	7	7	7	7	7	7	8	8	8
			>sp|P54753|EPHB3_HUMAN Ephrin type-B receptor 3 OS=Homo sapiens GN=EPHB3 PE=1 SV=2	EPHB3	P54727	0	11	21	24	11	1	17	21	5	3	2	4	5	3	4	2	1	3	3	4	5	2	3	5	13	16	4	0	9	13	2	0	0	1	2	1	2	0	0	1	1	1	3	1
			>sp|P54756|EPHA5_HUMAN Ephrin type-A receptor 5 OS=Homo sapiens GN=EPHA5 PE=1 SV=3	EPHA5	P54753	9.823e-97	10	12	12	10	0	10	8	5	5	5	5	3	3	3	2	2	1	2	3	4	3	2	6	6	7	6	0	4	3	2	3	2	2	0	2	2	1	1	1	1	2	2	2
			>sp|P54760|EPHB4_HUMAN Ephrin type-B receptor 4 OS=Homo sapiens GN=EPHB4 PE=1 SV=2	EPHB4	P54756	0	25	40	41	30	3	37	40	9	11	5	9	9	7	8	7	9	8	6	8	8	7	8	23	37	38	27	2	34	37	7	9	3	7	7	6	7	6	8	7	5	7	7	6
			>sp|P54762|EPHB1_HUMAN Ephrin type-B receptor 1 OS=Homo sapiens GN=EPHB1 PE=1 SV=1	EPHB1	P54760	1.0794e-144	6	10	9	7	1	10	9	3	2	3	3	2	1	4	1	1	3	2	1	3	2	2	0	1	1	0	0	1	1	0	0	0	0	0	0	0	0	0	0	0	0	0	0
			>sp|P54764|EPHA4_HUMAN Ephrin type-A receptor 4 OS=Homo sapiens GN=EPHA4 PE=1 SV=1	EPHA4	P54762	0	13	18	18	11	3	17	17	3	6	5	2	2	3	5	4	5	4	4	3	3	3	3	11	16	16	9	2	15	15	2	5	4	1	1	2	3	3	4	2	3	2	1	2
			>sp|P54802|ANAG_HUMAN Alpha-N-acetylglucosaminidase OS=Homo sapiens GN=NAGLU PE=1 SV=2	ANAG	P54764	4.7782e-22	1	1	2	1	0	1	1	0	0	0	0	0	0	0	0	1	0	0	0	0	0	0	1	1	2	1	0	1	1	0	0	0	0	0	0	0	0	1	0	0	0	0	0
			>sp|P54819|KAD2_HUMAN Adenylate kinase 2, mitochondrial OS=Homo sapiens GN=AK2 PE=1 SV=2	KAD2	P54802	7.165e-155	4	4	6	4	1	4	5	1	3	0	1	1	8	6	6	6	7	7	9	9	8	9	4	4	6	4	1	4	5	1	3	0	1	1	8	6	6	6	7	7	9	9	8
			>sp|P54821|PRRX1_HUMAN Paired mesoderm homeobox protein 1 OS=Homo sapiens GN=PRRX1 PE=2 SV=2	PRRX1	P54819	2.0243e-12	0	2	2	2	2	2	0	2	2	4	2	4	1	1	1	1	1	1	1	1	1	1	0	2	2	2	2	2	0	2	2	4	2	4	1	1	1	1	1	1	1	1	1
			>sp|P54826|GAS1_HUMAN Growth arrest-specific protein 1 OS=Homo sapiens GN=GAS1 PE=1 SV=2	GAS1	P54821	1.9771e-32	4	3	5	4	0	3	4	3	3	4	0	0	1	0	1	0	1	1	0	1	1	2	4	3	5	4	0	3	4	3	3	4	0	0	1	0	1	0	1	1	0	1	1
			>sp|P54852|EMP3_HUMAN Epithelial membrane protein 3 OS=Homo sapiens GN=EMP3 PE=2 SV=1	EMP3	P54826	8.6973e-92	3	1	3	3	1	3	4	1	2	3	1	3	3	3	3	3	3	3	3	3	3	3	3	1	3	3	1	3	4	1	2	3	1	3	3	3	3	3	3	3	3	3	3
			>sp|P54886|P5CS_HUMAN Delta-1-pyrroline-5-carboxylate synthase OS=Homo sapiens GN=ALDH18A1 PE=1 SV=2	P5CS	P54852	0	18	20	19	30	20	22	22	42	43	29	30	32	18	23	20	19	19	22	19	21	22	22	18	20	19	30	20	22	22	42	43	29	30	32	18	23	20	19	19	22	19	21	22
			>sp|P54920|SNAA_HUMAN Alpha-soluble NSF attachment protein OS=Homo sapiens GN=NAPA PE=1 SV=3	SNAA	P54886	7.697e-169	6	4	7	6	0	5	6	5	5	4	2	2	9	8	8	8	7	8	8	8	8	8	6	4	7	6	0	5	6	5	5	4	2	2	9	8	8	8	7	8	8	8	8
			>sp|P55010|IF5_HUMAN Eukaryotic translation initiation factor 5 OS=Homo sapiens GN=EIF5 PE=1 SV=2	IF5	P54920	8.9109e-28	3	3	3	1	0	2	3	1	1	1	0	1	6	6	6	6	6	6	6	6	6	6	3	3	3	1	0	2	3	1	1	1	0	1	6	6	6	6	6	6	6	6	6
			>sp|P55011|S12A2_HUMAN Solute carrier family 12 member 2 OS=Homo sapiens GN=SLC12A2 PE=1 SV=1	S12A2	P55010	1.7236e-06	1	0	3	1	0	1	3	0	0	0	0	0	0	0	0	0	0	0	0	0	0	0	1	0	3	1	0	1	3	0	0	0	0	0	0	0	0	0	0	0	0	0	0
			>sp|P55036|PSMD4_HUMAN 26S proteasome non-ATPase regulatory subunit 4 OS=Homo sapiens GN=PSMD4 PE=1 SV=1	PSMD4	P55011	3.5903e-196	2	2	3	3	2	2	3	1	2	2	1	2	8	8	8	8	7	8	8	8	8	7	2	2	3	3	2	2	3	1	2	2	1	2	8	8	8	8	7	8	8	8	8
			>sp|P55039|DRG2_HUMAN Developmentally-regulated GTP-binding protein 2 OS=Homo sapiens GN=DRG2 PE=1 SV=1	DRG2	P55036	3.3047e-87	0	0	1	1	1	0	1	0	0	1	0	0	4	2	2	3	3	5	3	3	2	5	0	0	1	1	1	0	1	0	0	1	0	0	4	2	2	3	3	5	3	3	2
			>sp|P55060|XPO2_HUMAN Exportin-2 OS=Homo sapiens GN=CSE1L PE=1 SV=3	XPO2	P55039	0	46	40	42	45	6	41	44	13	11	6	17	8	39	42	41	38	38	43	42	40	41	45	46	40	42	45	6	41	44	13	11	6	17	8	39	42	41	38	38	43	42	40	41
			>sp|P55072|TERA_HUMAN Transitional endoplasmic reticulum ATPase OS=Homo sapiens GN=VCP PE=1 SV=4	TERA	P55060	0	32	53	42	47	62	62	45	50	50	34	51	50	51	50	50	53	50	52	52	50	52	54	32	53	42	47	62	62	45	50	50	34	51	50	51	50	50	53	50	52	52	50	52
			>sp|P55084|ECHB_HUMAN Trifunctional enzyme subunit beta, mitochondrial OS=Homo sapiens GN=HADHB PE=1 SV=3	ECHB	P55072	0	32	52	42	37	14	53	43	21	12	20	21	16	24	26	22	21	23	21	23	22	24	26	32	52	42	37	14	53	43	21	12	20	21	16	24	26	22	21	23	21	23	22	24
			>sp|P55145|MANF_HUMAN Mesencephalic astrocyte-derived neurotrophic factor OS=Homo sapiens GN=MANF PE=1 SV=2	MANF	P55084	8.9561e-72	2	1	3	2	0	1	1	0	1	0	0	0	6	6	5	5	5	7	7	7	7	6	2	1	3	2	0	1	1	0	1	0	0	0	6	6	5	5	5	7	7	7	7
			>sp|P55196|AFAD_HUMAN Afadin OS=Homo sapiens GN=MLLT4 PE=1 SV=3	AFAD	P55145	3.5866e-18	1	1	2	0	1	1	2	2	1	0	3	1	0	0	0	0	0	0	0	1	0	1	1	1	2	0	1	1	2	2	1	0	3	1	0	0	0	0	0	0	0	1	0
			>sp|P55209|NP1L1_HUMAN Nucleosome assembly protein 1-like 1 OS=Homo sapiens GN=NAP1L1 PE=1 SV=1	NP1L1	P55196	2.1718e-286	5	6	5	6	4	4	6	7	7	6	4	5	11	11	10	9	9	11	11	11	10	11	5	6	5	6	4	4	6	7	7	6	4	5	11	11	10	9	9	11	11	11	10
			>sp|P55263|ADK_HUMAN Adenosine kinase OS=Homo sapiens GN=ADK PE=1 SV=2	ADK	P55209	0	2	1	4	1	2	3	4	1	1	2	0	2	10	12	10	9	9	10	10	10	12	11	2	1	4	1	2	3	4	1	1	2	0	2	10	12	10	9	9	10	10	10	12
			>sp|P55265|DSRAD_HUMAN Double-stranded RNA-specific adenosine deaminase OS=Homo sapiens GN=ADAR PE=1 SV=4	DSRAD	P55263	1.6931e-269	1	2	3	1	0	1	1	0	0	0	0	1	8	10	9	8	9	8	8	9	8	9	1	2	3	1	0	1	1	0	0	0	0	1	8	10	9	8	9	8	8	9	8
			>sp|P55268|LAMB2_HUMAN Laminin subunit beta-2 OS=Homo sapiens GN=LAMB2 PE=1 SV=2	LAMB2	P55265	5.7019e-74	3	3	4	2	0	3	3	0	1	2	0	0	8	8	7	8	8	7	7	9	7	7	3	3	4	2	0	3	3	0	1	2	0	0	8	8	7	8	8	7	7	9	7
			>sp|P55283|CADH4_HUMAN Cadherin-4 OS=Homo sapiens GN=CDH4 PE=2 SV=2	CADH4	P55268	1.102e-15	2	2	3	3	0	4	4	2	0	1	0	1	1	1	1	1	1	1	1	1	0	1	1	1	2	2	0	3	3	1	0	1	0	1	1	1	1	1	1	1	1	1	0
			>sp|P55285|CADH6_HUMAN Cadherin-6 OS=Homo sapiens GN=CDH6 PE=1 SV=1	CADH6	P55283	1.2812e-271	20	21	20	4	2	3	7	14	19	12	5	7	13	14	13	12	10	6	5	5	4	6	20	21	20	4	2	3	7	14	19	12	5	7	13	14	13	12	10	6	5	5	4
			>sp|P55287|CAD11_HUMAN Cadherin-11 OS=Homo sapiens GN=CDH11 PE=1 SV=2	CAD11	P55285	6.6704e-226	20	20	23	19	7	22	22	10	12	10	9	7	7	6	7	8	6	7	6	7	9	8	20	20	23	19	7	22	22	10	12	10	9	7	7	6	7	8	6	7	6	7	9
			>sp|P55290|CAD13_HUMAN Cadherin-13 OS=Homo sapiens GN=CDH13 PE=1 SV=1	CAD13	P55287	4.6273e-37	2	5	4	3	1	5	5	1	1	1	1	1	0	1	1	0	0	1	1	1	2	0	2	5	4	3	1	5	5	1	1	1	1	1	0	1	1	0	0	1	1	1	2
			>sp|P55735|SEC13_HUMAN Protein SEC13 homolog OS=Homo sapiens GN=SEC13 PE=1 SV=3	SEC13	P55290	7.9553e-293	5	4	4	6	1	3	4	4	1	1	4	3	6	6	6	6	6	6	6	6	6	6	5	4	4	6	1	3	4	4	1	1	4	3	6	6	6	6	6	6	6	6	6
			>sp|P55769|NH2L1_HUMAN NHP2-like protein 1 OS=Homo sapiens GN=NHP2L1 PE=1 SV=3	NH2L1	P55735	3.7745e-09	0	1	1	0	0	0	0	0	0	0	0	0	3	3	3	3	2	4	3	3	2	3	0	1	1	0	0	0	0	0	0	0	0	0	3	3	3	3	2	4	3	3	2
			>sp|P15863|PAX1_HUMAN Paired box protein Pax-1 OS=Homo sapiens GN=PAX1 PE=2 SV=4;>sp|P55771|PAX9_HUMAN Paired box protein Pax-9 OS=Homo sapiens GN=PAX9 PE=1 SV=3	PAX1	P55769	0.00035954	0	1	1	1	0	0	1	0	0	0	0	0	0	1	1	0	0	0	1	0	0	1	0	1	1	1	0	0	1	0	0	0	0	0	0	1	1	0	0	0	1	0	0
			>sp|P55786|PSA_HUMAN Puromycin-sensitive aminopeptidase OS=Homo sapiens GN=NPEPPS PE=1 SV=2	PSA	P15863	0	8	8	9	7	4	8	9	6	3	6	3	6	31	31	29	26	27	31	31	31	30	31	8	8	9	7	4	8	9	6	3	6	3	6	31	31	29	26	27	31	31	31	30
			>sp|P55795|HNRH2_HUMAN Heterogeneous nuclear ribonucleoprotein H2 OS=Homo sapiens GN=HNRNPH2 PE=1 SV=1	HNRH2	P55786	0	9	8	12	9	9	7	11	5	5	8	5	9	8	7	8	8	7	7	7	7	7	7	3	2	5	3	1	1	5	1	1	2	1	2	2	1	2	2	1	1	1	1	1
			>sp|P55809|SCOT1_HUMAN Succinyl-CoA:3-ketoacid-coenzyme A transferase 1, mitochondrial OS=Homo sapiens GN=OXCT1 PE=1 SV=1	SCOT1	P55795	0	6	3	6	5	1	2	4	1	1	0	2	0	5	5	5	4	4	6	6	5	5	5	6	3	6	5	1	2	4	1	1	0	2	0	5	5	5	4	4	6	6	5	5
			>sp|P55884|EIF3B_HUMAN Eukaryotic translation initiation factor 3 subunit B OS=Homo sapiens GN=EIF3B PE=1 SV=3	EIF3B	P55809	0	4	8	6	9	5	7	10	4	7	6	5	8	28	30	27	25	24	29	29	28	31	32	4	8	6	9	5	7	10	4	7	6	5	8	28	30	27	25	24	29	29	28	31
			>sp|P55899|FCGRN_HUMAN IgG receptor FcRn large subunit p51 OS=Homo sapiens GN=FCGRT PE=1 SV=1	FCGRN	P55884	1.824e-84	8	10	12	7	0	10	12	1	0	1	0	1	0	0	0	1	0	1	0	0	0	1	8	10	12	7	0	10	12	1	0	1	0	1	0	0	0	1	0	1	0	0	0
			>sp|P55957|BID_HUMAN BH3-interacting domain death agonist OS=Homo sapiens GN=BID PE=1 SV=1	BID	P55899	5.2652e-74	1	1	1	1	0	0	1	0	0	0	1	0	2	2	0	0	0	2	2	3	1	2	1	1	1	1	0	0	1	0	0	0	1	0	2	2	0	0	0	2	2	3	1
			>sp|P56134|ATPK_HUMAN ATP synthase subunit f, mitochondrial OS=Homo sapiens GN=ATP5J2 PE=1 SV=3	ATPK	P55957	6.803e-40	2	2	2	2	0	2	2	1	1	2	0	1	2	2	2	2	2	2	2	2	2	2	2	2	2	2	0	2	2	1	1	2	0	1	2	2	2	2	2	2	2	2	2
			>sp|P56159|GFRA1_HUMAN GDNF family receptor alpha-1 OS=Homo sapiens GN=GFRA1 PE=2 SV=2	GFRA1	P56134	1.0038e-41	3	3	3	1	0	1	2	1	0	3	1	1	1	1	0	1	1	1	1	1	1	1	3	3	3	1	0	1	2	1	0	3	1	1	1	1	0	1	1	1	1	1	1
			>sp|P56192|SYMC_HUMAN Methionyl-tRNA synthetase, cytoplasmic OS=Homo sapiens GN=MARS PE=1 SV=2	SYMC	P56159	0	12	17	18	10	3	18	17	8	5	2	3	5	22	22	21	20	20	22	22	22	22	23	12	17	18	10	3	18	17	8	5	2	3	5	22	22	21	20	20	22	22	22	22
			>sp|P56199|ITA1_HUMAN Integrin alpha-1 OS=Homo sapiens GN=ITGA1 PE=1 SV=2	ITA1	P56192	0	29	37	33	30	4	33	33	9	4	10	10	13	5	7	6	6	5	2	5	3	3	6	29	37	33	30	4	33	33	9	4	10	10	13	5	7	6	6	5	2	5	3	3
			>sp|P56385|ATP5I_HUMAN ATP synthase subunit e, mitochondrial OS=Homo sapiens GN=ATP5I PE=1 SV=2	ATP5I	P56199	6.4735e-58	2	3	3	2	1	2	3	2	3	3	1	2	3	3	4	4	4	3	4	3	4	4	2	3	3	2	1	2	3	2	3	3	1	2	3	3	4	4	4	3	4	3	4
			>sp|P56537|IF6_HUMAN Eukaryotic translation initiation factor 6 OS=Homo sapiens GN=EIF6 PE=1 SV=1	IF6	P56385	3.6465e-288	2	4	4	3	0	5	4	1	2	2	2	1	10	10	10	10	10	10	10	10	10	10	2	4	4	3	0	5	4	1	2	2	2	1	10	10	10	10	10	10	10	10	10
			>sp|P56545|CTBP2_HUMAN C-terminal-binding protein 2 OS=Homo sapiens GN=CTBP2 PE=1 SV=1	CTBP2	P56537	3.8178e-05	0	1	1	0	0	1	0	0	1	1	0	1	2	2	2	2	2	2	2	2	2	2	0	0	0	0	0	0	0	0	0	0	0	1	1	1	1	1	1	1	1	1	1
			>sp|P56556|NDUA6_HUMAN NADH dehydrogenase [ubiquinone] 1 alpha subcomplex subunit 6 OS=Homo sapiens GN=NDUFA6 PE=1 SV=3	NDUA6	P56545	4.569e-06	2	3	3	3	0	3	3	2	3	1	2	1	3	3	3	3	3	2	2	3	3	3	2	3	3	3	0	3	3	2	3	1	2	1	3	3	3	3	3	2	2	3	3
			>sp|P56937|DHB7_HUMAN 3-keto-steroid reductase OS=Homo sapiens GN=HSD17B7 PE=1 SV=1	DHB7	P56556	4.6329e-07	1	1	2	2	1	0	2	0	0	0	0	0	0	0	0	0	0	0	0	0	0	0	1	1	2	2	1	0	2	0	0	0	0	0	0	0	0	0	0	0	0	0	0
			>sp|P57087|JAM2_HUMAN Junctional adhesion molecule B OS=Homo sapiens GN=JAM2 PE=1 SV=1	JAM2	P56937	1.1971e-14	1	2	2	0	0	0	2	0	0	1	0	2	0	0	0	0	0	0	0	0	0	0	1	2	2	0	0	0	2	0	0	1	0	2	0	0	0	0	0	0	0	0	0
			>sp|P57088|TMM33_HUMAN Transmembrane protein 33 OS=Homo sapiens GN=TMEM33 PE=1 SV=2	TMM33	P57087	1.1314e-77	6	7	7	6	4	7	7	6	7	5	4	4	7	7	7	7	7	6	7	7	7	7	6	7	7	6	4	7	7	6	7	5	4	4	7	7	7	7	7	6	7	7	7
			>sp|P57105|SYJ2B_HUMAN Synaptojanin-2-binding protein OS=Homo sapiens GN=SYNJ2BP PE=1 SV=2	SYJ2B	P57088	3.637e-10	4	4	4	4	1	4	4	1	1	1	1	1	1	1	1	1	1	0	1	1	1	1	4	4	4	4	1	4	4	1	1	1	1	1	1	1	1	1	1	0	1	1	1
			>sp|P57678|GEMI4_HUMAN Component of gems 4 OS=Homo sapiens GN=GEMIN4 PE=1 SV=2	GEMI4	P57105	1.6788e-05	0	1	1	1	0	1	2	0	0	0	0	0	1	1	1	1	1	1	2	2	1	1	0	1	1	1	0	1	2	0	0	0	0	0	1	1	1	1	1	1	2	2	1
			>sp|P57729|RAB38_HUMAN Ras-related protein Rab-38 OS=Homo sapiens GN=RAB38 PE=1 SV=1	RAB38	P57678	3.9549e-36	2	2	3	3	1	1	3	1	2	1	1	0	2	2	2	2	2	2	2	2	2	1	0	1	1	1	0	1	1	0	0	0	0	0	0	0	0	0	0	0	0	0	0
			>sp|P57740|NU107_HUMAN Nuclear pore complex protein Nup107 OS=Homo sapiens GN=NUP107 PE=1 SV=1	NU107	P57729	3.8095e-49	1	2	1	1	0	1	1	1	1	1	1	1	5	5	4	3	3	6	4	5	4	6	1	2	1	1	0	1	1	1	1	1	1	1	5	5	4	3	3	6	4	5	4
			>sp|P57764|GSDMD_HUMAN Gasdermin-D OS=Homo sapiens GN=GSDMD PE=1 SV=1	GSDMD	P57740	6.3108e-87	1	2	2	1	0	0	0	1	1	1	1	0	2	2	2	1	1	3	2	2	2	3	1	2	2	1	0	0	0	1	1	1	1	0	2	2	2	1	1	3	2	2	2
			>sp|P58107|EPIPL_HUMAN Epiplakin OS=Homo sapiens GN=EPPK1 PE=1 SV=2	EPIPL	P57764	4.3215e-73	5	7	8	6	5	6	6	6	6	6	7	6	8	9	9	9	8	9	9	9	9	9	2	3	4	3	2	2	2	2	2	2	3	2	3	4	4	4	3	4	4	4	4
			>sp|P58335|ANTR2_HUMAN Anthrax toxin receptor 2 OS=Homo sapiens GN=ANTXR2 PE=1 SV=5	ANTR2	P58107	7.5115e-156	18	22	20	21	5	23	22	6	7	8	5	6	1	2	3	2	4	3	2	2	2	2	18	22	20	21	5	23	22	6	7	8	5	6	1	2	3	2	4	3	2	2	2
			>sp|P58546|MTPN_HUMAN Myotrophin OS=Homo sapiens GN=MTPN PE=1 SV=2	MTPN	P58335	1.0658e-209	0	0	2	1	0	1	2	1	3	1	2	0	8	7	7	6	6	8	8	8	8	7	0	0	2	1	0	1	2	1	3	1	2	0	8	7	7	6	6	8	8	8	8
			>sp|P58876|H2B1D_HUMAN Histone H2B type 1-D OS=Homo sapiens GN=HIST1H2BD PE=1 SV=2;>sp|P62807|H2B1C_HUMAN Histone H2B type 1-C/E/F/G/I OS=Homo sapiens GN=HIST1H2BC PE=1 SV=4;>sp|Q5QNW6|H2B2F_HUMAN Histone H2B type 2-F OS=Homo sapiens GN=HIST2H2BF PE=1 SV=3	H2B1D	P58546	0	4	4	4	8	3	5	6	8	6	6	8	6	9	10	10	9	9	9	10	9	15	12	4	4	4	8	3	5	6	8	6	6	8	6	9	10	10	9	9	9	10	9	15
			>sp|P59665|DEF1_HUMAN Neutrophil defensin 1 OS=Homo sapiens GN=DEFA1 PE=1 SV=1;>sp|P59666|DEF3_HUMAN Neutrophil defensin 3 OS=Homo sapiens GN=DEFA3 PE=1 SV=1	DEF1	P58876	1.8011e-09	3	3	2	3	1	3	2	3	3	2	3	2	1	0	0	0	0	0	1	0	0	0	3	3	2	3	1	3	2	3	3	2	3	2	1	0	0	0	0	0	1	0	0
			>sp|P59998|ARPC4_HUMAN Actin-related protein 2/3 complex subunit 4 OS=Homo sapiens GN=ARPC4 PE=1 SV=3	ARPC4	P59665	3.0389e-290	10	10	11	11	12	10	10	11	11	13	11	13	11	12	13	11	12	11	13	12	13	13	10	10	11	11	12	10	10	11	11	13	11	13	11	12	13	11	12	11	13	12	13
			>sp|P60033|CD81_HUMAN CD81 antigen OS=Homo sapiens GN=CD81 PE=1 SV=1	CD81	P59998	0	6	10	7	7	3	10	10	5	4	4	6	4	4	4	3	4	5	4	4	4	5	5	6	10	7	7	3	10	10	5	4	4	6	4	4	4	3	4	5	4	4	4	5
			>sp|P60059|SC61G_HUMAN Protein transport protein Sec61 subunit gamma OS=Homo sapiens GN=SEC61G PE=2 SV=1	SC61G	P60033	6.0437e-08	2	3	3	2	1	3	3	1	2	3	0	2	3	2	2	2	3	3	2	2	2	3	2	3	3	2	1	3	3	1	2	3	0	2	3	2	2	2	3	3	2	2	2
			>sp|P60174|TPIS_HUMAN Triosephosphate isomerase OS=Homo sapiens GN=TPI1 PE=1 SV=2	TPIS	P60059	0	12	10	14	12	3	9	14	11	11	8	10	4	22	22	23	21	22	20	23	22	27	28	12	10	14	12	3	9	14	11	11	8	10	4	22	22	23	21	22	20	23	22	27
			>sp|P60228|EIF3E_HUMAN Eukaryotic translation initiation factor 3 subunit E OS=Homo sapiens GN=EIF3E PE=1 SV=1	EIF3E	P60174	0	6	1	8	10	2	6	8	5	2	4	6	6	19	19	18	19	18	19	19	19	19	19	6	1	8	10	2	6	8	5	2	4	6	6	19	19	18	19	18	19	19	19	19
			>sp|P60468|SC61B_HUMAN Protein transport protein Sec61 subunit beta OS=Homo sapiens GN=SEC61B PE=1 SV=2	SC61B	P60228	1.3603e-11	3	3	3	3	2	3	3	3	2	3	3	3	3	3	3	3	3	3	3	3	3	3	3	3	3	3	2	3	3	3	2	3	3	3	3	3	3	3	3	3	3	3	3
			>sp|P60510|PP4C_HUMAN Serine/threonine-protein phosphatase 4 catalytic subunit OS=Homo sapiens GN=PPP4C PE=1 SV=1	PP4C	P60468	3.8841e-192	3	3	3	5	3	3	4	1	4	3	2	3	5	5	6	6	6	5	5	4	5	5	2	1	2	3	2	1	2	0	2	1	2	1	3	3	4	4	4	3	3	3	3
			>sp|P60520|GBRL2_HUMAN Gamma-aminobutyric acid receptor-associated protein-like 2 OS=Homo sapiens GN=GABARAPL2 PE=1 SV=1	GBRL2	P60510	0.00017185	3	3	3	3	1	2	3	3	2	1	2	1	2	1	2	1	2	2	2	2	2	2	3	3	3	3	1	2	3	3	2	1	2	1	2	1	2	1	2	2	2	2	2
			>sp|P60604|UB2G2_HUMAN Ubiquitin-conjugating enzyme E2 G2 OS=Homo sapiens GN=UBE2G2 PE=1 SV=1	UB2G2	P60520	3.4938e-48	3	1	2	2	0	2	2	1	1	1	1	0	0	0	1	0	0	0	1	0	0	0	3	1	2	2	0	2	2	1	1	1	1	0	0	0	1	0	0	0	1	0	0
			>sp|P60660|MYL6_HUMAN Myosin light polypeptide 6 OS=Homo sapiens GN=MYL6 PE=1 SV=2	MYL6	P60604	0	12	14	14	10	16	16	13	15	16	15	13	16	14	14	15	13	13	13	14	14	16	16	12	14	14	10	16	16	13	15	16	15	13	16	14	14	15	13	13	13	14	14	16
			>sp|P60842|IF4A1_HUMAN Eukaryotic initiation factor 4A-I OS=Homo sapiens GN=EIF4A1 PE=1 SV=1	IF4A1	P60660	0	10	11	14	14	8	14	16	12	5	5	12	6	32	32	32	30	30	35	32	32	35	35	10	11	14	14	8	14	16	12	5	5	12	6	32	32	32	30	30	35	32	32	35
			>sp|P60866|RS20_HUMAN 40S ribosomal protein S20 OS=Homo sapiens GN=RPS20 PE=1 SV=1	RS20	P60842	5.4936e-49	7	7	7	8	8	7	8	7	7	7	7	8	8	8	8	8	8	8	8	8	8	8	7	7	7	8	8	7	8	7	7	7	7	8	8	8	8	8	8	8	8	8	8
			>sp|P60900|PSA6_HUMAN Proteasome subunit alpha type-6 OS=Homo sapiens GN=PSMA6 PE=1 SV=1	PSA6	P60866	5.063e-251	5	4	5	6	1	0	4	4	4	2	2	2	11	11	11	11	11	11	11	11	12	12	5	4	5	6	1	0	4	4	4	2	2	2	11	11	11	11	11	11	11	11	12
			>sp|P60903|S10AA_HUMAN Protein S100-A10 OS=Homo sapiens GN=S100A10 PE=1 SV=2	S10AA	P60900	2.3517e-86	4	4	4	4	1	4	5	5	3	1	5	1	6	6	6	6	6	6	6	6	6	6	4	4	4	4	1	4	5	5	3	1	5	1	6	6	6	6	6	6	6	6	6
			>sp|P60953|CDC42_HUMAN Cell division control protein 42 homolog OS=Homo sapiens GN=CDC42 PE=1 SV=2	CDC42	P60903	3.3634e-207	8	15	11	9	6	14	10	14	16	12	8	13	10	9	9	8	8	11	11	10	12	11	8	15	11	9	6	14	10	14	16	12	8	13	10	9	9	8	8	11	11	10	12
			>sp|P60981|DEST_HUMAN Destrin OS=Homo sapiens GN=DSTN PE=1 SV=3	DEST	P60953	1.8328e-218	9	10	14	11	8	8	13	9	10	13	10	10	13	13	13	12	12	12	12	13	13	15	8	9	13	10	6	7	12	8	9	12	9	9	12	12	12	11	11	11	11	12	11
			>sp|P60983|GMFB_HUMAN Glia maturation factor beta OS=Homo sapiens GN=GMFB PE=1 SV=2	GMFB	P60981	6.7048e-179	0	2	2	2	0	2	3	0	1	1	0	1	7	7	7	6	5	8	7	8	6	8	0	2	2	2	0	2	3	0	1	1	0	1	7	7	7	6	5	8	7	8	6
			>sp|P61006|RAB8A_HUMAN Ras-related protein Rab-8A OS=Homo sapiens GN=RAB8A PE=1 SV=1	RAB8A	P60983	1.9155e-222	8	8	9	7	3	11	9	8	8	6	5	6	9	9	8	11	8	10	11	8	8	9	4	4	4	3	1	6	4	3	4	3	2	3	4	4	3	5	3	4	6	3	2
			>sp|P61009|SPCS3_HUMAN Signal peptidase complex subunit 3 OS=Homo sapiens GN=SPCS3 PE=1 SV=1	SPCS3	P61006	2.3397e-25	3	3	4	3	0	4	4	2	3	3	3	1	3	3	3	3	3	2	3	3	3	3	3	3	4	3	0	4	4	2	3	3	3	1	3	3	3	3	3	2	3	3	3
			>sp|P61011|SRP54_HUMAN Signal recognition particle 54 kDa protein OS=Homo sapiens GN=SRP54 PE=1 SV=1	SRP54	P61009	1.412e-65	4	6	7	6	1	4	5	2	2	2	0	2	5	5	4	4	4	5	5	5	5	5	4	6	7	6	1	4	5	2	2	2	0	2	5	5	4	4	4	5	5	5	5
			>sp|P61018|RAB4B_HUMAN Ras-related protein Rab-4B OS=Homo sapiens GN=RAB4B PE=1 SV=1	RAB4B	P61011	2.3771e-48	2	1	2	2	1	1	2	2	1	1	1	1	3	4	2	3	2	3	3	4	4	3	1	0	1	1	0	0	1	1	0	0	0	0	2	3	1	1	1	1	2	3	2
			>sp|P61019|RAB2A_HUMAN Ras-related protein Rab-2A OS=Homo sapiens GN=RAB2A PE=1 SV=1;>sp|Q8WUD1|RAB2B_HUMAN Ras-related protein Rab-2B OS=Homo sapiens GN=RAB2B PE=1 SV=1	RAB2A	P61018	0	9	6	10	12	1	8	11	6	0	2	2	1	14	13	13	14	13	14	13	14	14	14	9	6	10	12	1	8	11	6	0	2	2	1	14	13	13	14	13	14	13	14	14
			>sp|P61020|RAB5B_HUMAN Ras-related protein Rab-5B OS=Homo sapiens GN=RAB5B PE=1 SV=1	RAB5B	P61019	7.1258e-195	7	6	7	7	1	7	7	6	3	3	5	1	7	7	7	7	7	7	7	7	7	7	4	3	4	4	0	4	4	3	3	1	3	0	4	4	4	4	4	4	4	4	4
			>sp|P61026|RAB10_HUMAN Ras-related protein Rab-10 OS=Homo sapiens GN=RAB10 PE=1 SV=1	RAB10	P61020	5.068e-236	6	7	8	7	2	10	9	8	7	6	6	5	13	13	13	11	12	13	13	13	12	14	3	4	5	4	1	7	6	5	4	4	4	3	10	10	10	8	9	10	10	10	9
			>sp|P61077|UB2D3_HUMAN Ubiquitin-conjugating enzyme E2 D3 OS=Homo sapiens GN=UBE2D3 PE=1 SV=1;>sp|P62837|UB2D2_HUMAN Ubiquitin-conjugating enzyme E2 D2 OS=Homo sapiens GN=UBE2D2 PE=1 SV=1	UB2D3	P61026	3.9248e-54	2	3	4	3	0	4	3	3	1	2	1	1	5	4	4	4	3	5	4	4	5	5	2	3	4	3	0	4	3	3	1	2	1	1	5	4	4	4	3	5	4	4	5
			>sp|P61081|UBC12_HUMAN NEDD8-conjugating enzyme Ubc12 OS=Homo sapiens GN=UBE2M PE=1 SV=1	UBC12	P61077	3.8475e-170	4	2	2	1	0	3	2	2	3	2	1	0	7	7	6	7	7	7	7	7	7	7	4	2	2	1	0	3	2	2	3	2	1	0	7	7	6	7	7	7	7	7	7
			>sp|P61086|UBE2K_HUMAN Ubiquitin-conjugating enzyme E2 K OS=Homo sapiens GN=UBE2K PE=1 SV=3	UBE2K	P61081	8.1592e-139	3	3	2	1	1	3	3	0	0	2	1	0	8	8	8	8	8	4	9	9	7	10	3	3	2	1	1	3	3	0	0	2	1	0	8	8	8	8	8	4	9	9	7
			>sp|P61088|UBE2N_HUMAN Ubiquitin-conjugating enzyme E2 N OS=Homo sapiens GN=UBE2N PE=1 SV=1	UBE2N	P61086	2.2854e-95	0	1	2	2	1	1	3	2	0	0	1	0	10	10	9	9	9	10	11	9	8	10	0	1	2	2	1	1	3	2	0	0	1	0	10	10	9	9	9	10	11	9	8
			>sp|P61106|RAB14_HUMAN Ras-related protein Rab-14 OS=Homo sapiens GN=RAB14 PE=1 SV=4	RAB14	P61088	0	15	16	17	16	1	16	17	11	10	7	8	4	15	15	13	15	14	17	15	15	16	17	15	16	17	16	1	16	17	11	10	7	8	4	15	15	13	15	14	17	15	15	16
			>sp|P61158|ARP3_HUMAN Actin-related protein 3 OS=Homo sapiens GN=ACTR3 PE=1 SV=3	ARP3	P61106	0	23	23	26	25	25	26	25	19	23	24	22	24	22	22	20	21	20	22	22	23	23	23	23	23	26	25	25	26	25	19	23	24	22	24	22	22	20	21	20	22	22	23	23
			>sp|P61160|ARP2_HUMAN Actin-related protein 2 OS=Homo sapiens GN=ACTR2 PE=1 SV=1	ARP2	P61158	0	12	19	13	17	20	18	16	14	18	19	15	18	19	17	17	16	17	18	19	19	19	20	12	18	12	16	19	18	15	13	17	18	14	17	19	17	17	16	17	18	18	18	18
			>sp|P61163|ACTZ_HUMAN Alpha-centractin OS=Homo sapiens GN=ACTR1A PE=1 SV=1	ACTZ	P61160	0	2	4	6	4	3	3	7	4	4	4	3	2	14	13	13	12	11	13	13	15	13	14	2	3	5	3	2	3	6	3	3	3	2	1	14	13	13	12	11	13	12	14	12
			>sp|P61201|CSN2_HUMAN COP9 signalosome complex subunit 2 OS=Homo sapiens GN=COPS2 PE=1 SV=1	CSN2	P61163	1.5698e-131	1	0	2	2	0	1	2	0	1	0	1	0	2	4	2	1	1	4	3	4	4	4	1	0	2	2	0	1	2	0	1	0	1	0	2	4	2	1	1	4	3	4	4
			>sp|P61221|ABCE1_HUMAN ATP-binding cassette sub-family E member 1 OS=Homo sapiens GN=ABCE1 PE=1 SV=1	ABCE1	P61201	0	4	7	7	6	1	6	6	3	2	4	3	2	17	14	14	14	13	18	17	17	16	16	4	7	7	6	1	6	6	3	2	4	3	2	17	14	14	14	13	18	17	17	16
			>sp|P61224|RAP1B_HUMAN Ras-related protein Rap-1b OS=Homo sapiens GN=RAP1B PE=1 SV=1;>sp|A6NIZ1|RP1BL_HUMAN Ras-related protein Rap-1b-like protein OS=Homo sapiens PE=2 SV=1	RAP1B	P61221	0	5	7	9	6	3	5	8	7	9	6	4	2	10	10	8	8	8	11	10	10	8	12	5	7	9	6	3	5	8	7	9	6	4	2	10	10	8	8	8	11	10	10	8
			>sp|P61225|RAP2B_HUMAN Ras-related protein Rap-2b OS=Homo sapiens GN=RAP2B PE=1 SV=1;>sp|P10114|RAP2A_HUMAN Ras-related protein Rap-2a OS=Homo sapiens GN=RAP2A PE=1 SV=1	RAP2B	P61224	8.9945e-32	4	1	3	4	1	2	4	2	0	2	1	0	3	3	2	2	2	4	4	3	2	4	1	1	1	1	1	1	1	1	0	1	0	0	1	1	1	1	1	1	1	1	1
			>sp|P61247|RS3A_HUMAN 40S ribosomal protein S3a OS=Homo sapiens GN=RPS3A PE=1 SV=2	RS3A	P61225	0	16	20	19	16	16	19	17	16	15	15	10	16	23	23	23	23	23	22	21	23	27	23	16	20	19	16	16	19	17	16	15	15	10	16	23	23	23	23	23	22	21	23	27
			>sp|P61254|RL26_HUMAN 60S ribosomal protein L26 OS=Homo sapiens GN=RPL26 PE=1 SV=1;>sp|Q9UNX3|RL26L_HUMAN 60S ribosomal protein L26-like 1 OS=Homo sapiens GN=RPL26L1 PE=1 SV=1	RL26	P61247	8.2418e-31	5	8	8	5	6	8	6	7	5	9	4	9	13	13	11	12	12	11	13	13	13	13	5	8	8	5	6	8	6	7	5	9	4	9	13	13	11	12	12	11	13	13	13
			>sp|P61289|PSME3_HUMAN Proteasome activator complex subunit 3 OS=Homo sapiens GN=PSME3 PE=1 SV=1	PSME3	P61254	9.4282e-179	8	3	6	7	0	5	6	3	2	2	3	3	7	6	7	7	7	7	7	7	7	7	8	3	6	7	0	5	6	3	2	2	3	3	7	6	7	7	7	7	7	7	7
			>sp|P61313|RL15_HUMAN 60S ribosomal protein L15 OS=Homo sapiens GN=RPL15 PE=1 SV=2	RL15	P61289	1.5769e-43	3	3	4	3	4	5	4	4	4	5	3	5	7	7	7	7	7	6	7	7	9	7	3	3	4	3	4	5	4	4	4	5	3	5	7	7	7	7	7	6	7	7	9
			>sp|P61353|RL27_HUMAN 60S ribosomal protein L27 OS=Homo sapiens GN=RPL27 PE=1 SV=2	RL27	P61313	1.5475e-57	7	8	6	6	7	7	8	6	6	7	4	7	10	10	10	10	10	10	10	10	10	10	7	8	6	6	7	7	8	6	6	7	4	7	10	10	10	10	10	10	10	10	10
			>sp|P61421|VA0D1_HUMAN V-type proton ATPase subunit d 1 OS=Homo sapiens GN=ATP6V0D1 PE=1 SV=1	VA0D1	P61353	2.6344e-167	13	12	10	12	13	15	13	14	15	12	13	14	7	8	8	7	9	11	8	9	7	7	13	12	10	12	13	15	13	14	15	12	13	14	7	8	8	7	9	11	8	9	7
			>sp|P61513|RL37A_HUMAN 60S ribosomal protein L37a OS=Homo sapiens GN=RPL37A PE=1 SV=2;>sp|A6NKH3|RL37L_HUMAN Putative 60S ribosomal protein L37a-like OS=Homo sapiens GN=RPL37L PE=5 SV=2	RL37A	P61421	9.8485e-150	0	1	1	0	2	1	1	1	1	1	0	1	2	2	1	2	2	2	2	2	2	2	0	1	1	0	2	1	1	1	1	1	0	1	2	2	1	2	2	2	2	2	2
			>sp|P61586|RHOA_HUMAN Transforming protein RhoA OS=Homo sapiens GN=RHOA PE=1 SV=1	RHOA	P61513	0	10	10	11	12	3	11	11	12	9	7	11	6	14	14	12	11	11	15	14	13	13	15	2	2	2	2	0	1	2	2	2	1	3	0	4	4	3	3	3	4	4	4	3
			>sp|P61587|RND3_HUMAN Rho-related GTP-binding protein RhoE OS=Homo sapiens GN=RND3 PE=1 SV=1	RND3	P61586	3.8887e-06	0	1	2	0	0	0	0	0	0	1	0	0	3	3	2	2	3	1	2	2	1	1	0	1	2	0	0	0	0	0	0	1	0	0	3	3	2	2	3	1	2	2	1
			>sp|P61604|CH10_HUMAN 10 kDa heat shock protein, mitochondrial OS=Homo sapiens GN=HSPE1 PE=1 SV=2	CH10	P61587	2.9742e-122	7	6	9	8	1	7	9	3	0	2	2	3	10	10	9	11	11	10	12	11	12	12	7	6	9	8	1	7	9	3	0	2	2	3	10	10	9	11	11	10	12	11	12
			>sp|P61619|S61A1_HUMAN Protein transport protein Sec61 subunit alpha isoform 1 OS=Homo sapiens GN=SEC61A1 PE=1 SV=2	S61A1	P61604	0	16	16	15	18	4	16	15	9	8	8	10	8	10	11	10	10	9	12	12	11	13	13	16	16	15	18	4	16	15	9	8	8	10	8	10	11	10	10	9	12	12	11	13
			>sp|P61626|LYSC_HUMAN Lysozyme C OS=Homo sapiens GN=LYZ PE=1 SV=1	LYSC	P61619	2.4662e-88	4	3	6	3	3	5	5	5	7	7	5	7	1	1	1	2	1	1	2	1	1	1	4	3	6	3	3	5	5	5	7	7	5	7	1	1	1	2	1	1	2	1	1
			>sp|P61758|PFD3_HUMAN Prefoldin subunit 3 OS=Homo sapiens GN=VBP1 PE=1 SV=3	PFD3	P61626	2.1964e-06	0	1	1	0	0	1	1	0	0	0	0	0	2	2	2	2	2	4	2	3	2	4	0	1	1	0	0	1	1	0	0	0	0	0	2	2	2	2	2	4	2	3	2
			>sp|P61764|STXB1_HUMAN Syntaxin-binding protein 1 OS=Homo sapiens GN=STXBP1 PE=1 SV=1	STXB1	P61758	3.2292e-05	1	1	0	1	0	1	1	1	1	1	1	0	2	3	2	1	2	1	2	1	2	2	1	1	0	1	0	1	1	1	1	1	1	0	2	3	2	1	2	1	2	1	2
			>sp|P61769|B2MG_HUMAN Beta-2-microglobulin OS=Homo sapiens GN=B2M PE=1 SV=1	B2MG	P61764	7.0318e-205	9	13	11	11	4	12	12	7	7	5	5	5	7	6	6	5	7	5	6	5	5	6	9	13	11	11	4	12	12	7	7	5	5	5	7	6	6	5	7	5	6	5	5
			>sp|P61803|DAD1_HUMAN Dolichyl-diphosphooligosaccharide--protein glycosyltransferase subunit DAD1 OS=Homo sapiens GN=DAD1 PE=1 SV=3	DAD1	P61769	7.3852e-27	3	4	4	3	1	3	4	3	4	4	3	4	3	3	3	3	3	3	3	3	3	3	3	4	4	3	1	3	4	3	4	4	3	4	3	3	3	3	3	3	3	3	3
			>sp|P61923|COPZ1_HUMAN Coatomer subunit zeta-1 OS=Homo sapiens GN=COPZ1 PE=1 SV=1	COPZ1	P61803	1.052e-279	3	0	1	4	0	1	2	1	1	1	2	0	8	7	7	7	7	8	8	7	6	8	3	0	1	4	0	1	2	1	1	1	2	0	8	7	7	7	7	8	8	7	6
			>sp|P61960|UFM1_HUMAN Ubiquitin-fold modifier 1 OS=Homo sapiens GN=UFM1 PE=1 SV=1	UFM1	P61923	6.5422e-41	0	0	0	0	0	0	0	0	0	0	0	0	2	2	1	1	1	2	2	2	2	2	0	0	0	0	0	0	0	0	0	0	0	0	2	2	1	1	1	2	2	2	2
			>sp|P61962|DCAF7_HUMAN DDB1- and CUL4-associated factor 7 OS=Homo sapiens GN=DCAF7 PE=1 SV=1	DCAF7	P61960	5.35e-36	1	2	4	2	4	2	5	1	2	1	1	2	1	1	1	1	1	0	0	0	1	1	1	2	4	2	4	2	5	1	2	1	1	2	1	1	1	1	1	0	0	0	1
			>sp|P61966|AP1S1_HUMAN AP-1 complex subunit sigma-1A OS=Homo sapiens GN=AP1S1 PE=1 SV=1	AP1S1	P61962	5.9652e-63	1	2	1	1	0	0	0	0	0	0	0	0	2	3	3	3	3	3	2	3	3	2	1	2	1	1	0	0	0	0	0	0	0	0	2	3	3	3	3	3	2	3	3
			>sp|P61970|NTF2_HUMAN Nuclear transport factor 2 OS=Homo sapiens GN=NUTF2 PE=1 SV=1	NTF2	P61966	1.8596e-192	1	0	1	1	1	1	0	1	2	2	1	2	7	5	6	5	6	6	7	5	5	7	1	0	1	1	1	1	0	1	2	2	1	2	7	5	6	5	6	6	7	5	5
			>sp|P61978|HNRPK_HUMAN Heterogeneous nuclear ribonucleoprotein K OS=Homo sapiens GN=HNRNPK PE=1 SV=1	HNRPK	P61970	0	18	22	23	20	15	21	20	13	11	16	12	18	25	25	24	25	24	26	25	26	25	25	18	22	23	20	15	21	20	13	11	16	12	18	25	25	24	25	24	26	25	26	25
			>sp|P61981|1433G_HUMAN 14-3-3 protein gamma OS=Homo sapiens GN=YWHAG PE=1 SV=2	1433G	P61978	0	9	11	10	11	5	8	9	9	8	9	8	10	11	12	12	13	11	13	13	13	15	15	7	7	7	8	2	5	6	6	4	5	4	6	7	7	8	9	7	9	9	9	11
			>sp|P62070|RRAS2_HUMAN Ras-related protein R-Ras2 OS=Homo sapiens GN=RRAS2 PE=1 SV=1	RRAS2	P61981	1.1428e-221	9	6	10	10	2	8	10	4	5	3	3	3	4	4	4	4	4	4	3	4	4	5	6	5	7	7	1	6	7	2	4	1	1	1	2	2	2	2	2	2	1	2	2
			>sp|P62079|TSN5_HUMAN Tetraspanin-5 OS=Homo sapiens GN=TSPAN5 PE=2 SV=1	TSN5	P62070	1.732e-176	3	2	3	3	0	3	3	0	0	0	0	0	0	0	0	0	0	0	0	0	1	0	3	2	3	3	0	3	3	0	0	0	0	0	0	0	0	0	0	0	0	0	1
			>sp|P62081|RS7_HUMAN 40S ribosomal protein S7 OS=Homo sapiens GN=RPS7 PE=1 SV=1	RS7	P62079	5.895e-272	8	16	11	9	11	13	14	15	15	13	8	13	18	18	16	17	16	15	17	17	19	20	8	16	11	9	11	13	14	15	15	13	8	13	18	18	16	17	16	15	17	17	19
			>sp|P62136|PP1A_HUMAN Serine/threonine-protein phosphatase PP1-alpha catalytic subunit OS=Homo sapiens GN=PPP1CA PE=1 SV=1	PP1A	P62081	0	19	13	19	21	16	16	19	23	16	16	23	15	17	18	16	18	15	18	18	18	20	18	19	13	19	21	16	16	19	23	16	16	23	15	17	18	16	18	15	18	18	18	20
			>sp|P62140|PP1B_HUMAN Serine/threonine-protein phosphatase PP1-beta catalytic subunit OS=Homo sapiens GN=PPP1CB PE=1 SV=3	PP1B	P62136	0	19	15	18	20	18	19	18	23	18	17	22	17	19	19	18	19	18	19	19	19	21	19	7	7	7	6	7	7	7	9	6	6	8	6	7	7	6	6	6	7	7	7	8
			>sp|P62158|CALM_HUMAN Calmodulin OS=Homo sapiens GN=CALM1 PE=1 SV=2	CALM	P62140	8.7219e-270	6	3	4	5	1	2	4	6	4	2	4	2	5	6	4	4	5	5	5	6	5	6	6	3	4	5	1	2	4	6	4	2	4	2	5	6	4	4	5	5	5	6	5
			>sp|P62191|PRS4_HUMAN 26S protease regulatory subunit 4 OS=Homo sapiens GN=PSMC1 PE=1 SV=1	PRS4	P62158	0	9	5	10	9	5	7	8	4	4	4	3	5	13	13	14	14	13	13	14	14	14	15	9	5	10	9	5	7	8	4	4	4	3	5	13	13	14	14	13	13	14	14	14
			>sp|P62195|PRS8_HUMAN 26S protease regulatory subunit 8 OS=Homo sapiens GN=PSMC5 PE=1 SV=1	PRS8	P62191	2.2078e-187	5	6	10	9	2	9	9	4	4	4	2	2	14	13	16	17	15	16	15	15	16	16	5	6	9	8	1	8	8	3	3	4	1	1	13	12	15	16	14	15	14	14	15
			>sp|P62241|RS8_HUMAN 40S ribosomal protein S8 OS=Homo sapiens GN=RPS8 PE=1 SV=2	RS8	P62195	0	6	10	10	9	11	9	12	9	12	14	5	9	16	16	16	16	16	16	16	16	16	16	6	10	10	9	11	9	12	9	12	14	5	9	16	16	16	16	16	16	16	16	16
			>sp|P62244|RS15A_HUMAN 40S ribosomal protein S15a OS=Homo sapiens GN=RPS15A PE=1 SV=2	RS15A	P62241	1.0007e-111	8	9	6	7	5	7	7	9	9	8	7	8	13	12	13	11	12	13	12	12	14	12	8	9	6	7	5	7	7	9	9	8	7	8	13	12	13	11	12	13	12	12	14
			>sp|P62249|RS16_HUMAN 40S ribosomal protein S16 OS=Homo sapiens GN=RPS16 PE=1 SV=2	RS16	P62244	5.8712e-88	12	17	13	13	6	15	14	12	15	11	12	11	14	16	16	15	16	16	15	16	19	16	12	17	13	13	6	15	14	12	15	11	12	11	14	16	16	15	16	16	15	16	19
			>sp|P62258|1433E_HUMAN 14-3-3 protein epsilon OS=Homo sapiens GN=YWHAE PE=1 SV=1	1433E	P62249	0	16	13	15	16	9	13	17	16	12	11	13	14	24	24	22	23	22	22	23	24	22	24	15	12	14	15	9	13	15	14	11	10	11	12	22	22	20	21	20	20	21	22	20
			>sp|P62263|RS14_HUMAN 40S ribosomal protein S14 OS=Homo sapiens GN=RPS14 PE=1 SV=3	RS14	P62258	1.9138e-211	9	8	8	7	5	8	9	7	8	5	7	5	12	11	11	11	11	13	11	12	11	12	9	8	8	7	5	8	9	7	8	5	7	5	12	11	11	11	11	13	11	12	11
			>sp|P62266|RS23_HUMAN 40S ribosomal protein S23 OS=Homo sapiens GN=RPS23 PE=1 SV=3	RS23	P62263	1.528e-67	3	2	3	3	4	2	3	2	3	5	1	4	6	5	5	4	3	6	7	6	6	6	3	2	3	3	4	2	3	2	3	5	1	4	6	5	5	4	3	6	7	6	6
			>sp|P62269|RS18_HUMAN 40S ribosomal protein S18 OS=Homo sapiens GN=RPS18 PE=1 SV=3	RS18	P62266	2.0128e-126	12	15	16	10	7	13	16	10	12	12	10	11	16	17	17	17	17	15	16	15	16	17	12	15	16	10	7	13	16	10	12	12	10	11	16	17	17	17	17	15	16	15	16
			>sp|P62273|RS29_HUMAN 40S ribosomal protein S29 OS=Homo sapiens GN=RPS29 PE=1 SV=2	RS29	P62269	1.9381e-06	2	1	3	2	1	1	2	3	1	2	2	1	2	3	2	3	3	2	2	2	2	2	2	1	3	2	1	1	2	3	1	2	2	1	2	3	2	3	3	2	2	2	2
			>sp|P62277|RS13_HUMAN 40S ribosomal protein S13 OS=Homo sapiens GN=RPS13 PE=1 SV=2	RS13	P62273	6.7449e-145	10	12	9	10	4	13	11	9	10	9	6	9	15	16	16	15	16	15	15	15	17	15	10	12	9	10	4	13	11	9	10	9	6	9	15	16	16	15	16	15	15	15	17
			>sp|P62280|RS11_HUMAN 40S ribosomal protein S11 OS=Homo sapiens GN=RPS11 PE=1 SV=3	RS11	P62277	1.7949e-101	8	11	9	9	12	16	10	10	15	14	8	10	16	16	15	13	13	15	16	16	17	13	8	11	9	9	12	16	10	10	15	14	8	10	16	16	15	13	13	15	16	16	17
			>sp|P62304|RUXE_HUMAN Small nuclear ribonucleoprotein E OS=Homo sapiens GN=SNRPE PE=1 SV=1;>sp|Q5VYJ4|RUEL1_HUMAN Putative small nuclear ribonucleoprotein polypeptide E-like protein 1 OS=Homo sapiens GN=SNRPEL1 PE=5 SV=1	RUXE	P62280	1.836e-109	2	0	2	2	0	0	2	2	2	2	2	2	3	3	3	3	3	3	4	4	3	4	2	0	2	2	0	0	2	2	2	2	2	2	3	3	3	3	3	3	4	4	3
			>sp|P62306|RUXF_HUMAN Small nuclear ribonucleoprotein F OS=Homo sapiens GN=SNRPF PE=1 SV=1	RUXF	P62304	8.4391e-42	1	0	0	1	0	0	1	1	1	1	1	0	4	3	3	3	3	4	3	3	3	4	1	0	0	1	0	0	1	1	1	1	1	0	4	3	3	3	3	4	3	3	3
			>sp|P62310|LSM3_HUMAN U6 snRNA-associated Sm-like protein LSm3 OS=Homo sapiens GN=LSM3 PE=1 SV=2	LSM3	P62306	2.8018e-78	0	1	0	2	0	0	1	0	0	0	0	0	2	2	2	2	2	2	2	2	2	2	0	1	0	2	0	0	1	0	0	0	0	0	2	2	2	2	2	2	2	2	2
			>sp|P62314|SMD1_HUMAN Small nuclear ribonucleoprotein Sm D1 OS=Homo sapiens GN=SNRPD1 PE=1 SV=1	SMD1	P62310	3.8536e-98	3	3	5	2	0	2	3	4	2	2	3	1	5	5	5	5	5	5	5	5	5	5	3	3	5	2	0	2	3	4	2	2	3	1	5	5	5	5	5	5	5	5	5
			>sp|P62316|SMD2_HUMAN Small nuclear ribonucleoprotein Sm D2 OS=Homo sapiens GN=SNRPD2 PE=1 SV=1	SMD2	P62314	1.0781e-237	4	4	4	4	0	3	4	7	4	4	4	2	8	8	8	7	8	8	8	7	8	7	4	4	4	4	0	3	4	7	4	4	4	2	8	8	8	7	8	8	8	7	8
			>sp|P62318|SMD3_HUMAN Small nuclear ribonucleoprotein Sm D3 OS=Homo sapiens GN=SNRPD3 PE=1 SV=1	SMD3	P62316	1.2116e-80	3	1	2	3	1	1	2	2	2	2	2	3	4	5	5	4	6	3	4	3	5	5	3	1	2	3	1	1	2	2	2	2	2	3	4	5	5	4	6	3	4	3	5
			>sp|P62328|TYB4_HUMAN Thymosin beta-4 OS=Homo sapiens GN=TMSB4X PE=1 SV=2;>sp|A8MW06|TMSL3_HUMAN Thymosin beta-4-like protein 3 OS=Homo sapiens GN=TMSL3 PE=2 SV=1	TYB4	P62318	5.3333e-06	0	0	1	1	0	1	1	0	0	0	0	1	1	1	1	1	1	1	1	1	1	1	0	0	1	1	0	1	1	0	0	0	0	1	1	1	1	1	1	1	1	1	1
			>sp|P62330|ARF6_HUMAN ADP-ribosylation factor 6 OS=Homo sapiens GN=ARF6 PE=1 SV=2	ARF6	P62328	4.4415e-75	6	4	8	6	1	5	8	2	4	3	4	2	7	7	7	7	6	7	8	7	5	7	5	3	7	5	1	4	7	1	3	3	3	2	6	6	6	6	5	6	7	6	4
			>sp|P62333|PRS10_HUMAN 26S protease regulatory subunit 10B OS=Homo sapiens GN=PSMC6 PE=1 SV=1	PRS10	P62330	6.631e-197	10	8	9	11	0	9	9	5	3	3	5	4	15	14	14	14	14	14	14	15	14	16	10	8	9	11	0	9	9	5	3	3	5	4	15	14	14	14	14	14	14	15	14
			>sp|P62424|RL7A_HUMAN 60S ribosomal protein L7a OS=Homo sapiens GN=RPL7A PE=1 SV=2	RL7A	P62333	0	8	20	15	10	20	17	14	8	20	18	9	17	17	17	18	17	18	18	17	17	21	19	8	20	15	10	20	17	14	8	20	18	9	17	17	17	18	17	18	18	17	17	21
			>sp|P62491|RB11A_HUMAN Ras-related protein Rab-11A OS=Homo sapiens GN=RAB11A PE=1 SV=3	RB11A	P62424	4.8617e-58	6	11	8	7	4	7	10	6	5	5	4	6	11	11	12	12	12	11	10	11	11	13	0	1	0	0	1	0	0	0	0	0	0	0	0	0	1	0	0	1	0	1	0
			>sp|P62495|ERF1_HUMAN Eukaryotic peptide chain release factor subunit 1 OS=Homo sapiens GN=ETF1 PE=1 SV=3	ERF1	P62491	3.1213e-111	2	2	5	2	1	2	5	2	1	1	0	3	9	9	9	9	8	9	9	9	9	9	2	2	5	2	1	2	5	2	1	1	0	3	9	9	9	9	8	9	9	9	9
			>sp|P62633|CNBP_HUMAN Cellular nucleic acid-binding protein OS=Homo sapiens GN=CNBP PE=1 SV=1	CNBP	P62495	7.462e-18	2	2	2	1	1	2	2	2	1	2	2	1	2	2	2	2	2	2	2	2	2	2	2	2	2	1	1	2	2	2	1	2	2	1	2	2	2	2	2	2	2	2	2
			>sp|P62701|RS4X_HUMAN 40S ribosomal protein S4, X isoform OS=Homo sapiens GN=RPS4X PE=1 SV=2	RS4X	P62633	0	17	27	21	20	25	26	21	13	23	23	12	22	22	22	20	20	21	18	19	20	23	21	17	27	21	20	25	26	21	13	23	23	12	22	22	22	20	20	21	18	19	20	23
			>sp|P62736|ACTA_HUMAN Actin, aortic smooth muscle OS=Homo sapiens GN=ACTA2 PE=1 SV=1;>sp|P63267|ACTH_HUMAN Actin, gamma-enteric smooth muscle OS=Homo sapiens GN=ACTG2 PE=1 SV=1	ACTA	P62701	0	33	41	34	35	37	38	36	38	39	39	36	36	30	32	28	28	28	26	29	25	26	30	1	1	0	0	0	0	1	1	0	1	0	0	1	1	0	1	0	0	0	0	0
			>sp|P62750|RL23A_HUMAN 60S ribosomal protein L23a OS=Homo sapiens GN=RPL23A PE=1 SV=1	RL23A	P62736	1.7056e-154	7	8	7	7	6	7	9	6	7	9	5	7	13	12	13	12	12	13	13	13	12	13	7	8	7	7	6	7	9	6	7	9	5	7	13	12	13	12	12	13	13	13	12
			>sp|P62753|RS6_HUMAN 40S ribosomal protein S6 OS=Homo sapiens GN=RPS6 PE=1 SV=1	RS6	P62750	0	6	7	9	8	10	8	12	4	7	11	4	3	15	15	14	16	15	15	14	14	16	15	6	7	9	8	10	8	12	4	7	11	4	3	15	15	14	16	15	15	14	14	16
			>sp|P62805|H4_HUMAN Histone H4 OS=Homo sapiens GN=HIST1H4A PE=1 SV=2	H4	P62753	2.4833e-238	6	6	8	6	3	4	5	9	4	5	9	4	14	13	12	13	12	16	14	14	16	13	6	6	8	6	3	4	5	9	4	5	9	4	14	13	12	13	12	16	14	14	16
			>sp|P62820|RAB1A_HUMAN Ras-related protein Rab-1A OS=Homo sapiens GN=RAB1A PE=1 SV=3	RAB1A	P62805	0	13	14	13	14	2	15	14	11	10	9	9	8	14	14	14	15	14	15	14	14	16	14	4	5	4	6	0	6	6	4	2	1	2	2	5	5	5	5	5	5	5	5	6
			>sp|P62826|RAN_HUMAN GTP-binding nuclear protein Ran OS=Homo sapiens GN=RAN PE=1 SV=3	RAN	P62820	1.4375e-175	7	8	10	8	2	12	10	4	5	7	5	4	14	14	14	13	14	14	13	13	17	15	7	8	10	8	2	12	10	4	5	7	5	4	14	14	14	13	14	14	13	13	17
			>sp|P62829|RL23_HUMAN 60S ribosomal protein L23 OS=Homo sapiens GN=RPL23 PE=1 SV=1	RL23	P62826	1.2902e-303	9	14	11	9	7	12	11	8	9	8	7	8	9	8	9	9	10	9	9	8	10	7	9	14	11	9	7	12	11	8	9	8	7	8	9	8	9	9	10	9	9	8	10
			>sp|P62834|RAP1A_HUMAN Ras-related protein Rap-1A OS=Homo sapiens GN=RAP1A PE=1 SV=1	RAP1A	P62829	0	5	6	8	7	3	6	7	7	8	5	4	1	8	8	6	6	6	9	8	8	6	10	1	1	1	1	1	1	1	1	1	0	1	0	1	1	0	0	0	1	1	1	0
			>sp|P62841|RS15_HUMAN 40S ribosomal protein S15 OS=Homo sapiens GN=RPS15 PE=1 SV=2	RS15	P62834	7.3146e-203	3	1	2	4	1	1	3	2	0	2	0	2	5	5	3	3	3	5	5	5	6	5	3	1	2	4	1	1	3	2	0	2	0	2	5	5	3	3	3	5	5	5	6
			>sp|P62847|RS24_HUMAN 40S ribosomal protein S24 OS=Homo sapiens GN=RPS24 PE=1 SV=1	RS24	P62841	1.1407e-43	2	3	3	2	1	3	2	2	2	3	0	3	5	5	5	5	5	4	5	5	5	5	2	3	3	2	1	3	2	2	2	3	0	3	5	5	5	5	5	4	5	5	5
			>sp|P62851|RS25_HUMAN 40S ribosomal protein S25 OS=Homo sapiens GN=RPS25 PE=1 SV=1	RS25	P62847	4.4109e-56	5	4	5	5	2	3	4	4	5	5	4	4	7	8	9	7	8	6	7	6	9	7	5	4	5	5	2	3	4	4	5	5	4	4	7	8	9	7	8	6	7	6	9
			>sp|P62854|RS26_HUMAN 40S ribosomal protein S26 OS=Homo sapiens GN=RPS26 PE=1 SV=3;>sp|Q5JNZ5|RS26L_HUMAN Putative 40S ribosomal protein S26-like 1 OS=Homo sapiens GN=RPS26P11 PE=5 SV=1	RS26	P62851	3.5135e-90	3	3	3	3	3	2	3	2	3	4	2	3	4	4	4	3	3	4	5	4	5	5	3	3	3	3	3	2	3	2	3	4	2	3	4	4	4	3	3	4	5	4	5
			>sp|P62857|RS28_HUMAN 40S ribosomal protein S28 OS=Homo sapiens GN=RPS28 PE=1 SV=1	RS28	P62854	1.3525e-60	6	6	7	6	5	7	6	6	6	6	6	6	6	6	6	6	6	5	6	5	7	6	6	6	7	6	5	7	6	6	6	6	6	6	6	6	6	6	6	5	6	5	7
			>sp|P62861|RS30_HUMAN 40S ribosomal protein S30 OS=Homo sapiens GN=FAU PE=1 SV=1	RS30	P62857	4.9066e-06	1	1	1	1	3	1	1	1	1	3	1	3	2	2	2	2	2	2	2	2	3	2	1	1	1	1	3	1	1	1	1	3	1	3	2	2	2	2	2	2	2	2	3
			>sp|P62873|GBB1_HUMAN Guanine nucleotide-binding protein G(I)/G(S)/G(T) subunit beta-1 OS=Homo sapiens GN=GNB1 PE=1 SV=3	GBB1	P62861	0	16	20	18	19	7	19	20	20	16	16	14	12	14	15	13	13	12	16	15	14	16	17	10	12	12	11	4	13	12	12	12	10	9	8	10	11	9	9	8	12	11	10	12
			>sp|P62877|RBX1_HUMAN E3 ubiquitin-protein ligase RBX1 OS=Homo sapiens GN=RBX1 PE=1 SV=1	RBX1	P62873	8.5929e-14	1	0	3	2	0	2	3	2	1	1	2	0	1	1	1	1	1	1	1	1	1	1	1	0	3	2	0	2	3	2	1	1	2	0	1	1	1	1	1	1	1	1	1
			>sp|P62879|GBB2_HUMAN Guanine nucleotide-binding protein G(I)/G(S)/G(T) subunit beta-2 OS=Homo sapiens GN=GNB2 PE=1 SV=3	GBB2	P62877	0	15	20	18	20	9	18	20	20	15	15	16	11	14	14	13	13	13	14	13	14	14	15	15	20	18	20	9	18	20	20	15	15	16	11	14	14	13	13	13	14	13	14	14
			>sp|P62888|RL30_HUMAN 60S ribosomal protein L30 OS=Homo sapiens GN=RPL30 PE=1 SV=2	RL30	P62879	7.6924e-201	6	5	5	4	7	3	7	4	5	7	4	6	9	10	9	9	11	10	10	10	11	11	6	5	5	4	7	3	7	4	5	7	4	6	9	10	9	9	11	10	10	10	11
			>sp|P62899|RL31_HUMAN 60S ribosomal protein L31 OS=Homo sapiens GN=RPL31 PE=1 SV=1	RL31	P62888	9.6486e-167	5	6	6	5	5	6	5	5	6	6	2	6	7	8	8	7	8	8	8	7	10	7	5	6	6	5	5	6	5	5	6	6	2	6	7	8	8	7	8	8	8	7	10
			>sp|P62906|RL10A_HUMAN 60S ribosomal protein L10a OS=Homo sapiens GN=RPL10A PE=1 SV=2	RL10A	P62899	9.8273e-203	7	11	7	7	8	9	8	10	11	7	6	9	14	13	13	13	13	13	13	13	16	15	7	11	7	7	8	9	8	10	11	7	6	9	14	13	13	13	13	13	13	13	16
			>sp|P62910|RL32_HUMAN 60S ribosomal protein L32 OS=Homo sapiens GN=RPL32 PE=1 SV=2	RL32	P62906	1.6722e-182	2	4	4	2	4	3	3	3	3	1	1	3	7	7	7	7	7	7	8	7	7	7	2	4	4	2	4	3	3	3	3	1	1	3	7	7	7	7	7	7	8	7	7
			>sp|P62913|RL11_HUMAN 60S ribosomal protein L11 OS=Homo sapiens GN=RPL11 PE=1 SV=2	RL11	P62910	1.0525e-86	7	7	8	5	5	6	8	7	7	8	7	8	8	8	7	7	8	9	9	8	9	9	7	7	8	5	5	6	8	7	7	8	7	8	8	8	7	7	8	9	9	8	9
			>sp|P62917|RL8_HUMAN 60S ribosomal protein L8 OS=Homo sapiens GN=RPL8 PE=1 SV=2	RL8	P62913	7.5999e-111	6	10	10	6	12	12	9	7	12	12	7	12	12	11	10	10	10	11	11	11	13	12	6	10	10	6	12	12	9	7	12	12	7	12	12	11	10	10	10	11	11	11	13
			>sp|P62937|PPIA_HUMAN Peptidyl-prolyl cis-trans isomerase A OS=Homo sapiens GN=PPIA PE=1 SV=2	PPIA	P62917	0	10	8	12	12	7	12	13	12	10	8	10	4	16	15	16	15	15	16	16	15	17	16	10	8	12	12	7	12	13	12	10	8	10	4	16	15	16	15	15	16	16	15	17
			>sp|P62942|FKB1A_HUMAN Peptidyl-prolyl cis-trans isomerase FKBP1A OS=Homo sapiens GN=FKBP1A PE=1 SV=2	FKB1A	P62937	7.2951e-112	0	0	0	0	0	1	0	2	2	0	2	0	4	4	4	4	4	3	4	4	4	4	0	0	0	0	0	1	0	2	2	0	2	0	4	4	4	4	4	3	4	4	4
			>sp|P62979|RS27A_HUMAN Ubiquitin-40S ribosomal protein S27a OS=Homo sapiens GN=RPS27A PE=1 SV=2;>sp|P0CG48|UBC_HUMAN Polyubiquitin-C OS=Homo sapiens GN=UBC PE=1 SV=2;>sp|P0CG47|UBB_HUMAN Polyubiquitin-B OS=Homo sapiens GN=UBB PE=1 SV=1;>sp|P62987|RL40_HUMA	RS27A	P62942	0	13	19	15	15	12	17	16	14	17	11	13	13	17	16	15	17	16	13	16	16	20	16	13	19	15	15	12	17	16	14	17	11	13	13	17	16	15	17	16	13	16	16	20
			>sp|P62993|GRB2_HUMAN Growth factor receptor-bound protein 2 OS=Homo sapiens GN=GRB2 PE=1 SV=1	GRB2	P62979	3.6211e-92	13	12	13	11	0	10	14	9	3	1	6	1	5	5	4	4	4	5	5	5	4	5	13	12	13	11	0	10	14	9	3	1	6	1	5	5	4	4	4	5	5	5	4
			>sp|P62995|TRA2B_HUMAN Transformer-2 protein homolog beta OS=Homo sapiens GN=TRA2B PE=1 SV=1	TRA2B	P62993	8.0518e-85	1	1	0	1	0	0	1	0	0	0	0	0	5	5	5	6	6	5	5	5	4	5	1	1	0	1	0	0	1	0	0	0	0	0	5	5	5	6	6	5	5	5	4
			>sp|P63000|RAC1_HUMAN Ras-related C3 botulinum toxin substrate 1 OS=Homo sapiens GN=RAC1 PE=1 SV=1;>sp|P60763|RAC3_HUMAN Ras-related C3 botulinum toxin substrate 3 OS=Homo sapiens GN=RAC3 PE=1 SV=1	RAC1	P62995	8.3671e-96	10	13	11	12	5	12	11	13	13	10	10	9	11	11	11	11	12	12	11	11	13	12	9	12	10	11	4	11	10	12	12	9	9	8	10	10	10	10	11	11	10	10	12
			>sp|P63010|AP2B1_HUMAN AP-2 complex subunit beta OS=Homo sapiens GN=AP2B1 PE=1 SV=1	AP2B1	P63000	0	26	28	36	37	25	32	39	41	27	24	40	29	42	43	40	36	39	41	42	42	41	43	26	28	36	37	25	32	39	41	27	24	40	29	42	43	40	36	39	41	42	42	41
			>sp|P63027|VAMP2_HUMAN Vesicle-associated membrane protein 2 OS=Homo sapiens GN=VAMP2 PE=1 SV=3	VAMP2	P63010	0	8	7	7	7	0	7	8	4	3	2	5	0	4	4	3	4	4	4	3	4	4	4	8	7	7	7	0	7	8	4	3	2	5	0	4	4	3	4	4	4	3	4	4
			>sp|Q5JWF2|GNAS1_HUMAN Guanine nucleotide-binding protein G(s) subunit alpha isoforms XLas OS=Homo sapiens GN=GNAS PE=1 SV=2;>sp|P63092|GNAS2_HUMAN Guanine nucleotide-binding protein G(s) subunit alpha isoforms short OS=Homo sapiens GN=GNAS PE=1 SV=1	GNAS1	P63027	4.2496e-119	11	14	13	13	10	12	13	15	12	15	12	8	8	8	8	8	8	8	7	8	8	8	10	12	12	12	9	10	12	14	10	14	11	7	7	7	7	7	7	7	6	7	7
			>sp|P63096|GNAI1_HUMAN Guanine nucleotide-binding protein G(i) subunit alpha-1 OS=Homo sapiens GN=GNAI1 PE=1 SV=2	GNAI1	Q5JWF2	0	14	20	19	19	7	20	19	20	19	17	10	10	15	12	11	12	10	13	13	13	12	14	1	5	6	4	1	4	5	4	6	5	3	2	4	3	3	4	3	4	3	4	4
			>sp|P63104|1433Z_HUMAN 14-3-3 protein zeta/delta OS=Homo sapiens GN=YWHAZ PE=1 SV=1	1433Z	P63096	0	16	13	17	17	8	11	17	14	14	13	11	13	23	21	25	24	21	25	27	27	26	28	16	13	17	17	8	11	17	14	14	13	11	13	23	21	25	24	21	25	27	27	26
			>sp|P63151|2ABA_HUMAN Serine/threonine-protein phosphatase 2A 55 kDa regulatory subunit B alpha isoform OS=Homo sapiens GN=PPP2R2A PE=1 SV=1	2ABA	P63104	2.7866e-197	12	15	12	12	5	14	12	6	3	6	3	8	6	5	6	6	5	5	6	6	7	7	12	15	12	12	5	14	12	6	3	6	3	8	6	5	6	6	5	5	6	6	7
			>sp|P63165|SUMO1_HUMAN Small ubiquitin-related modifier 1 OS=Homo sapiens GN=SUMO1 PE=1 SV=1	SUMO1	P63151	0.0054117	1	0	1	0	0	1	1	0	0	1	0	1	2	2	2	2	2	2	2	2	2	2	1	0	1	0	0	1	1	0	0	1	0	1	2	2	2	2	2	2	2	2	2
			>sp|P63167|DYL1_HUMAN Dynein light chain 1, cytoplasmic OS=Homo sapiens GN=DYNLL1 PE=1 SV=1	DYL1	P63165	6.2878e-154	5	4	5	5	4	4	5	4	4	5	4	7	5	5	5	5	5	5	5	5	4	5	5	4	5	5	4	4	5	4	4	5	4	7	5	5	5	5	5	5	5	5	4
			>sp|P63172|DYLT1_HUMAN Dynein light chain Tctex-type 1 OS=Homo sapiens GN=DYNLT1 PE=1 SV=1	DYLT1	P63167	0	2	1	2	2	0	2	2	2	1	2	1	2	3	3	3	3	3	3	3	3	3	3	2	1	2	2	0	2	2	2	1	2	1	2	3	3	3	3	3	3	3	3	3
			>sp|P63173|RL38_HUMAN 60S ribosomal protein L38 OS=Homo sapiens GN=RPL38 PE=1 SV=2	RL38	P63172	7.6998e-63	5	5	5	5	3	5	5	3	5	5	4	5	6	6	6	6	6	6	6	6	5	6	5	5	5	5	3	5	5	3	5	5	4	5	6	6	6	6	6	6	6	6	5
			>sp|P63208|SKP1_HUMAN S-phase kinase-associated protein 1 OS=Homo sapiens GN=SKP1 PE=1 SV=2	SKP1	P63173	1.1845e-125	3	1	3	4	0	2	3	2	0	2	2	0	5	4	5	4	4	5	4	5	4	5	3	1	3	4	0	2	3	2	0	2	2	0	5	4	5	4	4	5	4	5	4
			>sp|P63220|RS21_HUMAN 40S ribosomal protein S21 OS=Homo sapiens GN=RPS21 PE=1 SV=1	RS21	P63208	5.6291e-88	4	5	4	3	3	5	4	5	5	4	4	4	8	8	8	8	7	6	7	7	8	8	4	5	4	3	3	5	4	5	5	4	4	4	8	8	8	8	7	6	7	7	8
			>sp|P63241|IF5A1_HUMAN Eukaryotic translation initiation factor 5A-1 OS=Homo sapiens GN=EIF5A PE=1 SV=2;>sp|Q6IS14|IF5AL_HUMAN Eukaryotic translation initiation factor 5A-1-like OS=Homo sapiens GN=EIF5AL1 PE=1 SV=2	IF5A1	P63220	0	4	3	4	3	1	5	4	3	1	2	2	2	16	14	15	15	13	17	16	17	14	18	4	3	4	3	1	5	4	3	1	2	2	2	16	14	15	15	13	17	16	17	14
			>sp|P63244|GBLP_HUMAN Guanine nucleotide-binding protein subunit beta-2-like 1 OS=Homo sapiens GN=GNB2L1 PE=1 SV=3	GBLP	P63241	0	18	12	18	18	4	13	18	14	7	9	16	10	23	24	22	23	21	21	22	22	23	24	18	12	18	18	4	13	18	14	7	9	16	10	23	24	22	23	21	21	22	22	23
			>sp|P63261|ACTG_HUMAN Actin, cytoplasmic 2 OS=Homo sapiens GN=ACTG1 PE=1 SV=1	ACTG	P63244	0	51	69	57	58	65	68	54	64	68	63	60	52	42	45	42	42	40	41	42	41	42	45	51	69	57	58	65	68	54	64	68	63	60	52	42	45	42	42	40	41	42	41	42
			>sp|P63279|UBC9_HUMAN SUMO-conjugating enzyme UBC9 OS=Homo sapiens GN=UBE2I PE=1 SV=1	UBC9	P63261	1.8137e-88	0	0	0	0	0	0	0	0	0	0	0	0	4	5	1	2	3	4	5	5	2	5	0	0	0	0	0	0	0	0	0	0	0	0	4	5	1	2	3	4	5	5	2
			>sp|P63313|TYB10_HUMAN Thymosin beta-10 OS=Homo sapiens GN=TMSB10 PE=1 SV=2	TYB10	P63279	7.4471e-20	0	0	0	0	0	0	0	0	0	1	1	1	3	3	3	2	2	2	2	3	2	3	0	0	0	0	0	0	0	0	0	1	1	1	3	3	3	2	2	2	2	3	2
			>sp|P67775|PP2AA_HUMAN Serine/threonine-protein phosphatase 2A catalytic subunit alpha isoform OS=Homo sapiens GN=PPP2CA PE=1 SV=1;>sp|P62714|PP2AB_HUMAN Serine/threonine-protein phosphatase 2A catalytic subunit beta isoform OS=Homo sapiens GN=PPP2CB PE=1	PP2AA	P63313	0	7	6	7	8	2	6	9	7	6	7	6	5	10	10	9	9	9	10	10	9	9	10	7	6	7	8	2	6	9	7	6	7	6	5	10	10	9	9	9	10	10	9	9
			>sp|P67809|YBOX1_HUMAN Nuclease-sensitive element-binding protein 1 OS=Homo sapiens GN=YBX1 PE=1 SV=3	YBOX1	P67775	0	6	7	10	5	7	8	11	2	9	10	1	10	13	12	12	12	12	12	12	12	12	12	6	7	10	5	7	8	11	2	9	10	1	10	13	12	12	12	12	12	12	12	12
			>sp|P67812|SC11A_HUMAN Signal peptidase complex catalytic subunit SEC11A OS=Homo sapiens GN=SEC11A PE=1 SV=1	SC11A	P67809	1.9706e-57	6	5	5	7	1	5	6	5	5	6	3	4	9	8	6	7	6	8	8	8	6	8	6	5	5	7	1	5	6	5	5	6	3	4	9	8	6	7	6	8	8	8	6
			>sp|P67870|CSK2B_HUMAN Casein kinase II subunit beta OS=Homo sapiens GN=CSNK2B PE=1 SV=1	CSK2B	P67812	6.773e-26	4	6	6	7	0	5	6	4	2	0	2	1	3	3	2	2	2	4	4	3	3	4	4	6	6	7	0	5	6	4	2	0	2	1	3	3	2	2	2	4	4	3	3
			>sp|P67936|TPM4_HUMAN Tropomyosin alpha-4 chain OS=Homo sapiens GN=TPM4 PE=1 SV=3	TPM4	P67870	0	33	34	38	36	36	38	35	41	38	40	41	38	30	32	34	33	31	32	31	30	31	31	33	34	38	36	36	38	35	41	38	40	41	38	30	32	34	33	31	32	31	30	31
			>sp|P68032|ACTC_HUMAN Actin, alpha cardiac muscle 1 OS=Homo sapiens GN=ACTC1 PE=1 SV=1	ACTC	P67936	0	34	43	36	37	39	41	37	40	42	41	39	37	31	33	30	29	30	28	31	27	29	32	6	11	8	7	7	11	7	10	10	11	9	7	10	9	8	8	9	7	9	6	8
			>sp|P68036|UB2L3_HUMAN Ubiquitin-conjugating enzyme E2 L3 OS=Homo sapiens GN=UBE2L3 PE=1 SV=1	UB2L3	P68032	4.8596e-236	3	2	3	2	0	2	3	1	0	3	2	2	8	8	6	6	4	8	8	8	8	8	3	2	3	2	0	2	3	1	0	3	2	2	8	8	6	6	4	8	8	8	8
			>sp|P68104|EF1A1_HUMAN Elongation factor 1-alpha 1 OS=Homo sapiens GN=EEF1A1 PE=1 SV=1;>sp|Q5VTE0|EF1A3_HUMAN Putative elongation factor 1-alpha-like 3 OS=Homo sapiens GN=EEF1AL3 PE=5 SV=1	EF1A1	P68036	0	23	32	30	28	29	32	30	27	28	23	24	24	27	27	27	27	27	25	27	28	27	27	23	32	30	28	29	32	30	27	28	23	24	24	27	27	27	27	27	25	27	28	27
			>sp|P68133|ACTS_HUMAN Actin, alpha skeletal muscle OS=Homo sapiens GN=ACTA1 PE=1 SV=1	ACTS	P68104	0	32	39	34	34	36	38	34	36	38	36	36	34	29	32	28	28	29	26	29	26	28	30	0	0	0	0	0	0	0	0	0	0	1	0	0	0	0	0	0	0	0	0	0
			>sp|P68366|TBA4A_HUMAN Tubulin alpha-4A chain OS=Homo sapiens GN=TUBA4A PE=1 SV=1	TBA4A	P68133	0	22	25	25	23	19	24	24	21	21	19	19	21	23	23	22	23	21	24	22	22	22	23	0	1	1	1	0	1	1	1	0	1	0	1	1	1	1	1	1	2	1	1	1
			>sp|P68371|TBB2C_HUMAN Tubulin beta-2C chain OS=Homo sapiens GN=TUBB2C PE=1 SV=1	TBB2C	P68366	0	35	38	36	35	34	37	37	33	32	31	31	33	35	34	36	33	32	34	34	35	34	34	7	7	6	7	7	6	7	6	6	6	6	6	7	6	7	6	6	7	6	6	6
			>sp|P68400|CSK21_HUMAN Casein kinase II subunit alpha OS=Homo sapiens GN=CSNK2A1 PE=1 SV=1	CSK21	P68371	2.027e-182	7	9	9	9	1	11	11	6	3	2	3	4	8	8	8	6	8	8	8	8	7	7	7	8	8	9	1	10	10	6	3	2	3	3	8	8	8	6	8	8	8	8	7
			>sp|P68402|PA1B2_HUMAN Platelet-activating factor acetylhydrolase IB subunit beta OS=Homo sapiens GN=PAFAH1B2 PE=1 SV=1	PA1B2	P68400	6.3687e-73	1	1	1	1	0	1	1	1	1	1	1	1	2	2	3	2	2	4	3	2	4	2	1	1	1	1	0	1	1	1	1	1	1	1	2	2	3	2	2	4	3	2	4
			>sp|P68431|H31_HUMAN Histone H3.1 OS=Homo sapiens GN=HIST1H3A PE=1 SV=2;>sp|Q16695|H31T_HUMAN Histone H3.1t OS=Homo sapiens GN=HIST3H3 PE=1 SV=3;>sp|Q6NXT2|H3C_HUMAN Histone H3.3C OS=Homo sapiens GN=H3F3C PE=1 SV=3	H31	P68402	4.1551e-97	5	3	5	4	2	3	4	6	4	4	6	3	8	10	11	9	10	9	9	8	12	11	1	0	1	1	0	0	0	1	0	0	0	0	1	1	1	1	0	1	1	1	1
			>sp|P68871|HBB_HUMAN Hemoglobin subunit beta OS=Homo sapiens GN=HBB PE=1 SV=2	HBB	P68431	0	10	5	6	11	2	6	6	12	4	7	11	6	1	4	3	1	2	2	2	3	2	2	8	3	4	9	1	4	4	10	2	6	9	5	0	3	2	0	1	1	1	2	0
			>sp|Q5JPE7|NOMO2_HUMAN Nodal modulator 2 OS=Homo sapiens GN=NOMO2 PE=1 SV=1;>sp|P69849|NOMO3_HUMAN Nodal modulator 3 OS=Homo sapiens GN=NOMO3 PE=2 SV=2	NOMO2	P68871	0	4	1	5	8	2	3	4	2	3	0	5	0	24	23	25	22	22	24	23	25	25	26	0	0	0	1	1	1	0	0	1	0	0	0	1	1	1	1	1	1	0	1	1
			>sp|P69905|HBA_HUMAN Hemoglobin subunit alpha OS=Homo sapiens GN=HBA1 PE=1 SV=2	HBA	Q5JPE7	2.8327e-104	7	5	5	7	5	5	7	7	7	4	7	5	5	6	5	5	6	4	6	5	6	5	3	2	1	3	3	2	3	3	3	3	3	3	1	2	1	1	2	0	2	1	2
			>sp|P78310|CXAR_HUMAN Coxsackievirus and adenovirus receptor OS=Homo sapiens GN=CXADR PE=1 SV=1	CXAR	P69905	2.3412e-32	0	1	3	2	0	1	3	0	0	2	1	2	2	2	2	2	2	2	2	3	3	2	0	1	3	2	0	1	3	0	0	2	1	2	2	2	2	2	2	2	2	3	3
			>sp|P78324|SHPS1_HUMAN Tyrosine-protein phosphatase non-receptor type substrate 1 OS=Homo sapiens GN=SIRPA PE=1 SV=1	SHPS1	P78310	4.1069e-235	8	11	9	8	2	10	9	0	1	0	2	1	0	0	1	1	1	2	0	0	0	0	8	11	9	8	2	10	9	0	1	0	2	1	0	0	1	1	1	2	0	0	0
			>sp|P78344|IF4G2_HUMAN Eukaryotic translation initiation factor 4 gamma 2 OS=Homo sapiens GN=EIF4G2 PE=1 SV=1	IF4G2	P78324	1.4712e-254	2	5	5	3	1	3	3	1	2	1	1	2	22	25	21	21	20	23	24	22	21	23	2	5	5	3	1	3	3	1	2	1	1	2	22	25	21	21	20	23	24	22	21
			>sp|P78346|RPP30_HUMAN Ribonuclease P protein subunit p30 OS=Homo sapiens GN=RPP30 PE=1 SV=1	RPP30	P78344	6.6601e-21	1	1	1	1	1	3	1	0	1	1	1	1	3	3	3	2	2	4	4	4	3	4	1	1	1	1	1	3	1	0	1	1	1	1	3	3	3	2	2	4	4	4	3
			>sp|P78347|GTF2I_HUMAN General transcription factor II-I OS=Homo sapiens GN=GTF2I PE=1 SV=2	GTF2I	P78346	3.4831e-169	7	11	11	8	4	13	16	8	6	3	6	3	12	14	10	11	11	12	12	12	12	12	7	11	11	8	4	13	16	8	6	3	6	3	12	14	10	11	11	12	12	12	12
			>sp|P78357|CNTP1_HUMAN Contactin-associated protein 1 OS=Homo sapiens GN=CNTNAP1 PE=1 SV=1	CNTP1	P78347	2.4836e-59	6	12	13	6	0	6	12	3	10	10	0	3	2	3	3	2	4	2	0	0	1	1	6	12	13	6	0	6	12	3	10	10	0	3	2	3	3	2	4	2	0	0	1
			>sp|P78371|TCPB_HUMAN T-complex protein 1 subunit beta OS=Homo sapiens GN=CCT2 PE=1 SV=4	TCPB	P78357	0	27	50	34	32	28	52	46	22	24	21	23	26	35	32	32	35	33	33	33	34	32	34	27	50	34	32	28	52	46	22	24	21	23	26	35	32	32	35	33	33	33	34	32
			>sp|P78406|RAE1L_HUMAN mRNA export factor OS=Homo sapiens GN=RAE1 PE=1 SV=1	RAE1L	P78371	0.00017875	0	1	1	0	1	1	1	0	1	2	0	2	0	0	0	0	0	0	0	0	0	0	0	1	1	0	1	1	1	0	1	2	0	2	0	0	0	0	0	0	0	0	0
			>sp|P78410|BT3A2_HUMAN Butyrophilin subfamily 3 member A2 OS=Homo sapiens GN=BTN3A2 PE=1 SV=2	BT3A2	P78406	6.8505e-35	7	10	10	7	0	9	10	2	3	2	1	0	5	3	4	3	3	3	4	4	3	3	3	5	5	3	0	5	5	0	1	0	1	0	2	2	2	2	2	2	2	2	2
			>sp|P78417|GSTO1_HUMAN Glutathione S-transferase omega-1 OS=Homo sapiens GN=GSTO1 PE=1 SV=2	GSTO1	P78410	3.7628e-113	7	5	7	7	1	7	9	3	2	2	4	0	17	17	13	14	13	18	18	19	19	17	7	5	7	7	1	7	9	3	2	2	4	0	17	17	13	14	13	18	18	19	19
			>sp|P78504|JAG1_HUMAN Protein jagged-1 OS=Homo sapiens GN=JAG1 PE=1 SV=3	JAG1	P78417	8.7966e-116	5	12	11	5	1	8	11	1	2	1	1	1	1	1	4	1	2	1	1	1	2	1	5	12	11	5	1	8	11	1	2	1	1	1	1	1	4	1	2	1	1	1	2
			>sp|P78527|PRKDC_HUMAN DNA-dependent protein kinase catalytic subunit OS=Homo sapiens GN=PRKDC PE=1 SV=3	PRKDC	P78504	0	224	291	281	260	58	287	287	94	65	111	78	115	139	140	131	127	134	136	131	137	137	151	224	291	281	260	58	287	287	94	65	111	78	115	139	140	131	127	134	136	131	137	137
			>sp|P78536|ADA17_HUMAN Disintegrin and metalloproteinase domain-containing protein 17 OS=Homo sapiens GN=ADAM17 PE=1 SV=1	ADA17	P78527	2.3095e-131	10	12	13	10	3	14	13	3	0	1	1	2	5	2	3	5	4	3	5	4	3	5	10	12	13	10	3	14	13	3	0	1	1	2	5	2	3	5	4	3	5	4	3
			>sp|P78552|I13R1_HUMAN Interleukin-13 receptor subunit alpha-1 OS=Homo sapiens GN=IL13RA1 PE=1 SV=1	I13R1	P78536	5.1599e-05	2	3	3	2	0	2	2	0	1	0	1	0	1	1	1	1	1	1	1	1	1	1	2	3	3	2	0	2	2	0	1	0	1	0	1	1	1	1	1	1	1	1	1
			>sp|P78559|MAP1A_HUMAN Microtubule-associated protein 1A OS=Homo sapiens GN=MAP1A PE=1 SV=6	MAP1A	P78552	7.2586e-269	10	5	10	9	1	4	9	7	6	5	5	4	24	24	24	24	24	25	24	25	23	23	8	4	8	8	0	3	8	6	5	4	4	3	22	22	22	22	22	23	22	23	21
			>sp|P78560|CRADD_HUMAN Death domain-containing protein CRADD OS=Homo sapiens GN=CRADD PE=1 SV=1	CRADD	P78559	0.0001187	0	0	1	1	0	0	2	0	0	0	0	0	1	2	1	1	1	1	1	1	1	2	0	0	1	1	0	0	2	0	0	0	0	0	1	2	1	1	1	1	1	1	1
			>sp|P80217|IN35_HUMAN Interferon-induced 35 kDa protein OS=Homo sapiens GN=IFI35 PE=1 SV=5	IN35	P78560	5.3771e-13	0	1	1	1	0	1	1	0	1	2	1	1	2	1	1	2	1	1	1	1	1	1	0	1	1	1	0	1	1	0	1	2	1	1	2	1	1	2	1	1	1	1	1
			>sp|P80294|MT1H_HUMAN Metallothionein-1H OS=Homo sapiens GN=MT1H PE=1 SV=1;>sp|P04731|MT1A_HUMAN Metallothionein-1A OS=Homo sapiens GN=MT1A PE=1 SV=2	MT1H	P80217	0.0066645	0	0	0	0	0	0	0	0	0	0	1	1	1	1	1	1	1	1	1	1	2	1	0	0	0	0	0	0	0	0	0	0	1	1	1	1	1	1	1	1	1	1	1
			>sp|P80404|GABT_HUMAN 4-aminobutyrate aminotransferase, mitochondrial OS=Homo sapiens GN=ABAT PE=1 SV=3	GABT	P80294	4.1024e-24	1	1	2	2	0	1	2	1	1	1	2	1	2	2	3	2	2	3	3	3	3	3	1	1	2	2	0	1	2	1	1	1	2	1	2	2	3	2	2	3	3	3	3
			>sp|P80511|S10AC_HUMAN Protein S100-A12 OS=Homo sapiens GN=S100A12 PE=1 SV=2	S10AC	P80404	2.3267e-21	0	0	0	2	0	0	0	0	0	0	0	0	0	0	0	0	0	0	0	0	0	0	0	0	0	2	0	0	0	0	0	0	0	0	0	0	0	0	0	0	0	0	0
			>sp|P80723|BASP1_HUMAN Brain acid soluble protein 1 OS=Homo sapiens GN=BASP1 PE=1 SV=2	BASP1	P80511	0	10	11	11	8	9	6	9	15	16	13	15	11	8	8	6	8	7	7	6	5	8	8	10	11	11	8	9	6	9	15	16	13	15	11	8	8	6	8	7	7	6	5	8
			>sp|P81605|DCD_HUMAN Dermcidin OS=Homo sapiens GN=DCD PE=1 SV=2	DCD	P80723	1.6885e-31	3	4	4	3	6	6	6	3	6	6	5	5	3	3	3	3	3	2	3	3	3	4	3	4	4	3	6	6	6	3	6	6	5	5	3	3	3	3	3	2	3	3	3
			>sp|P82094|TMF1_HUMAN TATA element modulatory factor OS=Homo sapiens GN=TMF1 PE=1 SV=2	TMF1	P81605	1.2137e-18	0	0	0	0	0	0	0	0	0	0	0	0	2	2	1	2	2	2	3	2	2	2	0	0	0	0	0	0	0	0	0	0	0	0	2	2	1	2	2	2	3	2	2
			>sp|P82650|RT22_HUMAN 28S ribosomal protein S22, mitochondrial OS=Homo sapiens GN=MRPS22 PE=1 SV=1	RT22	P82094	2.148e-22	2	3	2	3	0	2	4	0	0	0	0	0	0	0	0	0	0	0	0	0	0	0	2	3	2	3	0	2	4	0	0	0	0	0	0	0	0	0	0	0	0	0	0
			>sp|P82664|RT10_HUMAN 28S ribosomal protein S10, mitochondrial OS=Homo sapiens GN=MRPS10 PE=1 SV=2	RT10	P82650	2.6573e-09	1	0	0	1	0	0	0	1	0	0	0	0	1	1	1	1	1	2	1	1	1	1	1	0	0	1	0	0	0	1	0	0	0	0	1	1	1	1	1	2	1	1	1
			>sp|P82673|RT35_HUMAN 28S ribosomal protein S35, mitochondrial OS=Homo sapiens GN=MRPS35 PE=1 SV=1	RT35	P82664	1.1347e-07	1	1	1	1	0	1	1	0	0	0	0	0	1	1	0	0	0	1	1	1	1	1	1	1	1	1	0	1	1	0	0	0	0	0	1	1	0	0	0	1	1	1	1
			>sp|P82675|RT05_HUMAN 28S ribosomal protein S5, mitochondrial OS=Homo sapiens GN=MRPS5 PE=1 SV=2	RT05	P82673	0.0082394	1	1	1	1	0	1	2	0	1	1	1	1	1	0	1	2	1	1	1	1	1	2	1	1	1	1	0	1	2	0	1	1	1	1	1	0	1	2	1	1	1	1	1
			>sp|P82909|RT36_HUMAN 28S ribosomal protein S36, mitochondrial OS=Homo sapiens GN=MRPS36 PE=1 SV=2	RT36	P82675	2.8398e-09	3	3	3	3	2	3	3	3	3	3	2	3	2	1	1	1	1	1	2	1	2	1	3	3	3	3	2	3	3	3	3	3	2	3	2	1	1	1	1	1	2	1	2
			>sp|P82930|RT34_HUMAN 28S ribosomal protein S34, mitochondrial OS=Homo sapiens GN=MRPS34 PE=1 SV=2	RT34	P82909	2.0417e-07	2	2	2	2	0	1	2	0	0	1	1	1	2	3	2	2	3	2	2	2	2	2	2	2	2	2	0	1	2	0	0	1	1	1	2	3	2	2	3	2	2	2	2
			>sp|P82933|RT09_HUMAN 28S ribosomal protein S9, mitochondrial OS=Homo sapiens GN=MRPS9 PE=1 SV=2	RT09	P82930	0.00018296	1	0	1	1	0	0	1	0	0	0	0	0	1	1	1	1	1	2	1	1	0	1	1	0	1	1	0	0	1	0	0	0	0	0	1	1	1	1	1	2	1	1	0
			>sp|P82979|SARNP_HUMAN SAP domain-containing ribonucleoprotein OS=Homo sapiens GN=SARNP PE=1 SV=3	SARNP	P82933	8.2694e-10	0	0	0	1	1	0	0	0	1	0	0	0	2	2	2	2	2	2	2	1	3	2	0	0	0	1	1	0	0	0	1	0	0	0	2	2	2	2	2	2	2	1	3
			>sp|P83111|LACTB_HUMAN Serine beta-lactamase-like protein LACTB, mitochondrial OS=Homo sapiens GN=LACTB PE=1 SV=2	LACTB	P82979	6.328e-47	5	2	7	7	14	7	7	3	2	8	3	12	1	1	2	1	2	0	0	0	2	1	5	2	7	7	14	7	7	3	2	8	3	12	1	1	2	1	2	0	0	0	2
			>sp|P83436|COG7_HUMAN Conserved oligomeric Golgi complex subunit 7 OS=Homo sapiens GN=COG7 PE=1 SV=1	COG7	P83111	1.9408e-255	14	14	16	18	1	13	19	2	0	4	0	2	4	4	4	4	2	2	3	2	3	3	14	14	16	18	1	13	19	2	0	4	0	2	4	4	4	4	2	2	3	2	3
			>sp|P83731|RL24_HUMAN 60S ribosomal protein L24 OS=Homo sapiens GN=RPL24 PE=1 SV=1	RL24	P83436	1.3368e-103	4	6	6	4	5	6	6	4	6	5	4	5	8	8	8	9	8	7	8	7	10	7	4	6	6	4	5	6	6	4	6	5	4	5	8	8	8	9	8	7	8	7	10
			>sp|P83881|RL36A_HUMAN 60S ribosomal protein L36a OS=Homo sapiens GN=RPL36A PE=1 SV=2;>sp|Q969Q0|RL36L_HUMAN 60S ribosomal protein L36a-like OS=Homo sapiens GN=RPL36AL PE=1 SV=3	RL36A	P83731	2.6626e-08	1	1	1	1	1	2	1	1	1	1	1	1	4	4	4	3	4	4	4	3	4	4	1	1	1	1	1	2	1	1	1	1	1	1	4	4	4	3	4	4	4	3	4
			>sp|P83916|CBX1_HUMAN Chromobox protein homolog 1 OS=Homo sapiens GN=CBX1 PE=1 SV=1	CBX1	P83881	1.1855e-60	0	0	0	0	0	0	0	0	1	0	0	0	3	2	2	2	2	2	2	2	3	2	0	0	0	0	0	0	0	0	1	0	0	0	2	1	1	1	1	1	1	1	2
			>sp|P84022|SMAD3_HUMAN Mothers against decapentaplegic homolog 3 OS=Homo sapiens GN=SMAD3 PE=1 SV=1;>sp|Q15796|SMAD2_HUMAN Mothers against decapentaplegic homolog 2 OS=Homo sapiens GN=SMAD2 PE=1 SV=1	SMAD3	P83916	8.9609e-63	4	3	4	4	1	3	4	2	2	2	1	2	2	1	1	1	1	2	1	2	1	1	4	3	4	4	1	3	4	2	2	2	1	2	2	1	1	1	1	2	1	2	1
			>sp|P84077|ARF1_HUMAN ADP-ribosylation factor 1 OS=Homo sapiens GN=ARF1 PE=1 SV=2;>sp|P61204|ARF3_HUMAN ADP-ribosylation factor 3 OS=Homo sapiens GN=ARF3 PE=1 SV=2	ARF1	P84022	0	14	11	14	14	3	12	14	13	9	10	12	9	15	15	14	13	13	15	15	15	15	15	9	6	9	9	0	7	9	8	5	5	8	4	10	10	9	9	9	10	10	10	10
			>sp|P84085|ARF5_HUMAN ADP-ribosylation factor 5 OS=Homo sapiens GN=ARF5 PE=1 SV=2	ARF5	P84077	2.42e-279	11	9	11	11	4	10	11	10	8	9	8	7	10	10	9	9	9	10	10	10	9	10	4	2	4	4	1	3	4	3	2	3	2	1	3	3	2	3	3	3	3	3	2
			>sp|P84090|ERH_HUMAN Enhancer of rudimentary homolog OS=Homo sapiens GN=ERH PE=1 SV=1	ERH	P84085	1.0333e-20	2	2	1	1	0	1	2	2	2	1	2	1	4	4	4	4	4	4	4	4	4	4	2	2	1	1	0	1	2	2	2	1	2	1	4	4	4	4	4	4	4	4	4
			>sp|P84095|RHOG_HUMAN Rho-related GTP-binding protein RhoG OS=Homo sapiens GN=RHOG PE=1 SV=1	RHOG	P84090	8.2403e-283	10	9	11	11	2	11	11	6	7	4	4	2	6	6	7	6	7	6	6	6	6	6	9	8	10	10	1	10	10	5	6	3	3	1	5	5	6	5	6	5	5	5	5
			>sp|P84098|RL19_HUMAN 60S ribosomal protein L19 OS=Homo sapiens GN=RPL19 PE=1 SV=1	RL19	P84095	2.4689e-168	4	7	5	5	5	6	4	3	8	5	1	4	10	10	10	10	10	8	9	10	11	10	4	7	5	5	5	6	4	3	8	5	1	4	10	10	10	10	10	8	9	10	11
			>sp|P84103|SRSF3_HUMAN Serine/arginine-rich splicing factor 3 OS=Homo sapiens GN=SRSF3 PE=1 SV=1	SRSF3	P84098	8.2123e-66	5	5	6	5	4	5	6	5	5	5	5	5	5	5	5	5	5	5	5	5	6	5	5	5	6	5	4	5	6	5	5	5	5	5	5	5	5	5	5	5	5	5	6
			>sp|P84243|H33_HUMAN Histone H3.3 OS=Homo sapiens GN=H3F3A PE=1 SV=2	H33	P84103	2.7647e-111	4	3	4	3	2	3	4	5	4	4	6	3	8	10	10	8	10	9	9	8	11	11	4	3	4	3	2	3	4	5	4	4	6	3	8	10	10	8	10	9	9	8	11
			>sp|P86790|CCZ1L_HUMAN Vacuolar fusion protein CCZ1 homolog-like OS=Homo sapiens GN=C7orf28B PE=1 SV=1;>sp|P86791|CCZ1_HUMAN Vacuolar fusion protein CCZ1 homolog OS=Homo sapiens GN=CCZ1 PE=1 SV=1	CCZ1L	P84243	1.5636e-07	1	3	3	2	0	3	4	2	1	2	0	0	1	1	1	2	0	0	0	0	0	1	1	3	3	2	0	3	4	2	1	2	0	0	1	1	1	2	0	0	0	0	0
			>sp|P98082|DAB2_HUMAN Disabled homolog 2 OS=Homo sapiens GN=DAB2 PE=1 SV=3	DAB2	P86790	0	9	7	9	14	5	6	10	21	15	9	19	9	16	16	17	16	17	13	14	16	15	16	9	7	9	14	5	6	10	21	15	9	19	9	16	16	17	16	17	13	14	16	15
			>sp|P98160|PGBM_HUMAN Basement membrane-specific heparan sulfate proteoglycan core protein OS=Homo sapiens GN=HSPG2 PE=1 SV=4	PGBM	P98082	1.776e-300	3	7	4	5	0	4	5	3	5	1	3	0	26	23	23	22	23	24	25	24	23	22	3	7	4	5	0	4	5	3	5	1	3	0	26	23	23	22	23	24	25	24	23
			>sp|P98172|EFNB1_HUMAN Ephrin-B1 OS=Homo sapiens GN=EFNB1 PE=1 SV=1	EFNB1	P98160	1.0948e-176	10	9	10	10	1	9	10	3	1	3	4	3	3	3	2	2	1	2	3	2	1	2	10	9	10	10	1	9	10	3	1	3	4	3	3	3	2	2	1	2	3	2	1
			>sp|P98175|RBM10_HUMAN RNA-binding protein 10 OS=Homo sapiens GN=RBM10 PE=1 SV=3	RBM10	P98172	3.4933e-05	0	0	0	0	0	0	0	0	0	0	0	0	2	2	1	0	1	2	2	2	2	2	0	0	0	0	0	0	0	0	0	0	0	0	2	2	1	0	1	2	2	2	2
			>sp|P98179|RBM3_HUMAN Putative RNA-binding protein 3 OS=Homo sapiens GN=RBM3 PE=1 SV=1	RBM3	P98175	4.68e-82	4	4	5	4	5	4	5	5	4	5	5	5	4	4	3	4	4	6	5	5	4	6	4	4	5	4	5	4	5	5	4	5	5	5	4	4	3	4	4	6	5	5	4
			>sp|P98194|AT2C1_HUMAN Calcium-transporting ATPase type 2C member 1 OS=Homo sapiens GN=ATP2C1 PE=1 SV=3	AT2C1	P98179	2.6943e-104	4	4	5	4	0	5	5	2	0	0	1	0	4	3	4	2	4	4	5	5	5	4	4	4	5	4	0	5	5	2	0	0	1	0	4	3	4	2	4	4	5	5	5
			>sp|P98196|AT11A_HUMAN Probable phospholipid-transporting ATPase IH OS=Homo sapiens GN=ATP11A PE=2 SV=3	AT11A	P98194	2.8595e-45	2	6	12	3	1	6	14	2	0	3	2	3	0	0	0	0	0	0	0	0	0	0	2	5	9	3	1	5	10	2	0	3	2	3	0	0	0	0	0	0	0	0	0
			>sp|P99999|CYC_HUMAN Cytochrome c OS=Homo sapiens GN=CYCS PE=1 SV=2	CYC	P98196	1.6264e-125	8	6	5	8	2	7	8	4	1	1	2	1	7	8	7	7	7	7	7	7	8	8	8	6	5	8	2	7	8	4	1	1	2	1	7	8	7	7	7	7	7	7	8
			>sp|Q00059|TFAM_HUMAN Transcription factor A, mitochondrial OS=Homo sapiens GN=TFAM PE=1 SV=1	TFAM	P99999	0.00056091	0	1	2	0	0	1	1	0	1	1	0	0	1	0	1	0	1	1	2	1	1	1	0	1	2	0	0	1	1	0	1	1	0	0	1	0	1	0	1	1	2	1	1
			>sp|Q00325|MPCP_HUMAN Phosphate carrier protein, mitochondrial OS=Homo sapiens GN=SLC25A3 PE=1 SV=2	MPCP	Q00059	0	17	22	19	19	7	22	19	12	8	12	10	9	16	18	16	18	16	14	15	14	16	18	17	22	19	19	7	22	19	12	8	12	10	9	16	18	16	18	16	14	15	14	16
			>sp|Q00341|VIGLN_HUMAN Vigilin OS=Homo sapiens GN=HDLBP PE=1 SV=2	VIGLN	Q00325	0	22	39	41	31	55	50	42	24	53	38	20	53	51	49	49	49	50	48	52	51	47	52	21	38	40	30	55	49	41	24	53	38	20	52	51	49	49	49	50	48	52	51	47
			>sp|Q00526|CDK3_HUMAN Cyclin-dependent kinase 3 OS=Homo sapiens GN=CDK3 PE=1 SV=1	CDK3	Q00341	2.4883e-07	2	2	3	2	0	2	2	2	1	1	2	2	2	2	2	2	2	2	2	2	3	2	0	0	1	0	0	0	0	0	0	0	0	0	1	1	1	1	1	1	1	1	1
			>sp|Q00534|CDK6_HUMAN Cyclin-dependent kinase 6 OS=Homo sapiens GN=CDK6 PE=1 SV=1	CDK6	Q00526	0.012081	1	1	1	1	0	2	1	1	1	1	2	1	1	1	1	1	1	1	1	1	2	1	0	0	0	0	0	1	0	0	0	0	1	0	1	1	1	1	1	1	1	1	1
			>sp|Q00535|CDK5_HUMAN Cyclin-dependent kinase 5 OS=Homo sapiens GN=CDK5 PE=1 SV=3	CDK5	Q00534	1.3376e-19	5	5	6	5	0	5	6	2	2	1	2	1	2	2	2	2	2	2	2	2	2	2	4	4	5	4	0	4	5	1	1	0	1	0	2	2	2	2	2	2	2	2	1
			>sp|Q00577|PURA_HUMAN Transcriptional activator protein Pur-alpha OS=Homo sapiens GN=PURA PE=1 SV=2	PURA	Q00535	1.3226e-94	0	0	0	0	0	0	0	0	0	0	0	0	2	2	2	2	2	2	2	2	2	2	0	0	0	0	0	0	0	0	0	0	0	0	2	2	2	2	2	2	2	2	2
			>sp|Q00610|CLH1_HUMAN Clathrin heavy chain 1 OS=Homo sapiens GN=CLTC PE=1 SV=5	CLH1	Q00577	0	98	112	104	119	116	110	110	134	136	121	127	130	100	100	96	98	97	101	104	97	98	104	98	112	104	119	116	110	110	134	136	121	127	130	100	100	96	98	97	101	104	97	98
			>sp|Q00688|FKBP3_HUMAN Peptidyl-prolyl cis-trans isomerase FKBP3 OS=Homo sapiens GN=FKBP3 PE=1 SV=1	FKBP3	Q00610	1.9382e-39	2	1	2	2	2	2	2	1	2	1	1	5	5	5	5	5	5	6	6	6	6	6	2	1	2	2	2	2	2	1	2	1	1	5	5	5	5	5	5	6	6	6	6
			>sp|Q00765|REEP5_HUMAN Receptor expression-enhancing protein 5 OS=Homo sapiens GN=REEP5 PE=1 SV=3	REEP5	Q00688	1.0733e-57	6	7	6	7	3	9	7	3	2	2	2	4	5	6	5	6	5	6	6	4	6	6	6	7	6	7	3	9	7	3	2	2	2	4	5	6	5	6	5	6	6	4	6
			>sp|Q00796|DHSO_HUMAN Sorbitol dehydrogenase OS=Homo sapiens GN=SORD PE=1 SV=4	DHSO	Q00765	9.8009e-21	0	0	0	0	0	0	0	0	0	0	0	0	1	1	2	2	2	1	1	1	0	1	0	0	0	0	0	0	0	0	0	0	0	0	1	1	2	2	2	1	1	1	0
			>sp|Q00839|HNRPU_HUMAN Heterogeneous nuclear ribonucleoprotein U OS=Homo sapiens GN=HNRNPU PE=1 SV=6	HNRPU	Q00796	0	6	20	17	11	23	21	18	7	23	20	7	19	36	37	32	32	31	36	36	35	36	36	6	20	17	11	23	21	18	7	23	20	7	19	36	37	32	32	31	36	36	35	36
			>sp|Q00978|IRF9_HUMAN Interferon regulatory factor 9 OS=Homo sapiens GN=IRF9 PE=1 SV=1	IRF9	Q00839	1.7725e-09	2	1	2	1	0	1	1	1	1	0	0	1	1	1	1	1	1	1	1	1	1	1	2	1	2	1	0	1	1	1	1	0	0	1	1	1	1	1	1	1	1	1	1
			>sp|Q01081|U2AF1_HUMAN Splicing factor U2AF 35 kDa subunit OS=Homo sapiens GN=U2AF1 PE=1 SV=3;>sp|Q8WU68|U2AF4_HUMAN Splicing factor U2AF 26 kDa subunit OS=Homo sapiens GN=U2AF1L4 PE=1 SV=2	U2AF1	Q00978	3.6073e-53	4	4	4	4	3	4	3	4	5	4	4	4	5	5	5	5	5	6	5	6	6	5	4	4	4	4	3	4	3	4	5	4	4	4	5	5	5	5	5	6	5	6	6
			>sp|Q01082|SPTB2_HUMAN Spectrin beta chain, brain 1 OS=Homo sapiens GN=SPTBN1 PE=1 SV=2	SPTB2	Q01081	0	190	238	224	212	245	243	228	239	252	222	212	227	130	129	122	113	118	123	125	124	126	129	190	238	224	212	245	243	228	239	252	222	212	227	130	129	122	113	118	123	125	124	126
			>sp|Q01085|TIAR_HUMAN Nucleolysin TIAR OS=Homo sapiens GN=TIAL1 PE=1 SV=1	TIAR	Q01082	4.5825e-35	2	3	2	4	0	2	2	0	0	0	0	0	1	1	1	1	1	2	2	2	1	2	2	3	2	4	0	2	2	0	0	0	0	0	1	1	1	1	1	2	2	2	1
			>sp|Q01105|SET_HUMAN Protein SET OS=Homo sapiens GN=SET PE=1 SV=3	SET	Q01085	5.2454e-111	2	1	2	3	2	1	2	4	1	1	2	1	4	4	4	4	4	4	4	5	4	5	2	1	2	3	2	1	2	4	1	1	2	1	4	4	4	4	4	4	4	5	4
			>sp|Q01130|SRSF2_HUMAN Serine/arginine-rich splicing factor 2 OS=Homo sapiens GN=SRSF2 PE=1 SV=4	SRSF2	Q01105	1.0128e-76	4	4	5	4	4	4	5	5	4	4	5	5	3	3	3	3	3	4	4	3	3	3	4	4	5	4	4	4	5	5	4	4	5	5	3	3	3	3	3	4	4	3	3
			>sp|Q01433|AMPD2_HUMAN AMP deaminase 2 OS=Homo sapiens GN=AMPD2 PE=1 SV=2	AMPD2	Q01130	1.9711e-25	0	1	0	0	1	0	1	0	1	1	0	1	1	1	1	1	1	1	1	1	1	1	0	1	0	0	1	0	1	0	1	1	0	1	1	1	1	1	1	1	1	1	1
			>sp|Q01469|FABP5_HUMAN Fatty acid-binding protein, epidermal OS=Homo sapiens GN=FABP5 PE=1 SV=3	FABP5	Q01433	4.2857e-122	2	2	2	2	1	1	3	2	2	3	3	1	9	8	8	9	8	8	8	8	9	8	2	2	2	2	1	1	3	2	2	3	3	1	9	8	8	9	8	8	8	8	9
			>sp|Q01518|CAP1_HUMAN Adenylyl cyclase-associated protein 1 OS=Homo sapiens GN=CAP1 PE=1 SV=5	CAP1	Q01469	0	13	11	16	15	4	10	17	5	1	5	3	9	28	27	26	29	25	27	28	28	28	27	13	11	16	15	4	10	17	5	1	5	3	9	28	27	26	29	25	27	28	28	28
			>sp|Q01581|HMCS1_HUMAN Hydroxymethylglutaryl-CoA synthase, cytoplasmic OS=Homo sapiens GN=HMGCS1 PE=1 SV=2	HMCS1	Q01518	1.7178e-56	0	0	0	1	0	0	0	0	0	0	0	0	2	2	2	2	2	2	2	2	2	2	0	0	0	1	0	0	0	0	0	0	0	0	2	2	2	2	2	2	2	2	2
			>sp|Q01628|IFM3_HUMAN Interferon-induced transmembrane protein 3 OS=Homo sapiens GN=IFITM3 PE=1 SV=2;>sp|Q01629|IFM2_HUMAN Interferon-induced transmembrane protein 2 OS=Homo sapiens GN=IFITM2 PE=1 SV=2;>sp|P13164|IFM1_HUMAN Interferon-induced transmembrane	IFM3	Q01581	1.9284e-198	3	3	3	3	2	3	3	3	3	1	2	2	1	1	1	1	1	1	1	1	1	1	3	3	3	3	2	3	3	3	3	1	2	2	1	1	1	1	1	1	1	1	1
			>sp|Q01650|LAT1_HUMAN Large neutral amino acids transporter small subunit 1 OS=Homo sapiens GN=SLC7A5 PE=1 SV=2	LAT1	Q01628	2.1919e-201	8	8	9	8	1	8	10	4	4	4	4	4	3	3	2	4	3	2	4	2	3	4	8	8	9	8	1	8	10	4	4	4	4	4	3	3	2	4	3	2	4	2	3
			>sp|Q01813|K6PP_HUMAN 6-phosphofructokinase type C OS=Homo sapiens GN=PFKP PE=1 SV=2	K6PP	Q01650	0	6	8	10	10	3	12	12	7	3	3	4	3	31	31	30	29	30	33	33	33	32	32	6	8	10	10	3	12	12	7	3	3	4	3	31	31	30	29	30	33	33	33	32
			>sp|Q01814|AT2B2_HUMAN Plasma membrane calcium-transporting ATPase 2 OS=Homo sapiens GN=ATP2B2 PE=1 SV=2	AT2B2	Q01813	0	18	23	22	20	9	24	22	8	6	13	11	17	14	13	15	13	13	13	12	13	13	15	0	0	0	1	0	0	0	0	0	0	0	0	0	0	0	0	0	0	0	0	0
			>sp|Q01844|EWS_HUMAN RNA-binding protein EWS OS=Homo sapiens GN=EWSR1 PE=1 SV=1	EWS	Q01814	3.0508e-116	0	2	2	0	1	1	2	1	0	1	0	1	3	3	3	3	3	3	3	3	3	3	0	2	2	0	1	1	2	1	0	1	0	1	3	3	3	3	3	3	3	3	3
			>sp|Q01970|PLCB3_HUMAN 1-phosphatidylinositol-4,5-bisphosphate phosphodiesterase beta-3 OS=Homo sapiens GN=PLCB3 PE=1 SV=2	PLCB3	Q01844	1.327e-115	1	1	2	1	1	1	2	0	1	0	1	2	5	3	4	2	2	6	4	4	3	6	1	1	2	1	1	1	2	0	1	0	1	2	5	3	4	2	2	6	4	4	3
			>sp|Q01973|ROR1_HUMAN Tyrosine-protein kinase transmembrane receptor ROR1 OS=Homo sapiens GN=ROR1 PE=2 SV=2	ROR1	Q01970	8.9747e-50	2	3	5	4	0	9	7	1	2	0	2	1	0	0	0	0	0	0	0	0	0	0	2	3	5	4	0	9	7	1	2	0	2	1	0	0	0	0	0	0	0	0	0
			>sp|Q01995|TAGL_HUMAN Transgelin OS=Homo sapiens GN=TAGLN PE=1 SV=4	TAGL	Q01973	0	5	9	10	7	2	8	9	3	4	5	3	6	23	23	22	22	22	22	22	22	23	23	5	9	10	7	2	8	9	3	4	5	3	6	23	23	22	22	22	22	22	22	23
			>sp|Q02218|ODO1_HUMAN 2-oxoglutarate dehydrogenase, mitochondrial OS=Homo sapiens GN=OGDH PE=1 SV=3	ODO1	Q01995	0	14	19	22	19	21	13	21	21	24	18	18	24	27	28	25	25	23	27	26	26	27	29	14	19	22	19	21	13	21	21	24	18	18	24	27	28	25	25	23	27	26	26	27
			>sp|Q02241|KIF23_HUMAN Kinesin-like protein KIF23 OS=Homo sapiens GN=KIF23 PE=1 SV=3	KIF23	Q02218	1.6764e-07	0	1	1	0	0	1	1	1	0	0	0	0	2	1	2	2	2	2	2	2	1	1	0	1	1	0	0	1	1	1	0	0	0	0	2	1	2	2	2	2	2	2	1
			>sp|Q02338|BDH_HUMAN D-beta-hydroxybutyrate dehydrogenase, mitochondrial OS=Homo sapiens GN=BDH1 PE=1 SV=3	BDH	Q02241	6.7965e-133	4	3	4	4	0	3	5	0	0	0	0	0	0	1	0	0	1	2	1	1	1	2	4	3	4	4	0	3	5	0	0	0	0	0	0	1	0	0	1	2	1	1	1
			>sp|Q02388|CO7A1_HUMAN Collagen alpha-1(VII) chain OS=Homo sapiens GN=COL7A1 PE=1 SV=2	CO7A1	Q02338	4.4179e-20	0	0	0	0	0	0	0	0	0	0	0	0	2	1	1	1	1	2	2	2	2	2	0	0	0	0	0	0	0	0	0	0	0	0	2	1	1	1	1	2	2	2	2
			>sp|Q02413|DSG1_HUMAN Desmoglein-1 OS=Homo sapiens GN=DSG1 PE=1 SV=2	DSG1	Q02388	6.979e-155	4	11	10	6	10	10	12	10	12	12	12	12	0	0	0	1	0	0	1	0	1	0	4	11	10	6	10	10	12	10	12	12	12	12	0	0	0	1	0	0	1	0	1
			>sp|Q02543|RL18A_HUMAN 60S ribosomal protein L18a OS=Homo sapiens GN=RPL18A PE=1 SV=2	RL18A	Q02413	3.5614e-149	4	6	6	4	6	5	5	5	6	5	4	5	13	13	13	12	12	14	14	15	14	14	4	6	6	4	6	5	5	5	6	5	4	5	13	13	13	12	12	14	14	15	14
			>sp|Q02750|MP2K1_HUMAN Dual specificity mitogen-activated protein kinase kinase 1 OS=Homo sapiens GN=MAP2K1 PE=1 SV=2	MP2K1	Q02543	1.1667e-98	0	0	1	0	0	0	0	0	0	1	0	1	5	5	5	5	5	6	5	5	5	6	0	0	1	0	0	0	0	0	0	1	0	1	2	2	2	2	2	3	2	2	2
			>sp|Q02790|FKBP4_HUMAN Peptidyl-prolyl cis-trans isomerase FKBP4 OS=Homo sapiens GN=FKBP4 PE=1 SV=3	FKBP4	Q02750	2.2814e-130	0	1	0	1	0	0	0	1	1	2	3	0	9	8	8	8	7	9	8	8	8	8	0	1	0	1	0	0	0	1	1	2	3	0	9	8	8	8	7	9	8	8	8
			>sp|Q02809|PLOD1_HUMAN Procollagen-lysine,2-oxoglutarate 5-dioxygenase 1 OS=Homo sapiens GN=PLOD1 PE=1 SV=2	PLOD1	Q02790	7.9785e-288	17	15	19	19	17	14	16	17	16	19	13	19	23	22	23	22	22	23	24	21	23	24	17	15	19	19	17	14	16	17	16	19	13	19	23	22	23	22	22	23	24	21	23
			>sp|Q02818|NUCB1_HUMAN Nucleobindin-1 OS=Homo sapiens GN=NUCB1 PE=1 SV=4	NUCB1	Q02809	4.5443e-25	0	1	1	2	1	0	1	0	1	1	0	1	3	3	3	3	3	2	3	3	3	3	0	1	1	2	1	0	1	0	1	1	0	1	3	3	3	3	3	2	3	3	3
			>sp|Q02846|GUC2D_HUMAN Retinal guanylyl cyclase 1 OS=Homo sapiens GN=GUCY2D PE=1 SV=2	GUC2D	Q02818	4.684e-06	2	1	2	2	2	2	2	2	2	1	2	2	0	0	0	0	0	0	0	0	0	0	1	0	1	1	1	1	1	1	1	0	1	1	0	0	0	0	0	0	0	0	0
			>sp|Q02878|RL6_HUMAN 60S ribosomal protein L6 OS=Homo sapiens GN=RPL6 PE=1 SV=3	RL6	Q02846	0	8	16	11	7	16	15	12	6	17	14	7	15	17	18	17	18	16	16	16	16	19	16	8	16	11	7	16	15	12	6	17	14	7	15	17	18	17	18	16	16	16	16	19
			>sp|Q02880|TOP2B_HUMAN DNA topoisomerase 2-beta OS=Homo sapiens GN=TOP2B PE=1 SV=3	TOP2B	Q02878	9.0655e-79	1	1	1	3	0	0	0	0	2	0	0	1	13	12	12	11	13	13	13	12	12	13	0	0	0	2	0	0	0	0	0	0	0	0	8	7	7	6	8	8	8	7	7
			>sp|Q02952|AKA12_HUMAN A-kinase anchor protein 12 OS=Homo sapiens GN=AKAP12 PE=1 SV=4	AKA12	Q02880	0	3	2	4	4	1	2	1	1	1	1	4	1	10	8	10	6	4	20	18	18	19	20	3	2	4	4	1	2	1	1	1	1	4	1	10	8	10	6	4	20	18	18	19
			>sp|Q02978|M2OM_HUMAN Mitochondrial 2-oxoglutarate/malate carrier protein OS=Homo sapiens GN=SLC25A11 PE=1 SV=3	M2OM	Q02952	0	13	7	13	13	1	10	13	6	6	4	2	2	12	11	12	11	11	11	13	13	12	12	13	7	13	13	1	10	13	6	6	4	2	2	12	11	12	11	11	11	13	13	12
			>sp|Q03001|DYST_HUMAN Dystonin OS=Homo sapiens GN=DST PE=1 SV=4	DYST	Q02978	0	10	15	22	25	17	14	23	30	28	21	29	27	24	26	21	24	17	25	21	26	24	26	8	13	20	21	16	12	20	25	24	18	25	24	21	23	18	21	15	22	18	23	21
			>sp|Q03013|GSTM4_HUMAN Glutathione S-transferase Mu 4 OS=Homo sapiens GN=GSTM4 PE=1 SV=3	GSTM4	Q03001	1.2108e-68	0	1	0	2	1	0	1	0	0	1	1	1	3	4	3	3	3	4	4	4	2	4	0	0	0	1	1	0	1	0	0	0	1	1	0	1	0	0	0	1	1	1	0
			>sp|Q03113|GNA12_HUMAN Guanine nucleotide-binding protein subunit alpha-12 OS=Homo sapiens GN=GNA12 PE=1 SV=4	GNA12	Q03013	4.8599e-06	1	2	2	1	1	2	2	1	1	1	1	1	1	1	1	1	1	1	1	1	1	1	0	1	1	0	0	1	1	0	0	0	0	0	0	0	0	0	0	0	0	0	0
			>sp|Q03135|CAV1_HUMAN Caveolin-1 OS=Homo sapiens GN=CAV1 PE=1 SV=4	CAV1	Q03113	8.6252e-255	9	11	9	12	10	12	12	13	12	12	13	13	10	10	10	11	10	10	10	10	11	10	9	11	9	12	10	12	12	13	12	12	13	13	10	10	10	11	10	10	10	10	11
			>sp|Q03167|TGBR3_HUMAN Transforming growth factor beta receptor type 3 OS=Homo sapiens GN=TGFBR3 PE=1 SV=3	TGBR3	Q03135	2.383e-48	4	5	6	5	0	5	6	1	0	1	0	1	0	0	0	0	1	0	0	0	0	0	4	5	6	5	0	5	6	1	0	1	0	1	0	0	0	0	1	0	0	0	0
[truncated: 2,274 more rows]
[truncated: 45 more columns]

## Sheet: ColumnLegend
	Experiment	CellMedium	SampleNumber/Index	ColumnLegend to S5 Table
[truncated: 95 more rows]
